# Supplementary material for: Aspergillus flavus pangenome (AflaPan) uncovers novel aflatoxin and secondary metabolite associated gene clusters
Source: BMC Plant Biol. 2024 May 1;24:354. doi: 10.1186/s12870-024-04950-8 (PMC11061970; doi:10.1186/s12870-024-04950-8)
Supplement: Supplementary file 2 — Supplementary Material 2 [file 12870_2024_4950_MOESM2_ESM.xlsx]

## Sheet: Table S1
		Supplementary Table 1. Metadata of the 346 Asperfillus flavus isolates used in development of AflaPan genome.
SN	Sample Name	Organism	Source	Cluster	Aflatoxigenic/non-aflatoxigenic	S/L types	Mating Type	Similarity (%) with atfC in 310Kb insertion in AF13 genome	State	Study
11	D1	Aspergillus flavus	Corn (Dust)	P1	Non-Aflatoxigenic	S-type	MAT1-2	0.568	Mississippi	Present Study
12	D2	Aspergillus flavus	Corn (Dust)	P1	Non-Aflatoxigenic	S-type	MAT1-2	0.568	Mississippi	Present Study
14	D4	Aspergillus flavus	Corn (Dust)	P1	Non-Aflatoxigenic	S-type	MAT1-2	0.568	Mississippi	Present Study
15	D5	Aspergillus flavus	Corn (Dust)	P1	Non-Aflatoxigenic	S-type	MAT1-2	0.568	Mississippi	Present Study
16	D6	Aspergillus flavus	Corn (Dust)	P1	Aflatoxigenic	S-type	MAT1-2	0.568	Mississippi	Present Study
17	D7	Aspergillus flavus	Corn (Dust)	P1	Non-Aflatoxigenic	S-type	MAT1-2	0.568	Mississippi	Present Study
18	D8	Aspergillus flavus	Corn (Dust)	P1	Non-Aflatoxigenic	S-type	MAT1-2	0.568	Mississippi	Present Study
19	D9	Aspergillus flavus	Corn (Dust)	P1	Non-Aflatoxigenic	S-type	MAT1-2	0.568	Mississippi	Present Study
20	D10	Aspergillus flavus	Corn (Dust)	P1	Aflatoxigenic	S-type	MAT1-1	0.568	Mississippi	Present Study
22	D12	Aspergillus flavus	Corn (Dust)	P1	Aflatoxigenic	S-type	MAT1-2	0.568	Mississippi	Present Study
23	D13	Aspergillus flavus	Corn (Dust)	P1	Aflatoxigenic	S-type	MAT1-2	0.568	Mississippi	Present Study
24	D14	Aspergillus flavus	Corn (Dust)	P1	Aflatoxigenic	S-type	MAT1-2	0.568	Mississippi	Present Study
25	D15	Aspergillus flavus	Corn (Dust)	P1	Aflatoxigenic	S-type	MAT1-2	0.568	Mississippi	Present Study
26	D16	Aspergillus flavus	Corn (Dust)	P1	Non-Aflatoxigenic	S-type	MAT1-2	0.568	Mississippi	Present Study
27	D17	Aspergillus flavus	Corn (Dust)	P1	Non-Aflatoxigenic	S-type	MAT1-1	0.568	Mississippi	Present Study
28	D18	Aspergillus flavus	Corn (Dust)	P1	Non-Aflatoxigenic	S-type	MAT1-2	0.568	Mississippi	Present Study
29	D19	Aspergillus flavus	Corn (Dust)	P1	Non-Aflatoxigenic	S-type	MAT1-2	0.568	Mississippi	Present Study
30	F2	Aspergillus flavus	Corn (Leaf)	P1	Aflatoxigenic	S-type	MAT1-1	0.568	Mississippi	Present Study
31	1_1	Aspergillus flavus	Soil: Cotton, Peanut / Tift, Turner	P1	Aflatoxigenic	S-type	MAT1-1	0.568	Georgia	Present Study
32	6_1	Aspergillus flavus	Soil: Peanut / Irwin	P1	Aflatoxigenic	L-type	MAT1-1	0.568	Georgia	Present Study
33	GA1_3	Aspergillus flavus	Soil: Cotton, Peanut / Tift, Turner	P1	Aflatoxigenic	S-type	MAT1-1	0.568	Georgia	Present Study
34	GA1_4	Aspergillus flavus	Soil: Cotton, Peanut / Tift, Turner	P1	Aflatoxigenic	S-type	MAT1-1	0.568	Georgia	Present Study
35	GA1_6	Aspergillus flavus	Soil: Cotton, Peanut / Tift, Turner	P1	Aflatoxigenic	S-type	MAT1-1	0.568	Georgia	Present Study
36	GA1_8	Aspergillus flavus	Soil: Cotton, Peanut / Tift, Turner	P1	Non-Aflatoxigenic	S-type	MAT1-1	0.568	Georgia	Present Study
37	GA1_9	Aspergillus flavus	Soil: Cotton, Peanut / Tift, Turner	P1	Aflatoxigenic	S-type	MAT1-1	0.568	Georgia	Present Study
38	GA1_10	Aspergillus flavus	Soil: Cotton, Peanut / Tift, Turner	P1	Non-Aflatoxigenic	S-type	MAT1-1	0.568	Georgia	Present Study
39	GA1_11	Aspergillus flavus	Soil: Cotton, Peanut / Tift, Turner	P1	Aflatoxigenic	S-type	MAT1-1	0.568	Georgia	Present Study
40	GA1_12	Aspergillus flavus	Soil: Cotton, Peanut / Tift, Turner	P1	Non-Aflatoxigenic	S-type	MAT1-1	0.568	Georgia	Present Study
41	new_GA1_13	Aspergillus flavus	Soil: Cotton, Peanut / Tift, Turner	P1	Aflatoxigenic	S-type	MAT1-2	0.568	Georgia	Present Study
42	GA2_1	Aspergillus flavus	Soil: Corn, Cotton / Turner	P1	Aflatoxigenic	S-type	MAT1-1	0.568	Georgia	Present Study
43	GA2_3	Aspergillus flavus	Soil: Corn, Cotton / Turner	P1	Non-Aflatoxigenic	S-type	MAT1-2	0.568	Georgia	Present Study
44	GA2_4	Aspergillus flavus	Soil: Corn, Cotton / Turner	P1	Non-Aflatoxigenic	S-type	MAT1-2	0.568	Georgia	Present Study
45	GA2_5	Aspergillus flavus	Soil: Corn, Cotton / Turner	P1	Non-Aflatoxigenic	S-type	MAT1-2	0.568	Georgia	Present Study
46	GA2_6	Aspergillus flavus	Soil: Corn, Cotton / Turner	P1	Non-Aflatoxigenic	S-type	MAT1-2	0.568	Georgia	Present Study
47	GA2_7	Aspergillus flavus	Soil: Corn, Cotton / Turner	P1	Non-Aflatoxigenic	S-type	MAT1-2	0.568	Georgia	Present Study
48	GA2_8	Aspergillus flavus	Soil: Corn, Cotton / Turner	P1	Non-Aflatoxigenic	S-type	MAT1-2	0.568	Georgia	Present Study
49	GA2_9	Aspergillus flavus	Soil: Corn, Cotton / Turner	P1	Non-Aflatoxigenic	S-type	MAT1-2	0.568	Georgia	Present Study
50	GA2_10	Aspergillus flavus	Soil: Corn, Cotton / Turner	P1	Non-Aflatoxigenic	S-type	MAT1-2	0.568	Georgia	Present Study
51	GA2_11	Aspergillus flavus	Soil: Corn, Cotton / Turner	P1	Non-Aflatoxigenic	S-type	MAT1-2	0.568	Georgia	Present Study
53	GA6_2	Aspergillus flavus	Soil: Peanut / Irwin	P1	Aflatoxigenic	S-type	MAT1-1	0.568	Georgia	Present Study
54	GA6_3	Aspergillus flavus	Soil: Peanut / Irwin	P1	Aflatoxigenic	S-type	MAT1-1	0.568	Georgia	Present Study
55	GA6_4	Aspergillus flavus	Soil: Peanut / Irwin	P1	Aflatoxigenic	S-type	MAT1-1	0.568	Georgia	Present Study
56	GA6_5	Aspergillus flavus	Soil: Peanut / Irwin	P1	Aflatoxigenic	S-type	MAT1-1	0.568	Georgia	Present Study
57	GA6_6	Aspergillus flavus	Soil: Peanut / Irwin	P1	Aflatoxigenic	S-type	MAT1-1	0.568	Georgia	Present Study
58	GA6_7	Aspergillus flavus	Soil: Peanut / Irwin	P1	Non-Aflatoxigenic	S-type	MAT1-1	0.568	Georgia	Present Study
59	GA6_8	Aspergillus flavus	Soil: Peanut / Irwin	P1	Non-Aflatoxigenic	S-type	MAT1-1	0.568	Georgia	Present Study
60	new_GA6_9	Aspergillus flavus	Soil: Peanut / Irwin	P1	Non-Aflatoxigenic	S-type	MAT1-1	0.568	Georgia	Present Study
61	GA6_10	Aspergillus flavus	Soil: Peanut / Irwin	P1	Non-Aflatoxigenic	S-type	MAT1-1	0.568	Georgia	Present Study
62	GA6_11	Aspergillus flavus	Soil: Peanut / Irwin	P1	Aflatoxigenic	S-type	MAT1-2	0.568	Georgia	Present Study
63	GA6_12	Aspergillus flavus	Soil: Peanut / Irwin	P1	Aflatoxigenic	S-type	MAT1-1	0.568	Georgia	Present Study
64	GA6_13	Aspergillus flavus	Soil: Peanut / Irwin	P1	Aflatoxigenic	S-type	MAT1-1	0.568	Georgia	Present Study
65	GA6_14	Aspergillus flavus	Soil: Peanut / Irwin	P1	Aflatoxigenic	L-type	MAT1-1	0.568	Georgia	Present Study
66	GA6_15	Aspergillus flavus	Soil: Peanut / Irwin	P1	Aflatoxigenic	S-type	MAT1-1	0.568	Georgia	Present Study
67	GA6_16	Aspergillus flavus	Soil: Peanut / Irwin	P1	Aflatoxigenic	S-type	MAT1-1	0.568	Georgia	Present Study
68	GA6_17	Aspergillus flavus	Soil: Peanut / Irwin	P1	Non-Aflatoxigenic	S-type	MAT1-2	0.568	Georgia	Present Study
69	GA6_18	Aspergillus flavus	Soil: Peanut / Irwin	P1	Non-Aflatoxigenic	S-type	MAT1-1	0.568	Georgia	Present Study
70	GA6_19	Aspergillus flavus	Soil: Peanut / Irwin	P1	Aflatoxigenic	S-type	MAT1-1	0.568	Georgia	Present Study
71	new_GA6_20	Aspergillus flavus	Soil: Peanut / Irwin	P1	Aflatoxigenic	S-type	MAT1-1	0.568	Georgia	Present Study
72	GA6_21	Aspergillus flavus	Soil: Peanut / Irwin	P1	Aflatoxigenic	S-type	MAT1-1	0.568	Georgia	Present Study
73	GA6_22	Aspergillus flavus	Soil: Peanut / Irwin	P1	Non-Aflatoxigenic	S-type	MAT1-1	0.568	Georgia	Present Study
74	GA6_23	Aspergillus flavus	Soil: Peanut / Irwin	P1	Aflatoxigenic	S-type	MAT1-1	0.568	Georgia	Present Study
75	GA6_24	Aspergillus flavus	Soil: Peanut / Irwin	P1	Aflatoxigenic	S-type	MAT1-1	0.568	Georgia	Present Study
76	GA6_25	Aspergillus flavus	Soil: Peanut / Irwin	P1	Non-Aflatoxigenic	S-type	MAT1-1	0.568	Georgia	Present Study
93	GA7_17	Aspergillus flavus	Soil: Corn, Peanut / Irwin	P1	Aflatoxigenic	S-type	MAT1-2	0.568	Georgia	Present Study
94	GA8_3	Aspergillus flavus	Soil: Cotton, Peanut / Irwin	P1	Aflatoxigenic	S-type	MAT1-1	0.568	Georgia	Present Study
95	GA8_4	Aspergillus flavus	Soil: Cotton, Peanut / Irwin	P1	Aflatoxigenic	S-type	MAT1-1	0.568	Georgia	Present Study
96	GA8_5	Aspergillus flavus	Soil: Cotton, Peanut / Irwin	P1	Aflatoxigenic	S-type	MAT1-1	0.568	Georgia	Present Study
97	GA8_6	Aspergillus flavus	Soil: Cotton, Peanut / Irwin	P1	Aflatoxigenic	S-type	MAT1-1	0.568	Georgia	Present Study
98	GA9_1	Aspergillus flavus	Soil: Corn, Cotton, Peanut / Berrien	P1	Aflatoxigenic	S-type	MAT1-1	0.568	Georgia	Present Study
100	GA10_5	Aspergillus flavus	Soil: Corn, Cotton, Peanut / Tift	P1	Non-Aflatoxigenic	S-type	MAT1-1	0.568	Georgia	Present Study
101	GA10_25	Aspergillus flavus	Soil: Corn, Cotton, Peanut / Tift	P1	Aflatoxigenic	L-type	MAT1-1	0.568	Georgia	Present Study
102	GA11_1	Aspergillus flavus	Soil: Sunflower / Tift	P1	Aflatoxigenic	S-type	MAT1-1	0.568	Georgia	Present Study
103	GA11_2	Aspergillus flavus	Soil: Sunflower / Tift	P1	Aflatoxigenic	S-type	MAT1-1	0.568	Georgia	Present Study
104	GA11_3	Aspergillus flavus	Soil: Sunflower / Tift	P1	Aflatoxigenic	S-type	MAT1-1	0.568	Georgia	Present Study
105	GA11_4	Aspergillus flavus	Soil: Sunflower / Tift	P1	Aflatoxigenic	S-type	MAT1-1	0.568	Georgia	Present Study
106	GA11_5	Aspergillus flavus	Soil: Sunflower / Tift	P1	Aflatoxigenic	S-type	MAT1-1	0.568	Georgia	Present Study
107	GA11_6	Aspergillus flavus	Soil: Sunflower / Tift	P1	Aflatoxigenic	S-type	MAT1-1	0.568	Georgia	Present Study
108	GA11_7	Aspergillus flavus	Soil: Sunflower / Tift	P1	Aflatoxigenic	S-type	MAT1-1	0.568	Georgia	Present Study
109	GA11_8	Aspergillus flavus	Soil: Sunflower / Tift	P1	Aflatoxigenic	S-type	MAT1-1	0.568	Georgia	Present Study
110	GA11_9	Aspergillus flavus	Soil: Sunflower / Tift	P1	Aflatoxigenic	S-type	MAT1-1	0.568	Georgia	Present Study
111	GA11_10	Aspergillus flavus	Soil: Sunflower / Tift	P1	Aflatoxigenic	S-type	MAT1-1	0.568	Georgia	Present Study
112	GA11_11	Aspergillus flavus	Soil: Sunflower / Tift	P1	Aflatoxigenic	S-type	MAT1-1	0.568	Georgia	Present Study
113	GA11_12	Aspergillus flavus	Soil: Sunflower / Tift	P1	Aflatoxigenic	S-type	MAT1-1	0.568	Georgia	Present Study
114	GA11_13	Aspergillus flavus	Soil: Sunflower / Tift	P1	Aflatoxigenic	S-type	MAT1-1	0.568	Georgia	Present Study
115	GA11_14	Aspergillus flavus	Soil: Sunflower / Tift	P1	Aflatoxigenic	S-type	MAT1-1	0.568	Georgia	Present Study
116	GA11_15	Aspergillus flavus	Soil: Sunflower / Tift	P1	Aflatoxigenic	S-type	MAT1-1	0.568	Georgia	Present Study
119	GA12_2	Aspergillus flavus	Soil: Soybean / Tift	P1	Aflatoxigenic	S-type	MAT1-1	0.568	Georgia	Present Study
128	GA13_9	Aspergillus flavus	Soil: Sorghum / Tift	P1	Aflatoxigenic	S-type	MAT1-2	0.568	Georgia	Present Study
129	GA13_10	Aspergillus flavus	Soil: Sorghum / Tift	P1	Aflatoxigenic	S-type	MAT1-1	0.568	Georgia	Present Study
134	GA13_15	Aspergillus flavus	Soil: Sorghum / Tift	P1	Aflatoxigenic	S-type	MAT1-1	0.568	Georgia	Present Study
136	GA13_17	Aspergillus flavus	Soil: Sorghum / Tift	P1	Non-Aflatoxigenic	S-type	MAT1-1	0.568	Georgia	Present Study
146	GA13_27	Aspergillus flavus	Soil: Sorghum / Tift	P1	Aflatoxigenic	S-type	MAT1-1	0.568	Georgia	Present Study
147	GA13_28	Aspergillus flavus	Soil: Sorghum / Tift	P1	Aflatoxigenic	S-type	MAT1-1	0.568	Georgia	Present Study
156	GA13_37	Aspergillus flavus	Soil: Sorghum / Tift	P1	Non-Aflatoxigenic	S-type	MAT1-2	0.568	Georgia	Present Study
157	GA15_3	Aspergillus flavus	Soil: Peanut / Turner	P1	Aflatoxigenic	S-type	MAT1-1	0.568	Georgia	Present Study
158	MS_A16	Aspergillus flavus	Corn (Leaf)	P1	Non-Aflatoxigenic	S-type	MAT1-1	0.568	Mississippi	Present Study
161	S2_3	Aspergillus flavus	Corn (Tassel)	P1	Non-Aflatoxigenic	S-type	MAT1-2	0.568	Mississippi	Present Study
163	S6_1	Aspergillus flavus	Corn (Tassel)	P1	Non-Aflatoxigenic	S-type	MAT1-2	0.568	Mississippi	Present Study
164	S6_2	Aspergillus flavus	Corn (Tassel)	P1	Aflatoxigenic	S-type	MAT1-2	0.568	Mississippi	Present Study
165	S6_3	Aspergillus flavus	Corn (Tassel)	P1	Aflatoxigenic	S-type	MAT1-2	0.568	Mississippi	Present Study
169	S6_7	Aspergillus flavus	Corn (Tassel)	P1	Non-Aflatoxigenic	S-type	MAT1-2	0.568	Mississippi	Present Study
170	S6_8	Aspergillus flavus	Corn (Tassel)	P1	Aflatoxigenic	S-type	MAT1-2	0.568	Mississippi	Present Study
171	S6_9	Aspergillus flavus	Corn (Tassel)	P1	Aflatoxigenic	S-type	MAT1-2	0.568	Mississippi	Present Study
172	new_S6_10	Aspergillus flavus	Corn (Tassel)	P1	Aflatoxigenic	S-type	MAT1-2	0.568	Mississippi	Present Study
189	T1_1	Aspergillus flavus	Corn (Silk)	P1	Non-Aflatoxigenic	S-type	MAT1-2	0.568	Mississippi	Present Study
191	T11_1	Aspergillus flavus	Corn (Silk)	P1	Non-Aflatoxigenic	S-type	MAT1-2	0.568	Mississippi	Present Study
198	T18_1	Aspergillus flavus	Corn (Silk)	P1	Non-Aflatoxigenic	S-type	MAT1-2	0.568	Mississippi	Present Study
200	T18_3	Aspergillus flavus	Corn (Silk)	P1	Non-Aflatoxigenic	S-type	MAT1-2	0.568	Mississippi	Present Study
203	T19_1	Aspergillus flavus	Corn (Silk)	P1	Aflatoxigenic	S-type	MAT1-2	0.568	Mississippi	Present Study
205	T19_3	Aspergillus flavus	Corn (Silk)	P1	Non-Aflatoxigenic	L-type	MAT1-1	0.568	Mississippi	Present Study
206	T19_4	Aspergillus flavus	Corn (Silk)	P1	Non-Aflatoxigenic	S-type	MAT1-1	0.568	Mississippi	Present Study
207	T19_5	Aspergillus flavus	Corn (Silk)	P1	Aflatoxigenic	S-type	MAT1-2	0.568	Mississippi	Present Study
210	T19_8	Aspergillus flavus	Corn (Silk)	P1	Aflatoxigenic	S-type	MAT1-2	0.568	Mississippi	Present Study
212	T19_10	Aspergillus flavus	Corn (Silk)	P1	Aflatoxigenic	S-type	MAT1-2	0.568	Mississippi	Present Study
214	T19_12	Aspergillus flavus	Corn (Silk)	P1	Aflatoxigenic	S-type	MAT1-2	0.568	Mississippi	Present Study
216	T19_14	Aspergillus flavus	Corn (Silk)	P1	Aflatoxigenic	S-type	MAT1-2	0.568	Mississippi	Present Study
217	T19_15	Aspergillus flavus	Corn (Silk)	P1	Non-Aflatoxigenic	S-type	MAT1-2	0.568	Mississippi	Present Study
219	T22_1	Aspergillus flavus	Corn (Silk)	P1	Aflatoxigenic	S-type	MAT1-1	0.568	Mississippi	Present Study
220	T22_2	Aspergillus flavus	Corn (Silk)	P1	Aflatoxigenic	S-type	MAT1-1	0.568	Mississippi	Present Study
223	T22_5	Aspergillus flavus	Corn (Silk)	P1	Aflatoxigenic	S-type	MAT1-1	0.568	Mississippi	Present Study
226	1mAF	Aspergillus flavus	Soil	P1	Non-Aflatoxigenic	L-type	MAT1-2	0.568	Arizona	Drott et al. 2021
227	2mAF	Aspergillus flavus	Soil	P1	Aflatoxigenic	L-type	MAT1-1	0.568	Unknown	Drott et al. 2021
229	4mAF	Aspergillus flavus	Soil	P1	Aflatoxigenic	L-type	MAT1-2	0.568	Florida	Drott et al. 2021
232	7mAF	Aspergillus flavus	Soil	P1	Non-Aflatoxigenic	L-type	MAT1-2	0.568	Florida	Drott et al. 2021
234	9mAF	Aspergillus flavus	Soil	P1	Aflatoxigenic	L-type	MAT1-2	0.568	Florida	Drott et al. 2021
235	10mAF	Aspergillus flavus	Soil	P1	Aflatoxigenic	L-type	MAT1-2	0.568	Florida	Drott et al. 2021
236	11mAF	Aspergillus flavus	Soil	P1	Aflatoxigenic	L-type	MAT1-2	0.568	Florida	Drott et al. 2021
238	13mAF	Aspergillus flavus	Soil	P1	Aflatoxigenic	L-type	MAT1-2	0.568	Florida	Drott et al. 2021
239	14mAF	Aspergillus flavus	Soil	P1	Non-Aflatoxigenic	L-type	MAT1-1	0.568	Florida	Drott et al. 2021
242	17mAF	Aspergillus flavus	Soil	P1	Non-Aflatoxigenic	L-type	MAT1-2	0.568	Florida	Drott et al. 2021
243	18mAF	Aspergillus flavus	Soil	P1	Aflatoxigenic	L-type	MAT1-1	0.568	Florida	Drott et al. 2021
247	22mAF	Aspergillus flavus	Soil	P1	Non-Aflatoxigenic	L-type	MAT1-2	0.568	Iowa	Drott et al. 2021
249	24mAF	Aspergillus flavus	Soil	P1	Non-Aflatoxigenic	L-type	MAT1-1	0.568	Iowa	Drott et al. 2021
251	26mAF	Aspergillus flavus	Soil	P1	Non-Aflatoxigenic	L-type	MAT1-1	0.568	Iowa	Drott et al. 2021
252	27mAF	Aspergillus flavus	Soil	P1	Aflatoxigenic	L-type	MAT1-1	0.568	Iowa	Drott et al. 2021
254	29mAF	Aspergillus flavus	Soil	P1	Aflatoxigenic	L-type	MAT1-1	0.568	Iowa	Drott et al. 2021
258	33mAF	Aspergillus flavus	Soil	P1	Non-Aflatoxigenic	L-type	MAT1-1	0.568	North Carolina	Drott et al. 2021
261	36mAF	Aspergillus flavus	Soil	P1	Non-Aflatoxigenic	L-type	MAT1-2	0.568	North Carolina	Drott et al. 2021
262	37mAF	Aspergillus flavus	Soil	P1	Non-Aflatoxigenic	L-type	MAT1-2	0.568	North Carolina	Drott et al. 2021
263	38mAF	Aspergillus flavus	Soil	P1	Non-Aflatoxigenic	L-type	MAT1-2	0.568	North Carolina	Drott et al. 2021
264	39mAF	Aspergillus flavus	Soil	P1	Non-Aflatoxigenic	L-type	MAT1-1	1	North Carolina	Drott et al. 2021
265	40mAF	Aspergillus flavus	Soil	P1	Aflatoxigenic	L-type	MAT1-2	0.568	North Carolina	Drott et al. 2021
266	41mAF	Aspergillus flavus	Soil	P1	Aflatoxigenic	L-type	MAT1-1	0.568	North Carolina	Drott et al. 2021
270	45mAF	Aspergillus flavus	Soil	P1	Non-Aflatoxigenic	L-type	MAT1-1	0.568	North Carolina	Drott et al. 2021
271	46mAF	Aspergillus flavus	Soil	P1	Aflatoxigenic	L-type	MAT1-2	0.568	North Carolina	Drott et al. 2021
272	47mAF	Aspergillus flavus	Soil	P1	Aflatoxigenic	L-type	MAT1-2	0.568	North Carolina	Drott et al. 2021
274	49mAF	Aspergillus flavus	Soil	P1	Aflatoxigenic	L-type	MAT1-2	0.568	North Carolina	Drott et al. 2021
282	57mAF	Aspergillus flavus	Soil	P1	Aflatoxigenic	L-type	MAT1-2	0.568	Oklahoma	Drott et al. 2021
283	58mAF	Aspergillus flavus	Soil	P1	Aflatoxigenic	L-type	MAT1-2	0.568	Oklahoma	Drott et al. 2021
285	60mAF	Aspergillus flavus	Soil	P1	Aflatoxigenic	L-type	MAT1-1	0.568	Oklahoma	Drott et al. 2021
286	61mAF	Aspergillus flavus	Soil	P1	Aflatoxigenic	L-type	MAT1-1	0.568	Oklahoma	Drott et al. 2021
287	62mAF	Aspergillus flavus	Soil	P1	Aflatoxigenic	L-type	MAT1-1	0.568	Oklahoma	Drott et al. 2021
288	63mAF	Aspergillus flavus	Soil	P1	Aflatoxigenic	L-type	MAT1-2	0.568	Oklahoma	Drott et al. 2021
289	64mAF	Aspergillus flavus	Soil	P1	Aflatoxigenic	L-type	MAT1-1	0.568	Oklahoma	Drott et al. 2021
292	67mAF	Aspergillus flavus	Soil	P1	Non-Aflatoxigenic	L-type	MAT1-2	0.568	Pennsylvania	Drott et al. 2021
294	69mAF	Aspergillus flavus	Soil	P1	Non-Aflatoxigenic	L-type	MAT1-2	0.568	Pennsylvania	Drott et al. 2021
296	71mAF	Aspergillus flavus	Soil	P1	Non-Aflatoxigenic	L-type	MAT1-1	0.568	Pennsylvania	Drott et al. 2021
297	72mAF	Aspergillus flavus	Soil	P1	Aflatoxigenic	L-type	MAT1-1	0.568	Pennsylvania	Drott et al. 2021
298	73mAF	Aspergillus flavus	Soil	P1	Non-Aflatoxigenic	L-type	MAT1-2	0.568	Pennsylvania	Drott et al. 2021
303	78mAF	Aspergillus flavus	Soil	P1	Non-Aflatoxigenic	L-type	MAT1-2	0.568	Pennsylvania	Drott et al. 2021
307	82mAF	Aspergillus flavus	Soil	P1	Aflatoxigenic	L-type	MAT1-1	0.568	Texas	Drott et al. 2021
310	86mAF	Aspergillus flavus	Soil	P1	Aflatoxigenic	L-type	MAT1-1	0.568	Texas	Drott et al. 2021
311	87mAF	Aspergillus flavus	Soil	P1	Aflatoxigenic	L-type	MAT1-2	0.568	Texas	Drott et al. 2021
319	95mAF	Aspergillus flavus	Soil	P1	Aflatoxigenic	L-type	MAT1-1	0.568	Texas	Drott et al. 2021
320	MOD1-573	Aspergillus flavus	Soil	P1	Aflatoxigenic	L-type	MAT1-2	1	Louisiana	Gebru et al. 2020
323	MOD1-578	Aspergillus flavus	Soil	P1	Aflatoxigenic	L-type	MAT1-1	0.568	Louisiana	Gebru et al. 2020
324	MOD1-580	Aspergillus flavus	Soil	P1	Aflatoxigenic	S-type	MAT1-2	0.568	Louisiana	Gebru et al. 2020
325	MOD1-581	Aspergillus flavus	Soil	P1	Non-aflatoxigenic	S-type	MAT1-2	0.568	Louisiana	Gebru et al. 2020
326	MOD1-584	Aspergillus flavus	Soil	P1	Aflatoxigenic	L-type	MAT1-2	0.568	Louisiana	Gebru et al. 2020
336	MOD1-618	Aspergillus flavus	Soil	P1	Aflatoxigenic	L-type	MAT1-1	0.568	Louisiana	Gebru et al. 2020
337	MOD1-619	Aspergillus flavus	Soil	P1	Aflatoxigenic	S-type	MAT1-2	0.568	Louisiana	Gebru et al. 2020
339	MOD1-621	Aspergillus flavus	Soil	P1	Aflatoxigenic	S-type	MAT1-2	0.568	Louisiana	Gebru et al. 2020
340	Tox4	Aspergillus flavus	Soil	P1	Aflatoxigenic	S-type	MAT1-2	1	Louisiana	Fountain et al. 2020
341	VCG1	Aspergillus flavus	Soil	P1	Non-Aflatoxigenic	S-type	MAT1-2	0.568	Louisiana	Fountain et al. 2020
342	VCG4	Aspergillus flavus	Soil	P1	Aflatoxigenic	S-type	MAT1-2	1	Louisiana	Fountain et al. 2020
343	A9	Aspergillus flavus	Soil	P1	Aflatoxigenic	L-type	MAT1-2	1	Louisiana	Fountain et al. 2020
344	AF36	Aspergillus flavus	Soil	P1	Non-Aflatoxigenic	S-type	MAT1-2	0.568	Louisiana	Fountain et al. 2020
345	K49	Aspergillus flavus	Soil	P1	Non-Aflatoxigenic	S-type	MAT1-2	0.568	Stoneville, Mississipi	Fountain et al. 2020
346	K54A	Aspergillus flavus	Soil	P1	Non-Aflatoxigenic	S-type	MAT1-1	0.568	Stoneville, Mississipi	Fountain et al. 2020
1	A1_1	Aspergillus flavus	Corn (Leaf)	P2	Non-Aflatoxigenic	L-type	MAT1-2	0.568	Mississippi	Present Study
2	A1_2	Aspergillus flavus	Corn (Leaf)	P2	Non-Aflatoxigenic	S-type	MAT1-2	0.568	Mississippi	Present Study
3	A1_3	Aspergillus flavus	Corn (Leaf)	P2	Non-Aflatoxigenic	S-type	MAT1-2	0.568	Mississippi	Present Study
4	A1_4	Aspergillus flavus	Corn (Leaf)	P2	Non-Aflatoxigenic	S-type	MAT1-2	0.568	Mississippi	Present Study
5	A1_5	Aspergillus flavus	Corn (Leaf)	P2	Non-Aflatoxigenic	S-type	MAT1-2	0.568	Mississippi	Present Study
6	A1_6	Aspergillus flavus	Corn (Leaf)	P2	Non-Aflatoxigenic	L-type	MAT1-2	0.568	Mississippi	Present Study
7	A1_7	Aspergillus flavus	Corn (Leaf)	P2	Non-Aflatoxigenic	S-type	MAT1-2	0.568	Mississippi	Present Study
8	A1_8	Aspergillus flavus	Corn (Leaf)	P2	Non-Aflatoxigenic	S-type	MAT1-2	0.568	Mississippi	Present Study
9	A1_9	Aspergillus flavus	Corn (Leaf)	P2	Non-Aflatoxigenic	S-type	MAT1-2	0.567	Mississippi	Present Study
10	A1_10	Aspergillus flavus	Corn (Leaf)	P2	Non-Aflatoxigenic	S-type	MAT1-2	0.568	Mississippi	Present Study
13	D3	Aspergillus flavus	Corn (Dust)	P2	Non-Aflatoxigenic	S-type	MAT1-2	0.568	Mississippi	Present Study
21	D11	Aspergillus flavus	Corn (Dust)	P2	Aflatoxigenic	S-type	MAT1-2	0.568	Mississippi	Present Study
52	GA5_1	Aspergillus flavus	Soil: Corn, Cotton / Ben Hill	P2	Non-Aflatoxigenic	S-type	MAT1-2	0.568	Georgia	Present Study
77	GA7_1	Aspergillus flavus	Soil: Corn, Peanut / Irwin	P2	Non-Aflatoxigenic	S-type	MAT1-2	0.568	Georgia	Present Study
78	GA7_2	Aspergillus flavus	Soil: Corn, Peanut / Irwin	P2	Non-Aflatoxigenic	S-type	MAT1-2	0.568	Georgia	Present Study
79	GA7_3	Aspergillus flavus	Soil: Corn, Peanut / Irwin	P2	Non-Aflatoxigenic	S-type	MAT1-2	0.568	Georgia	Present Study
80	GA7_4	Aspergillus flavus	Soil: Corn, Peanut / Irwin	P2	Non-Aflatoxigenic	S-type	MAT1-2	0.568	Georgia	Present Study
81	GA7_5	Aspergillus flavus	Soil: Corn, Peanut / Irwin	P2	Aflatoxigenic	S-type	MAT1-1	0.568	Georgia	Present Study
82	GA7_6	Aspergillus flavus	Soil: Corn, Peanut / Irwin	P2	Non-Aflatoxigenic	S-type	MAT1-1	0.568	Georgia	Present Study
83	GA7_7	Aspergillus flavus	Soil: Corn, Peanut / Irwin	P2	Aflatoxigenic	S-type	MAT1-1	0.568	Georgia	Present Study
84	GA7_8	Aspergillus flavus	Soil: Corn, Peanut / Irwin	P2	Non-Aflatoxigenic	S-type	MAT1-1	0.568	Georgia	Present Study
85	GA7_9	Aspergillus flavus	Soil: Corn, Peanut / Irwin	P2	Non-Aflatoxigenic	S-type	MAT1-1	0.568	Georgia	Present Study
86	GA7_10	Aspergillus flavus	Soil: Corn, Peanut / Irwin	P2	Non-Aflatoxigenic	S-type	MAT1-1	0.568	Georgia	Present Study
87	GA7_11	Aspergillus flavus	Soil: Corn, Peanut / Irwin	P2	Non-Aflatoxigenic	S-type	MAT1-1	0.568	Georgia	Present Study
88	GA7_12	Aspergillus flavus	Soil: Corn, Peanut / Irwin	P2	Non-Aflatoxigenic	L-type	MAT1-2	0.568	Georgia	Present Study
89	GA7_13	Aspergillus flavus	Soil: Corn, Peanut / Irwin	P2	Non-Aflatoxigenic	S-type	MAT1-1	0.568	Georgia	Present Study
90	GA7_14	Aspergillus flavus	Soil: Corn, Peanut / Irwin	P2	Non-Aflatoxigenic	L-type	MAT1-2	0.568	Georgia	Present Study
91	GA7_15	Aspergillus flavus	Soil: Corn, Peanut / Irwin	P2	Aflatoxigenic	S-type	MAT1-1	0.568	Georgia	Present Study
92	GA7_16	Aspergillus flavus	Soil: Corn, Peanut / Irwin	P2	Non-Aflatoxigenic	S-type	MAT1-1	0.568	Georgia	Present Study
99	GA9_2	Aspergillus flavus	Soil: Corn, Cotton, Peanut / Berrien	P2	Non-Aflatoxigenic	S-type	MAT1-2	0.568	Georgia	Present Study
117	GA11_17	Aspergillus flavus	Soil: Sunflower / Tift	P2	Aflatoxigenic	S-type	MAT1-2	0.568	Georgia	Present Study
118	GA12_1	Aspergillus flavus	Soil: Soybean / Tift	P2	Aflatoxigenic	S-type	MAT1-1	0.568	Georgia	Present Study
120	GA13_1	Aspergillus flavus	Soil: Sorghum / Tift	P2	Aflatoxigenic	S-type	MAT1-1	0.568	Georgia	Present Study
121	GA13_2	Aspergillus flavus	Soil: Sorghum / Tift	P2	Non-Aflatoxigenic	L-type	MAT1-1	0.568	Georgia	Present Study
122	GA13_3	Aspergillus flavus	Soil: Sorghum / Tift	P2	Aflatoxigenic	S-type	MAT1-1	0.568	Georgia	Present Study
123	GA13_4	Aspergillus flavus	Soil: Sorghum / Tift	P2	Aflatoxigenic	S-type	MAT1-1	0.568	Georgia	Present Study
124	GA13_5	Aspergillus flavus	Soil: Sorghum / Tift	P2	Aflatoxigenic	S-type	MAT1-1	0.568	Georgia	Present Study
125	GA13_6	Aspergillus flavus	Soil: Sorghum / Tift	P2	Aflatoxigenic	S-type	MAT1-1	0.568	Georgia	Present Study
126	GA13_7	Aspergillus flavus	Soil: Sorghum / Tift	P2	Aflatoxigenic	L-type	MAT1-1	0.568	Georgia	Present Study
127	GA13_8	Aspergillus flavus	Soil: Sorghum / Tift	P2	Aflatoxigenic	S-type	MAT1-1	0.568	Georgia	Present Study
130	GA13_11	Aspergillus flavus	Soil: Sorghum / Tift	P2	Non-Aflatoxigenic	S-type	MAT1-2	0.568	Georgia	Present Study
131	GA13_12	Aspergillus flavus	Soil: Sorghum / Tift	P2	Non-Aflatoxigenic	S-type	MAT1-1	0.568	Georgia	Present Study
132	GA13_13	Aspergillus flavus	Soil: Sorghum / Tift	P2	Non-Aflatoxigenic	S-type	MAT1-2	0.568	Georgia	Present Study
133	GA13_14	Aspergillus flavus	Soil: Sorghum / Tift	P2	Non-Aflatoxigenic	S-type	MAT1-2	0.568	Georgia	Present Study
135	GA13_16	Aspergillus flavus	Soil: Sorghum / Tift	P2	Aflatoxigenic	S-type	MAT1-1	0.568	Georgia	Present Study
137	GA13_18	Aspergillus flavus	Soil: Sorghum / Tift	P2	Aflatoxigenic	S-type	MAT1-1	0.568	Georgia	Present Study
138	GA13_19	Aspergillus flavus	Soil: Sorghum / Tift	P2	Aflatoxigenic	S-type	MAT1-2	0.568	Georgia	Present Study
139	GA13_20	Aspergillus flavus	Soil: Sorghum / Tift	P2	Aflatoxigenic	S-type	MAT1-1	0.568	Georgia	Present Study
140	GA13_21	Aspergillus flavus	Soil: Sorghum / Tift	P2	Aflatoxigenic	S-type	MAT1-2	0.568	Georgia	Present Study
141	GA13_22	Aspergillus flavus	Soil: Sorghum / Tift	P2	Aflatoxigenic	S-type	MAT1-2	0.568	Georgia	Present Study
142	GA13_23	Aspergillus flavus	Soil: Sorghum / Tift	P2	Aflatoxigenic	L-type	MAT1-1	0.568	Georgia	Present Study
143	GA13_24	Aspergillus flavus	Soil: Sorghum / Tift	P2	Non-Aflatoxigenic	S-type	MAT1-1	0.568	Georgia	Present Study
144	new_GA13_25	Aspergillus flavus	Soil: Sorghum / Tift	P2	Non-Aflatoxigenic	S-type	MAT1-2	0.568	Georgia	Present Study
145	GA13_26	Aspergillus flavus	Soil: Sorghum / Tift	P2	Aflatoxigenic	L-type	MAT1-1	0.568	Georgia	Present Study
148	GA13_29	Aspergillus flavus	Soil: Sorghum / Tift	P2	Non-Aflatoxigenic	S-type	MAT1-2	0.568	Georgia	Present Study
149	GA13_30	Aspergillus flavus	Soil: Sorghum / Tift	P2	Aflatoxigenic	S-type	MAT1-1	0.568	Georgia	Present Study
150	GA13_31	Aspergillus flavus	Soil: Sorghum / Tift	P2	Aflatoxigenic	S-type	MAT1-1	0.568	Georgia	Present Study
151	GA13_32	Aspergillus flavus	Soil: Sorghum / Tift	P2	Aflatoxigenic	S-type	MAT1-1	0.568	Georgia	Present Study
152	GA13_33	Aspergillus flavus	Soil: Sorghum / Tift	P2	Non-Aflatoxigenic	S-type	MAT1-1	0.568	Georgia	Present Study
153	GA13_34	Aspergillus flavus	Soil: Sorghum / Tift	P2	Non-Aflatoxigenic	S-type	MAT1-2	0.568	Georgia	Present Study
154	GA13_35	Aspergillus flavus	Soil: Sorghum / Tift	P2	Non-Aflatoxigenic	S-type	MAT1-1	0.568	Georgia	Present Study
155	GA13_36	Aspergillus flavus	Soil: Sorghum / Tift	P2	Aflatoxigenic	L-type	MAT1-2	0.568	Georgia	Present Study
159	S2_1	Aspergillus flavus	Corn (Tassel)	P2	Non-Aflatoxigenic	L-type	MAT1-2	0.568	Mississippi	Present Study
160	S2_2	Aspergillus flavus	Corn (Tassel)	P2	Non-Aflatoxigenic	L-type	MAT1-2	0.568	Mississippi	Present Study
162	S2_4	Aspergillus flavus	Corn (Tassel)	P2	Non-Aflatoxigenic	L-type	MAT1-2	0.568	Mississippi	Present Study
166	S6_4	Aspergillus flavus	Corn (Tassel)	P2	Non-Aflatoxigenic	L-type	MAT1-2	0.568	Mississippi	Present Study
167	S6_5	Aspergillus flavus	Corn (Tassel)	P2	Non-Aflatoxigenic	L-type	MAT1-2	0.568	Mississippi	Present Study
168	S6_6	Aspergillus flavus	Corn (Tassel)	P2	Non-Aflatoxigenic	S-type	MAT1-2	0.568	Mississippi	Present Study
173	S6_11	Aspergillus flavus	Corn (Tassel)	P2	Aflatoxigenic	L-type	MAT1-2	0.568	Mississippi	Present Study
174	S6_12	Aspergillus flavus	Corn (Tassel)	P2	Aflatoxigenic	L-type	MAT1-2	0.568	Mississippi	Present Study
175	S6_13	Aspergillus flavus	Corn (Tassel)	P2	Aflatoxigenic	S-type	MAT1-2	0.568	Mississippi	Present Study
176	S6_14	Aspergillus flavus	Corn (Tassel)	P2	Aflatoxigenic	S-type	MAT1-2	0.568	Mississippi	Present Study
177	S6_15	Aspergillus flavus	Corn (Tassel)	P2	Non-Aflatoxigenic	L-type	MAT1-2	0.568	Mississippi	Present Study
178	S6_16	Aspergillus flavus	Corn (Tassel)	P2	Non-Aflatoxigenic	S-type	MAT1-2	0.568	Mississippi	Present Study
179	S6_17	Aspergillus flavus	Corn (Tassel)	P2	Non-Aflatoxigenic	S-type	MAT1-2	0.568	Mississippi	Present Study
180	S7_1	Aspergillus flavus	Corn (Tassel)	P2	Aflatoxigenic	S-type	MAT1-2	0.568	Mississippi	Present Study
181	S7_2	Aspergillus flavus	Corn (Tassel)	P2	Aflatoxigenic	S-type	MAT1-2	0.568	Mississippi	Present Study
182	S7_3	Aspergillus flavus	Corn (Tassel)	P2	Non-Aflatoxigenic	L-type	MAT1-2	0.568	Mississippi	Present Study
183	S8_1	Aspergillus flavus	Corn (Tassel)	P2	Non-Aflatoxigenic	S-type	MAT1-2	0.568	Mississippi	Present Study
184	S8_2	Aspergillus flavus	Corn (Tassel)	P2	Non-Aflatoxigenic	L-type	MAT1-2	0.568	Mississippi	Present Study
185	S8_3	Aspergillus flavus	Corn (Tassel)	P2	Non-Aflatoxigenic	L-type	MAT1-2	0.568	Mississippi	Present Study
186	S8_4	Aspergillus flavus	Corn (Tassel)	P2	Non-Aflatoxigenic	S-type	MAT1-2	0.568	Mississippi	Present Study
187	S8_5	Aspergillus flavus	Corn (Tassel)	P2	Non-Aflatoxigenic	S-type	MAT1-2	0.568	Mississippi	Present Study
188	S8_6	Aspergillus flavus	Corn (Tassel)	P2	Non-Aflatoxigenic	S-type	MAT1-2	0.568	Mississippi	Present Study
190	T1_2	Aspergillus flavus	Corn (Silk)	P2	Non-Aflatoxigenic	L-type	MAT1-2	0.568	Mississippi	Present Study
192	T12_1	Aspergillus flavus	Corn (Silk)	P2	Non-Aflatoxigenic	S-type	MAT1-2	0.568	Mississippi	Present Study
193	T13_1	Aspergillus flavus	Corn (Silk)	P2	Aflatoxigenic	S-type	MAT1-1	0.568	Mississippi	Present Study
194	T13_2	Aspergillus flavus	Corn (Silk)	P2	Aflatoxigenic	S-type	MAT1-1	0.568	Mississippi	Present Study
195	T14_1	Aspergillus flavus	Corn (Silk)	P2	Aflatoxigenic	L-type	MAT1-1	0.568	Mississippi	Present Study
196	T14_2	Aspergillus flavus	Corn (Silk)	P2	Aflatoxigenic	L-type	MAT1-1	0.568	Mississippi	Present Study
197	T14_3	Aspergillus flavus	Corn (Silk)	P2	Aflatoxigenic	L-type	MAT1-1	0.568	Mississippi	Present Study
199	T18_2	Aspergillus flavus	Corn (Silk)	P2	Non-Aflatoxigenic	S-type	MAT1-2	0.568	Mississippi	Present Study
201	T18_4	Aspergillus flavus	Corn (Silk)	P2	Non-Aflatoxigenic	L-type	MAT1-2	0.568	Mississippi	Present Study
202	T18_5	Aspergillus flavus	Corn (Silk)	P2	Non-Aflatoxigenic	S-type	MAT1-2	0.568	Mississippi	Present Study
204	T19_2	Aspergillus flavus	Corn (Silk)	P2	Non-Aflatoxigenic	L-type	MAT1-2	0.568	Mississippi	Present Study
208	T19_6	Aspergillus flavus	Corn (Silk)	P2	Non-Aflatoxigenic	S-type	MAT1-2	0.568	Mississippi	Present Study
209	T19_7	Aspergillus flavus	Corn (Silk)	P2	Non-Aflatoxigenic	S-type	MAT1-2	0.568	Mississippi	Present Study
211	T19_9	Aspergillus flavus	Corn (Silk)	P2	Non-Aflatoxigenic	S-type	MAT1-2	0.568	Mississippi	Present Study
213	T19_11	Aspergillus flavus	Corn (Silk)	P2	Non-Aflatoxigenic	S-type	MAT1-2	0.568	Mississippi	Present Study
215	T19_13	Aspergillus flavus	Corn (Silk)	P2	Non-Aflatoxigenic	S-type	MAT1-2	0.568	Mississippi	Present Study
218	T21_1	Aspergillus flavus	Corn (Silk)	P2	Non-Aflatoxigenic	S-type	MAT1-2	0.568	Mississippi	Present Study
221	T22_3	Aspergillus flavus	Corn (Silk)	P2	Non-Aflatoxigenic	S-type	MAT1-2	0.568	Mississippi	Present Study
222	T22_4	Aspergillus flavus	Corn (Silk)	P2	Non-Aflatoxigenic	S-type	MAT1-2	0.568	Mississippi	Present Study
224	T22_6	Aspergillus flavus	Corn (Silk)	P2	Non-Aflatoxigenic	S-type	MAT1-2	0.568	Mississippi	Present Study
225	T22_7	Aspergillus flavus	Corn (Silk)	P2	Non-Aflatoxigenic	L-type	MAT1-2	0.568	Mississippi	Present Study
228	3mAF	Aspergillus flavus	Soil	P2	Non-Aflatoxigenic	L-type	MAT1-2	0.568	Florida	Drott et al. 2021
230	5mAF	Aspergillus flavus	Soil	P2	Aflatoxigenic	L-type	MAT1-2	0.568	Florida	Drott et al. 2021
231	6mAF	Aspergillus flavus	Soil	P2	Non-Aflatoxigenic	L-type	MAT1-1	0.568	Florida	Drott et al. 2021
233	8mAF	Aspergillus flavus	Soil	P2	Non-Aflatoxigenic	L-type	MAT1-2	0.568	Florida	Drott et al. 2021
237	12mAF	Aspergillus flavus	Soil	P2	Aflatoxigenic	S-type	MAT1-2	0.568	Florida	Drott et al. 2021
240	15mAF	Aspergillus flavus	Soil	P2	Non-Aflatoxigenic	L-type	MAT1-1	0.568	Florida	Drott et al. 2021
241	16mAF	Aspergillus flavus	Soil	P2	Aflatoxigenic	L-type	MAT1-1	0.568	Florida	Drott et al. 2021
244	19mAF	Aspergillus flavus	Soil	P2	Non-Aflatoxigenic	L-type	MAT1-2	0.568	Florida	Drott et al. 2021
245	20mAF	Aspergillus flavus	Soil	P2	Non-Aflatoxigenic	L-type	MAT1-1	0.568	Florida	Drott et al. 2021
248	23mAF	Aspergillus flavus	Soil	P2	Non-Aflatoxigenic	L-type	MAT1-2	0.568	Iowa	Drott et al. 2021
250	25mAF	Aspergillus flavus	Soil	P2	Aflatoxigenic	L-type	MAT1-2	0.568	Iowa	Drott et al. 2021
253	28mAF	Aspergillus flavus	Soil	P2	Aflatoxigenic	L-type	MAT1-1	0.568	Iowa	Drott et al. 2021
255	30mAF	Aspergillus flavus	Soil	P2	Non-Aflatoxigenic	L-type	MAT1-1	0.568	North Carolina	Drott et al. 2021
256	31mAF	Aspergillus flavus	Soil	P2	Non-Aflatoxigenic	L-type	MAT1-2	0.568	North Carolina	Drott et al. 2021
257	32mAF	Aspergillus flavus	Soil	P2	Non-Aflatoxigenic	L-type	MAT1-1	0.568	North Carolina	Drott et al. 2021
259	34mAF	Aspergillus flavus	Soil	P2	Non-Aflatoxigenic	L-type	MAT1-1	0.568	North Carolina	Drott et al. 2021
260	35mAF	Aspergillus flavus	Soil	P2	Aflatoxigenic	L-type	MAT1-1	0.568	North Carolina	Drott et al. 2021
267	42mAF	Aspergillus flavus	Soil	P2	Aflatoxigenic	L-type	MAT1-1	0.568	North Carolina	Drott et al. 2021
268	43mAF	Aspergillus flavus	Soil	P2	Non-Aflatoxigenic	L-type	MAT1-2	0.568	North Carolina	Drott et al. 2021
269	44mAF	Aspergillus flavus	Soil	P2	Non-Aflatoxigenic	L-type	MAT1-2	0.568	North Carolina	Drott et al. 2021
273	48mAF	Aspergillus flavus	Soil	P2	Non-Aflatoxigenic	L-type	MAT1-1	0.568	North Carolina	Drott et al. 2021
275	50mAF	Aspergillus flavus	Soil	P2	Non-Aflatoxigenic	L-type	MAT1-2	0.568	North Carolina	Drott et al. 2021
276	51mAF	Aspergillus flavus	Soil	P2	Aflatoxigenic	L-type	MAT1-1	0.568	North Carolina	Drott et al. 2021
277	52mAF	Aspergillus flavus	Soil	P2	Non-Aflatoxigenic	L-type	MAT1-2	0.568	North Carolina	Drott et al. 2021
278	53mAF	Aspergillus flavus	Soil	P2	Aflatoxigenic	L-type	MAT1-2	0.568	North Carolina	Drott et al. 2021
279	54mAF	Aspergillus flavus	Soil	P2	Non-Aflatoxigenic	L-type	MAT1-2	0.568	Iowa	Drott et al. 2021
281	56mAF	Aspergillus flavus	Soil	P2	Non-Aflatoxigenic	L-type	MAT1-2	0.568	Oklahoma	Drott et al. 2021
284	59mAF	Aspergillus flavus	Soil	P2	Non-Aflatoxigenic	L-type	MAT1-2	0.568	Florida	Drott et al. 2021
290	65mAF	Aspergillus flavus	Soil	P2	Non-Aflatoxigenic	L-type	MAT1-2	0.568	Pennsylvania	Drott et al. 2021
291	66mAF	Aspergillus flavus	Soil	P2	Aflatoxigenic	L-type	MAT1-2	0.568	Pennsylvania	Drott et al. 2021
293	68mAF	Aspergillus flavus	Soil	P2	Aflatoxigenic	L-type	MAT1-1	0.568	Pennsylvania	Drott et al. 2021
295	70mAF	Aspergillus flavus	Soil	P2	Non-Aflatoxigenic	L-type	MAT1-1	0.568	Pennsylvania	Drott et al. 2021
299	74mAF	Aspergillus flavus	Soil	P2	Non-Aflatoxigenic	L-type	MAT1-2	0.568	Pennsylvania	Drott et al. 2021
300	75mAF	Aspergillus flavus	Soil	P2	Aflatoxigenic	L-type	MAT1-2	0.568	Pennsylvania	Drott et al. 2021
301	76mAF	Aspergillus flavus	Soil	P2	Aflatoxigenic	L-type	MAT1-2	0.568	Texas	Drott et al. 2021
302	77mAF	Aspergillus flavus	Soil	P2	Aflatoxigenic	L-type	MAT1-2	0.568	Pennsylvania	Drott et al. 2021
304	79mAF	Aspergillus flavus	Soil	P2	Non-Aflatoxigenic	L-type	MAT1-2	0.568	Pennsylvania	Drott et al. 2021
305	80mAF	Aspergillus flavus	Soil	P2	Aflatoxigenic	L-type	MAT1-1	0.568	Pennsylvania	Drott et al. 2021
306	81mAF	Aspergillus flavus	Soil	P2	Aflatoxigenic	L-type	MAT1-1	0.568	Texas	Drott et al. 2021
308	84mAF	Aspergillus flavus	Soil	P2	Aflatoxigenic	L-type	MAT1-1	0.568	Texas	Drott et al. 2021
309	85mAF	Aspergillus flavus	Soil	P2	Aflatoxigenic	L-type	MAT1-1	0.568	Texas	Drott et al. 2021
312	88mAF	Aspergillus flavus	Soil	P2	Aflatoxigenic	L-type	MAT1-1	0.568	North Carolina	Drott et al. 2021
313	89mAF	Aspergillus flavus	Soil	P2	Non-Aflatoxigenic	L-type	MAT1-2	0.568	Texas	Drott et al. 2021
314	90mAF	Aspergillus flavus	Soil	P2	Non-Aflatoxigenic	L-type	MAT1-2	0.568	Texas	Drott et al. 2021
315	91mAF	Aspergillus flavus	Soil	P2	Non-Aflatoxigenic	L-type	MAT1-1	0.568	Texas	Drott et al. 2021
316	92mAF	Aspergillus flavus	Soil	P2	Non-Aflatoxigenic	L-type	MAT1-1	0.568	Texas	Drott et al. 2021
317	93mAF	Aspergillus flavus	Soil	P2	Aflatoxigenic	L-type	MAT1-1	0.568	Texas	Drott et al. 2021
318	94mAF	Aspergillus flavus	Soil	P2	Non-Aflatoxigenic	L-type	MAT1-2	0.568	Texas	Drott et al. 2021
321	MOD1-575	Aspergillus flavus	Soil	P2	Aflatoxigenic	S-type	MAT1-1	0.568	Louisiana	Gebru et al. 2020
330	MOD1-591	Aspergillus flavus	Soil	P2	Non-Aflatoxigenic	S-type	MAT1-1	0.568	Louisiana	Gebru et al. 2020
331	MOD1-595	Aspergillus flavus	Soil	P2	Non-Aflatoxigenic	S-type	MAT1-2	0.568	Louisiana	Gebru et al. 2020
334	MOD1-605	Aspergillus flavus	Soil	P2	Non-Aflatoxigenic	S-type	MAT1-2	0.568	Louisiana	Gebru et al. 2020
338	MOD1-620	Aspergillus flavus	Soil	P2	Aflatoxigenic	S-type	MAT1-1	0.568	Louisiana	Gebru et al. 2020
327	MOD1-586	Aspergillus flavus	Soil	P3	Aflatoxigenic	S-type	MAT1-1	0.568	Louisiana	Gebru et al. 2020
329	MOD1-590	Aspergillus flavus	Soil	P3	Aflatoxigenic	S-type	MAT1-2	0.568	Louisiana	Gebru et al. 2020
332	MOD1-599	Aspergillus flavus	Soil	P3	Aflatoxigenic	S-type	MAT1-1	0.568	Louisiana	Gebru et al. 2020
333	MOD1-601	Aspergillus flavus	Soil	P3	Aflatoxigenic	S-type	MAT1-1	0.568	Louisiana	Gebru et al. 2020
335	MOD1-607	Aspergillus flavus	Soil	P3	Aflatoxigenic	S-type	MAT1-2	0.568	Louisiana	Gebru et al. 2020
246	21mAF	Aspergillus flavus	Soil	P4	Non-Aflatoxigenic	L-type	MAT1-2	0.568	Iowa	Drott et al. 2021
280	55mAF	Aspergillus flavus	Soil	P4	Aflatoxigenic	S-type	MAT1-1	0.568	Oklahoma	Drott et al. 2021
322	MOD1-576	Aspergillus flavus	Soil	P4	Aflatoxigenic	S-type	MAT1-2	0.568	Louisiana	Gebru et al. 2020
328	MOD1-587	Aspergillus flavus	Soil	P4	Aflatoxigenic	S-type	MAT1-2	0.568	Louisiana	Gebru et al. 2020

## Sheet: Table S2
Supplementary Table 2. Statistics of genome assemblies of 346 Aspergillus flavus isolates
Sample	Species	Source	Scaffolds	Contigs	Total genome length incl. gaps	total genome length w/o gaps	avg_scaffold_size incl. gaps	avg_scaffold_size w/o gaps	avg_contig_size	Contig N50	Scaffold N50	Max scaffold size	Min scaffold size
10mAF	Aspergillus flavus	Soil	772	775	37709443	37709408	48846.4	48846.4	48657.3	84362	84522	305889	544
11mAF	Aspergillus flavus	Soil	719	724	38211021	38210928	53144.7	53144.5	52777.5	96032	96109	441402	500
12mAF	Aspergillus flavus	Soil	678	679	37717444	37717438	55630.4	55630.4	55548.5	100680	101350	477034	650
13mAF	Aspergillus flavus	Soil	1039	1043	37934581	37934517	36510.7	36510.6	36370.6	75577	76244	329561	502
14mAF	Aspergillus flavus	Soil	913	916	37641641	37641638	41228.5	41228.5	41093.5	76119	76119	296515	506
15mAF	Aspergillus flavus	Soil	713	718	38078359	38078346	53405.8	53405.8	53033.9	94105	94105	476910	537
16mAF	Aspergillus flavus	Soil	803	804	37917247	37917246	47219.5	47219.5	47160.8	80121	80121	322306	523
17mAF	Aspergillus flavus	Soil	736	740	37600381	37600311	51087.5	51087.4	50811.2	88704	89147	391734	508
18mAF	Aspergillus flavus	Soil	666	666	37927640	37927640	56948.4	56948.4	56948.4	102293	102293	336168	527
19mAF	Aspergillus flavus	Soil	580	589	37684788	37684567	64973.8	64973.4	63980.6	113651	115500	436524	524
1_1	Aspergillus flavus	Soil: Cotton, Peanut / Tift, Turner	195	214	36941128	36941040	189442	189441	172622	933829	1750166	4674539	501
1mAF	Aspergillus flavus	Soil	1216	1216	37829161	37829161	31109.5	31109.5	31109.5	54570	54570	242838	549
20mAF	Aspergillus flavus	Soil	611	613	37850041	37850038	61947.7	61947.7	61745.6	113271	113271	548460	583
21mAF	Aspergillus flavus	Soil	641	641	37950678	37950678	59205.4	59205.4	59205.4	110540	110540	409960	525
22mAF	Aspergillus flavus	Soil	692	700	37708953	37708840	54492.7	54492.5	53869.8	101349	101349	497968	509
23mAF	Aspergillus flavus	Soil	576	588	37714593	37714317	65476.7	65476.2	64140	114106	114779	417822	565
24mAF	Aspergillus flavus	Soil	708	708	37354400	37354400	52760.5	52760.5	52760.5	93944	93944	388020	521
25mAF	Aspergillus flavus	Soil	520	525	37979771	37979760	73038	73038	72342.4	126595	126906	617036	521
26mAF	Aspergillus flavus	Soil	625	627	37649158	37649142	60238.7	60238.6	60046.5	109411	109411	387207	531
27mAF	Aspergillus flavus	Soil	629	640	37768314	37767949	60045	60044.4	59012.4	106117	108048	522497	587
28mAF	Aspergillus flavus	Soil	573	578	38014741	38014686	66343.4	66343.3	65769.4	117740	119950	486271	572
29mAF	Aspergillus flavus	Soil	945	947	37879161	37879134	40083.8	40083.7	39999.1	104207	104207	399198	500
2mAF	Aspergillus flavus	Soil	807	813	37674957	37674951	46685.2	46685.2	46340.7	86323	86483	368117	513
30mAF	Aspergillus flavus	Soil	1695	1696	37976695	37976617	22405.1	22405.1	22391.9	38628	38628	166273	529
31mAF	Aspergillus flavus	Soil	1359	1359	38649000	38649000	28439.3	28439.3	28439.3	123308	123308	586303	500
32mAF	Aspergillus flavus	Soil	586	588	38097858	38097851	65013.4	65013.4	64792.3	108383	108383	519434	501
33mAF	Aspergillus flavus	Soil	716	722	37886442	37886423	52914	52914	52474.3	98044	98044	364688	529
34mAF	Aspergillus flavus	Soil	836	840	38571334	38571305	46138	46137.9	45918.2	104259	105322	381739	509
35mAF	Aspergillus flavus	Soil	638	643	37918695	37918651	59433.7	59433.6	58971.5	102567	103535	477059	529
36mAF	Aspergillus flavus	Soil	787	789	37982082	37982073	48261.9	48261.8	48139.5	83782	83782	379712	512
37mAF	Aspergillus flavus	Soil	798	802	37875425	37875356	47462.9	47462.9	47226.1	91240	91240	476008	510
38mAF	Aspergillus flavus	Soil	774	779	37864929	37864835	48921.1	48921	48607	90199	90199	485756	516
39mAF	Aspergillus flavus	Soil	819	820	38209611	38209609	46654	46654	46597.1	84629	84914	315125	546
3mAF	Aspergillus flavus	Soil	772	785	39041386	39041057	50571.7	50571.3	49733.8	114264	116583	583276	505
40mAF	Aspergillus flavus	Soil	784	786	37991032	37991030	48457.9	48457.9	48334.6	85922	87212	373633	513
41mAF	Aspergillus flavus	Soil	699	714	37934492	37934071	54269.7	54269.1	53129	95204	97271	370172	500
42mAF	Aspergillus flavus	Soil	651	659	38084547	38084408	58501.6	58501.4	57791.2	100723	101081	476938	501
43mAF	Aspergillus flavus	Soil	605	616	38058230	38057952	62906.2	62905.7	61782.4	108385	108497	568126	512
44mAF	Aspergillus flavus	Soil	618	625	37861582	37861495	61264.7	61264.6	60578.4	109909	110009	622833	514
45mAF	Aspergillus flavus	Soil	712	715	37791681	37791625	53078.2	53078.1	52855.4	97294	97500	475974	721
46mAF	Aspergillus flavus	Soil	716	722	37825976	37825922	52829.6	52829.5	52390.5	93632	94207	304436	512
47mAF	Aspergillus flavus	Soil	752	757	37832870	37832695	50309.7	50309.4	49977.1	92895	93348	334058	514
48mAF	Aspergillus flavus	Soil	729	734	38263141	38263024	52487.2	52487	52129.5	94891	94891	401739	507
49mAF	Aspergillus flavus	Soil	663	669	37898070	37898013	57161.5	57161.4	56648.7	108285	108285	514498	509
4mAF	Aspergillus flavus	Soil	766	770	38085962	38085909	49720.6	49720.5	49462.2	88595	90107	389438	537
50mAF	Aspergillus flavus	Soil	620	622	37984002	37983936	61264.5	61264.4	61067.4	109511	109511	478691	507
51mAF	Aspergillus flavus	Soil	620	626	38028053	38027881	61335.6	61335.3	60747.4	112734	115320	478729	506
52mAF	Aspergillus flavus	Soil	761	762	37686349	37686348	49522.1	49522.1	49457.1	88476	89089	359846	523
53mAF	Aspergillus flavus	Soil	668	672	37860722	37860689	56677.7	56677.7	56340.3	99068	99068	485400	511
54mAF	Aspergillus flavus	Soil	581	586	37729709	37729616	64939.3	64939.1	64385	114114	114350	534113	613
55mAF	Aspergillus flavus	Soil	974	974	39240005	39240005	40287.5	40287.5	40287.5	84210	84210	441636	513
56mAF	Aspergillus flavus	Soil	750	752	37840898	37840896	50454.5	50454.5	50320.3	103405	103405	477081	520
57mAF	Aspergillus flavus	Soil	677	689	37932793	37932562	56030.7	56030.4	55054.5	101285	102666	379547	507
58mAF	Aspergillus flavus	Soil	709	712	37703342	37703311	53178.2	53178.2	52954.1	93172	93172	319289	522
59mAF	Aspergillus flavus	Soil	841	844	38885499	38885457	46237.2	46237.2	46072.8	112678	113280	559493	506
5mAF	Aspergillus flavus	Soil	676	679	38189048	38189025	56492.7	56492.6	56243	113772	113827	391364	501
60mAF	Aspergillus flavus	Soil	684	691	37772683	37772590	55223.2	55223.1	54663.7	102599	102973	487816	504
61mAF	Aspergillus flavus	Soil	684	687	37829914	37829858	55306.9	55306.8	55065.3	99492	99827	525560	519
62mAF	Aspergillus flavus	Soil	664	674	37837269	37837048	56983.8	56983.5	56138.1	100973	101569	383230	501
63mAF	Aspergillus flavus	Soil	780	781	37685160	37685098	48314.3	48314.2	48252.4	85712	85996	449838	524
64mAF	Aspergillus flavus	Soil	735	741	38045521	38045476	51762.6	51762.6	51343.4	91927	92765	528519	596
65mAF	Aspergillus flavus	Soil	862	863	38232921	38232920	44353.7	44353.7	44302.3	87233	87233	380779	507
66mAF	Aspergillus flavus	Soil	681	684	38051595	38051551	55876.1	55876	55630.9	100606	101468	356705	514
67mAF	Aspergillus flavus	Soil	836	839	37792039	37791983	45205.8	45205.7	45044.1	84676	85004	372748	511
68mAF	Aspergillus flavus	Soil	736	744	37847740	37847671	51423.6	51423.5	50870.5	91120	91120	395733	565
69mAF	Aspergillus flavus	Soil	734	735	37662986	37662967	51312	51311.9	51242.1	93830	93830	391748	545
6_1	Aspergillus flavus	Soil: Peanut / Irwin	149	170	37036406	37036315	248566	248566	217861	736097	1104502	2538680	507
6mAF	Aspergillus flavus	Soil	846	850	38079887	38079830	45011.7	45011.6	44799.8	76386	76554	335810	511
70mAF	Aspergillus flavus	Soil	667	673	38141726	38141713	57184	57184	56674.2	100374	100374	330644	558
71mAF	Aspergillus flavus	Soil	1045	1045	37541653	37541653	35925	35925	35925	63466	63466	334921	507
72mAF	Aspergillus flavus	Soil	818	824	37784935	37784916	46191.9	46191.8	45855.5	85735	85735	347280	545
73mAF	Aspergillus flavus	Soil	814	821	37693590	37693388	46306.6	46306.4	45911.6	88562	88562	387330	509
74mAF	Aspergillus flavus	Soil	693	696	38116498	38116473	55002.2	55002.1	54765	97767	97954	417858	530
75mAF	Aspergillus flavus	Soil	694	700	38115728	38115640	54921.8	54921.7	54450.9	94132	94997	417873	543
76mAF	Aspergillus flavus	Soil	819	825	38693705	38693589	47245.1	47244.9	46901.3	93686	94981	458415	507
77mAF	Aspergillus flavus	Soil	759	762	38113708	38113658	50215.7	50215.6	50017.9	82844	83758	696939	504
78mAF	Aspergillus flavus	Soil	799	803	37810928	37810849	47322.8	47322.7	47087	84079	84686	391747	515
79mAF	Aspergillus flavus	Soil	883	884	38240472	38240471	43307.4	43307.4	43258.5	80117	80470	401821	514
7mAF	Aspergillus flavus	Soil	1155	1155	37741136	37741136	32676.3	32676.3	32676.3	57718	57718	257829	537
80mAF	Aspergillus flavus	Soil	1078	1079	38134564	38134563	35375.3	35375.3	35342.5	64608	64608	272245	518
81mAF	Aspergillus flavus	Soil	1853	1856	39919438	39919394	21543.1	21543.1	21508.3	98230	98230	603913	500
82mAF	Aspergillus flavus	Soil	702	714	37656329	37656107	53641.5	53641.2	52739.6	93666	94716	450188	520
84mAF	Aspergillus flavus	Soil	544	551	37886876	37886741	69645	69644.7	68760	116611	121670	570939	612
85mAF	Aspergillus flavus	Soil	647	652	38045320	38045273	58802.7	58802.6	58351.6	101500	103721	417548	505
86mAF	Aspergillus flavus	Soil	680	686	37757266	37757080	55525.4	55525.1	55039.5	103877	104666	403648	509
87mAF	Aspergillus flavus	Soil	671	677	37971898	37971839	56590	56589.9	56088.4	101542	102549	432913	582
88mAF	Aspergillus flavus	Soil	685	688	38141559	38141526	55681.1	55681.1	55438.3	97678	97678	438963	511
89mAF	Aspergillus flavus	Soil	703	707	38053574	38053507	54130.3	54130.2	53823.9	102519	102519	557082	523
8mAF	Aspergillus flavus	Soil	5400	5400	37434469	37434469	6932.31	6932.31	6932.31	11148	11148	156816	500
90mAF	Aspergillus flavus	Soil	733	734	37721193	37721192	51461.4	51461.4	51391.3	87421	87421	345526	500
91mAF	Aspergillus flavus	Soil	636	638	37767725	37767704	59383.2	59383.2	59197	103565	105762	472758	565
92mAF	Aspergillus flavus	Soil	734	740	37777282	37777197	51467.7	51467.6	51050.3	91811	92467	452979	514
93mAF	Aspergillus flavus	Soil	719	720	37949255	37949254	52780.6	52780.6	52707.3	105039	105039	486212	508
94mAF	Aspergillus flavus	Soil	749	751	37719220	37719205	50359.4	50359.4	50225.3	89201	89201	297625	545
95mAF	Aspergillus flavus	Soil	782	786	37777025	37776959	48308.2	48308.1	48062.3	81652	82310	363516	519
9mAF	Aspergillus flavus	Soil	724	731	37758826	37758750	52153.1	52153	51653.6	94427	94427	474399	533
A1_1	Aspergillus flavus	Corn (Leaf)	251	274	36670952	36670772	146099	146099	133835	710889	902140	2837632	503
A1_10	Aspergillus flavus	Corn (Leaf)	245	253	36753625	36753617	150015	150015	145271	979994	1230714	2693678	500
A1_2	Aspergillus flavus	Corn (Leaf)	260	274	36720278	36720226	141232	141232	134015	727893	911785	3026557	501
A1_3	Aspergillus flavus	Corn (Leaf)	254	273	36740684	36740563	144648	144648	134581	687329	803491	3513920	501
A1_4	Aspergillus flavus	Corn (Leaf)	266	288	36729368	36729159	138080	138080	127532	632063	787328	2469554	501
A1_5	Aspergillus flavus	Corn (Leaf)	252	271	36627398	36627337	145347	145347	135156	714390	802811	2051943	500
A1_6	Aspergillus flavus	Corn (Leaf)	278	300	36777303	36777207	132292	132292	122591	591860	696331	2285249	500
A1_7	Aspergillus flavus	Corn (Leaf)	217	237	36595466	36595394	168643	168642	154411	664999	728800	2780492	508
A1_8	Aspergillus flavus	Corn (Leaf)	185	202	36513488	36513375	197370	197370	180759	766558	1178015	2770966	507
A1_9	Aspergillus flavus	Corn (Leaf)	234	259	36606027	36605757	156436	156435	141335	714397	934215	1915822	510
A9	Aspergillus flavus	Soil	1025	1038	38165414	38165259	37234.6	37234.4	36768.1	1392903	2316197	3941196	500
AF36	Aspergillus flavus	Soil	1297	1325	38565991	38565903	29734.8	29734.7	29106.3	991931	1706162	3113751	500
D1	Aspergillus flavus	Corn (Dust)	176	195	37043901	37043778	210477	210476	189968	810324	1042318	2499051	500
D10	Aspergillus flavus	Corn (Dust)	165	177	36721020	36720990	222552	222551	207463	632245	701992	2568263	502
D11	Aspergillus flavus	Corn (Dust)	207	227	36517493	36517263	176413	176412	160869	586032	742071	1915504	509
D12	Aspergillus flavus	Corn (Dust)	139	165	36954325	36954214	265858	265858	223965	591573	840005	1786116	503
D13	Aspergillus flavus	Corn (Dust)	111	131	36841133	36840989	331902	331901	281229	782415	1026386	3054613	503
D14	Aspergillus flavus	Corn (Dust)	417	435	37071963	37071915	88901.6	88901.5	85222.8	1029959	1225426	2505816	500
D15	Aspergillus flavus	Corn (Dust)	153	185	36828586	36828369	240710	240708	199072	484743	717275	1950885	502
D16	Aspergillus flavus	Corn (Dust)	156	177	36942022	36941935	236808	236807	208711	597704	714574	1916504	500
D17	Aspergillus flavus	Corn (Dust)	188	210	36872291	36872223	196129	196129	175582	688413	883699	1886437	500
D18	Aspergillus flavus	Corn (Dust)	135	148	36977762	36977682	273909	273909	249849	809394	1135640	2556084	502
D19	Aspergillus flavus	Corn (Dust)	165	197	36979000	36978792	224115	224114	187710	510304	717685	2269038	501
D2	Aspergillus flavus	Corn (Dust)	187	210	37057820	37057685	198170	198169	176465	803515	1049412	3460552	501
D3	Aspergillus flavus	Corn (Dust)	276	286	36719061	36719049	133040	133040	128388	720179	729011	2247117	501
D4	Aspergillus flavus	Corn (Dust)	144	174	36944702	36944486	256560	256559	212325	798827	882405	2497466	504
D5	Aspergillus flavus	Corn (Dust)	178	206	36944242	36944123	207552	207551	179340	434093	525347	1435472	527
D6	Aspergillus flavus	Corn (Dust)	128	150	36849475	36849318	287887	287885	245662	678617	1121683	2328289	513
D7	Aspergillus flavus	Corn (Dust)	205	243	36906739	36906546	180033	180032	151879	350650	442467	1365304	534
D8	Aspergillus flavus	Corn (Dust)	182	194	37059325	37059283	203623	203622	191027	876965	1045365	3034277	503
D9	Aspergillus flavus	Corn (Dust)	173	190	37060093	37060012	214220	214220	195053	865235	1297682	2580647	502
F2	Aspergillus flavus	Corn (Leaf)	151	167	36803215	36803164	243730	243730	220378	581654	775089	2584525	502
GA10_25	Aspergillus flavus	Soil: Corn, Cotton, Peanut / Tift	198	231	37064413	37064096	187194	187192	160451	524747	592274	1889596	503
GA10_5	Aspergillus flavus	Soil: Corn, Cotton, Peanut / Tift	189	229	37007049	37006610	195804	195802	161601	502063	639765	2019665	510
GA11_1	Aspergillus flavus	Soil: Sunflower / Tift	174	204	36922284	36921999	212197	212195	180990	533180	592790	1938950	503
GA11_10	Aspergillus flavus	Soil: Sunflower / Tift	179	219	36920086	36919666	206257	206255	168583	480173	706591	1771333	506
GA11_11	Aspergillus flavus	Soil: Sunflower / Tift	202	248	36935195	36934755	182848	182845	148930	362184	599336	2164859	502
GA11_12	Aspergillus flavus	Soil: Sunflower / Tift	195	260	36934909	36933805	189410	189404	142053	369457	541132	1592210	504
GA11_13	Aspergillus flavus	Soil: Sunflower / Tift	200	241	36992555	36992251	184963	184961	153495	469459	730512	2086808	501
GA11_14	Aspergillus flavus	Soil: Sunflower / Tift	180	218	36927265	36926759	205151	205149	169389	505334	662255	1524161	500
GA11_15	Aspergillus flavus	Soil: Sunflower / Tift	179	218	36911992	36911670	206212	206210	169320	491713	599315	2023737	516
GA11_17	Aspergillus flavus	Soil: Sunflower / Tift	309	345	37249243	37248788	120548	120546	107968	313631	394543	1449782	500
GA11_2	Aspergillus flavus	Soil: Sunflower / Tift	224	272	37022249	37021448	165278	165274	136108	404460	562200	1939024	500
GA11_3	Aspergillus flavus	Soil: Sunflower / Tift	193	225	36939171	36938935	191395	191393	164173	454060	569707	1654995	504
GA11_4	Aspergillus flavus	Soil: Sunflower / Tift	173	220	36912856	36912115	213369	213365	167782	444614	569752	2716870	500
GA11_5	Aspergillus flavus	Soil: Sunflower / Tift	194	225	36981970	36981797	190629	190628	164364	533169	717943	2923711	507
GA11_6	Aspergillus flavus	Soil: Sunflower / Tift	209	243	36997637	36997372	177022	177021	152253	506164	814219	2086829	503
GA11_7	Aspergillus flavus	Soil: Sunflower / Tift	181	209	36957835	36957429	204187	204185	176830	568658	836900	1860819	501
GA11_8	Aspergillus flavus	Soil: Sunflower / Tift	193	237	36936062	36935509	191379	191376	155846	366340	569269	1884009	503
GA11_9	Aspergillus flavus	Soil: Sunflower / Tift	811	861	37805481	37805008	46615.9	46615.3	43908.3	487318	717548	1803623	500
GA12_1	Aspergillus flavus	Soil: Soybean / Tift	287	326	37012949	37012644	128965	128964	113536	368092	478185	2152767	501
GA12_2	Aspergillus flavus	Soil: Soybean / Tift	214	267	37060962	37060168	173182	173178	138802	418872	593631	2091295	500
GA13_1	Aspergillus flavus	Soil: Sorghum / Tift	369	410	37958895	37958632	102870	102869	92582	368876	492835	1882095	500
GA13_10	Aspergillus flavus	Soil: Sorghum / Tift	194	231	37011844	37011601	190783	190781	160223	575389	924281	1789752	506
GA13_11	Aspergillus flavus	Soil: Sorghum / Tift	820	851	37577384	37577108	45826.1	45825.7	44156.4	552744	804544	2195896	500
GA13_12	Aspergillus flavus	Soil: Sorghum / Tift	1531	1590	38320555	38320185	25029.8	25029.5	24100.7	137139	149522	1680373	500
GA13_13	Aspergillus flavus	Soil: Sorghum / Tift	283	305	37040538	37040437	130885	130885	121444	544878	598908	2031144	502
GA13_14	Aspergillus flavus	Soil: Sorghum / Tift	309	340	37033209	37032925	119849	119848	108920	472344	736249	2291849	505
GA13_15	Aspergillus flavus	Soil: Sorghum / Tift	203	242	37015006	37014649	182340	182338	152953	584998	905498	2361764	502
GA13_16	Aspergillus flavus	Soil: Sorghum / Tift	285	318	36818087	36817774	129186	129185	115779	396138	520754	2014004	500
GA13_17	Aspergillus flavus	Soil: Sorghum / Tift	197	235	36816424	36816100	186885	186884	156664	457177	594511	2384997	501
GA13_18	Aspergillus flavus	Soil: Sorghum / Tift	7949	8104	43201606	43200902	5434.85	5434.76	5330.81	18266	18740	345522	500
GA13_19	Aspergillus flavus	Soil: Sorghum / Tift	205	239	36754406	36753798	179290	179287	153782	496381	674804	2176260	500
GA13_2	Aspergillus flavus	Soil: Sorghum / Tift	260	295	37170552	37170189	142964	142962	126001	431026	552398	1746567	513
GA13_20	Aspergillus flavus	Soil: Sorghum / Tift	1200	1245	38412365	38412008	32010.3	32010	30853	570369	744270	2693147	500
GA13_21	Aspergillus flavus	Soil: Sorghum / Tift	301	349	37229525	37228827	123686	123684	106673	332518	484816	1513004	500
GA13_22	Aspergillus flavus	Soil: Sorghum / Tift	339	384	37268672	37268071	109937	109935	97052.3	325344	446717	1222302	503
GA13_23	Aspergillus flavus	Soil: Sorghum / Tift	310	334	37302792	37302629	120332	120331	111685	523693	622265	1820113	502
GA13_24	Aspergillus flavus	Soil: Sorghum / Tift	2689	2795	39790552	39789915	14797.5	14797.3	14236.1	152426	177325	1017275	500
GA13_26	Aspergillus flavus	Soil: Sorghum / Tift	321	349	37263320	37263041	116085	116084	106771	416041	548403	1495279	501
GA13_27	Aspergillus flavus	Soil: Sorghum / Tift	279	325	37143455	37143106	133131	133129	114286	421900	675822	2985264	506
GA13_28	Aspergillus flavus	Soil: Sorghum / Tift	191	226	36963211	36962853	193525	193523	163552	528479	631897	1883141	501
GA13_29	Aspergillus flavus	Soil: Sorghum / Tift	318	346	36931852	36931372	116138	116136	106738	436349	574328	1998926	501
GA13_3	Aspergillus flavus	Soil: Sorghum / Tift	500	537	37925567	37925377	75851.1	75850.8	70624.5	306233	374733	1013758	503
GA13_30	Aspergillus flavus	Soil: Sorghum / Tift	1442	1506	38108622	38107866	26427.6	26427.1	25304	167565	209816	901862	500
GA13_31	Aspergillus flavus	Soil: Sorghum / Tift	273	299	37119914	37119626	135970	135969	124146	443156	538401	1810854	509
GA13_32	Aspergillus flavus	Soil: Sorghum / Tift	314	346	37233293	37233106	118577	118577	107610	355456	425806	1109365	501
GA13_33	Aspergillus flavus	Soil: Sorghum / Tift	392	435	37474717	37474349	95598.8	95597.8	86147.9	314033	388603	1056150	503
GA13_34	Aspergillus flavus	Soil: Sorghum / Tift	280	312	36932680	36932344	131902	131901	118373	469350	481482	1412279	500
GA13_35	Aspergillus flavus	Soil: Sorghum / Tift	266	311	36682406	36681714	137904	137901	117948	338478	487954	2216660	500
GA13_36	Aspergillus flavus	Soil: Sorghum / Tift	285	321	37275985	37275545	130793	130791	116123	450268	660398	2098179	500
GA13_37	Aspergillus flavus	Soil: Sorghum / Tift	186	217	36627150	36626845	196920	196919	168787	595851	672874	1791895	507
GA13_4	Aspergillus flavus	Soil: Sorghum / Tift	413	446	37883756	37883440	91728.2	91727.5	84940.4	371183	489792	2082616	500
GA13_5	Aspergillus flavus	Soil: Sorghum / Tift	324	367	37238719	37238457	114934	114934	101467	443625	620868	1702969	500
GA13_6	Aspergillus flavus	Soil: Sorghum / Tift	297	346	37149211	37148502	125082	125079	107366	379343	548089	1290296	500
GA13_7	Aspergillus flavus	Soil: Sorghum / Tift	337	375	37355156	37354610	110846	110845	99612.3	381106	470931	1706219	500
GA13_8	Aspergillus flavus	Soil: Sorghum / Tift	263	283	37111843	37111505	141110	141108	131136	466995	579572	1528702	504
GA13_9	Aspergillus flavus	Soil: Sorghum / Tift	151	183	36649197	36648876	242710	242708	200267	554559	650944	3400021	501
GA15_3	Aspergillus flavus	Soil: Peanut / Turner	159	202	36799298	36798923	231442	231440	182173	467814	603417	1936262	518
GA1_10	Aspergillus flavus	Soil: Cotton, Peanut / Tift, Turner	232	270	37132289	37131851	160053	160051	137525	431840	575032	1308684	504
GA1_11	Aspergillus flavus	Soil: Cotton, Peanut / Tift, Turner	278	310	37089667	37089272	133416	133415	119643	574004	717530	2163909	503
GA1_12	Aspergillus flavus	Soil: Cotton, Peanut / Tift, Turner	193	220	36944893	36944686	191424	191423	167930	524584	653514	1879493	501
GA1_3	Aspergillus flavus	Soil: Cotton, Peanut / Tift, Turner	189	219	36905996	36905876	195270	195269	168520	697048	896674	2805698	507
GA1_4	Aspergillus flavus	Soil: Cotton, Peanut / Tift, Turner	258	283	37650946	37650890	145934	145934	133042	651449	798383	2156441	506
GA1_6	Aspergillus flavus	Soil: Cotton, Peanut / Tift, Turner	221	262	37038119	37037597	167593	167591	141365	548861	775867	3192383	505
GA1_8	Aspergillus flavus	Soil: Cotton, Peanut / Tift, Turner	199	245	37064022	37063644	186251	186249	151280	390837	635357	2296370	501
GA1_9	Aspergillus flavus	Soil: Cotton, Peanut / Tift, Turner	280	334	37654020	37653471	134479	134477	112735	408023	588992	2329588	501
GA2_1	Aspergillus flavus	Soil: Corn, Cotton / Turner	202	229	37147441	37147137	183898	183897	162215	572195	656686	2395729	504
GA2_10	Aspergillus flavus	Soil: Corn, Cotton / Turner	269	303	37086277	37086114	137867	137867	122396	453734	571565	1935231	506
GA2_11	Aspergillus flavus	Soil: Corn, Cotton / Turner	169	193	36992750	36992647	218892	218891	191672	734988	787112	2203274	501
GA2_3	Aspergillus flavus	Soil: Corn, Cotton / Turner	180	211	36998485	36998349	205547	205546	175348	619802	747786	2348166	501
GA2_4	Aspergillus flavus	Soil: Corn, Cotton / Turner	195	242	36995162	36994758	189719	189717	152871	378136	593251	1870144	501
GA2_5	Aspergillus flavus	Soil: Corn, Cotton / Turner	169	198	37013914	37013645	219017	219016	186938	638802	958370	2499006	501
GA2_6	Aspergillus flavus	Soil: Corn, Cotton / Turner	215	245	36996911	36996647	172079	172077	151007	378081	607827	1186091	503
GA2_7	Aspergillus flavus	Soil: Corn, Cotton / Turner	208	256	37040860	37040535	178081	178079	144690	361409	514701	2269048	502
GA2_8	Aspergillus flavus	Soil: Corn, Cotton / Turner	192	226	37013037	37012698	192776	192774	163773	502763	711545	2203350	504
GA2_9	Aspergillus flavus	Soil: Corn, Cotton / Turner	185	211	37004508	37004404	200024	200024	175376	626429	772754	1585698	504
GA5_1	Aspergillus flavus	Soil: Corn, Cotton / Ben Hill	271	294	36649075	36648988	135236	135236	124656	598493	802920	2502458	510
GA6_10	Aspergillus flavus	Soil: Peanut / Irwin	259	289	37039858	37039532	143011	143010	128164	485618	644898	1906361	502
GA6_11	Aspergillus flavus	Soil: Peanut / Irwin	234	280	37044141	37043731	158308	158307	132299	506849	743645	1947722	502
GA6_12	Aspergillus flavus	Soil: Peanut / Irwin	234	264	37360182	37360066	159659	159658	141515	525057	726709	2369959	526
GA6_13	Aspergillus flavus	Soil: Peanut / Irwin	226	255	37292423	37292254	165011	165010	146244	536272	704278	1535633	505
GA6_14	Aspergillus flavus	Soil: Peanut / Irwin	200	221	37058544	37058443	185293	185292	167685	479068	635934	1794119	500
GA6_15	Aspergillus flavus	Soil: Peanut / Irwin	213	244	37110903	37110601	174230	174228	152093	520696	702838	2331055	505
GA6_16	Aspergillus flavus	Soil: Peanut / Irwin	180	215	37043775	37043501	205799	205797	172295	676069	834311	1808208	517
GA6_17	Aspergillus flavus	Soil: Peanut / Irwin	238	270	37035936	37035535	155613	155611	137169	435947	586518	1854236	507
GA6_18	Aspergillus flavus	Soil: Peanut / Irwin	7451	7669	42541441	42540679	5709.49	5709.39	5547.1	24341	25022	450387	500
GA6_19	Aspergillus flavus	Soil: Peanut / Irwin	206	239	37101650	37101479	180105	180104	155236	656635	844165	2201499	501
GA6_2	Aspergillus flavus	Soil: Peanut / Irwin	198	219	37101584	37101404	187382	187381	169413	647053	809382	2033870	501
GA6_21	Aspergillus flavus	Soil: Peanut / Irwin	202	240	37268805	37268426	184499	184497	155285	425423	602799	1379344	501
GA6_22	Aspergillus flavus	Soil: Peanut / Irwin	471	510	37175597	37175188	78929.1	78928.2	72892.5	447322	568322	2025827	500
GA6_23	Aspergillus flavus	Soil: Peanut / Irwin	254	286	37004040	37003823	145685	145684	129384	550206	661696	1906298	503
GA6_24	Aspergillus flavus	Soil: Peanut / Irwin	245	267	37387392	37387220	152602	152601	140027	582828	742966	2440849	500
GA6_25	Aspergillus flavus	Soil: Peanut / Irwin	242	276	37033124	37033042	153029	153029	134178	650478	780771	2384060	514
GA6_3	Aspergillus flavus	Soil: Peanut / Irwin	230	254	37156593	37156461	161550	161550	146285	700929	950748	2281210	503
GA6_4	Aspergillus flavus	Soil: Peanut / Irwin	175	209	37064718	37064560	211798	211797	177342	520570	843094	2266731	513
GA6_5	Aspergillus flavus	Soil: Peanut / Irwin	242	283	37105407	37104902	153328	153326	131113	416662	628225	1789087	503
GA6_6	Aspergillus flavus	Soil: Peanut / Irwin	340	365	37653989	37653817	110747	110747	103161	705199	963091	2468764	501
GA6_7	Aspergillus flavus	Soil: Peanut / Irwin	208	231	36924017	36923870	177519	177519	159844	594500	653670	3477507	500
GA6_8	Aspergillus flavus	Soil: Peanut / Irwin	260	285	37026353	37026206	142409	142408	129917	561795	633907	2264638	508
GA7_1	Aspergillus flavus	Soil: Corn, Peanut / Irwin	673	708	38245285	38245132	56828.1	56827.8	54018.5	519709	680472	2743467	500
GA7_10	Aspergillus flavus	Soil: Corn, Peanut / Irwin	439	476	38153697	38153462	86910.5	86909.9	80154.3	349088	396045	1354960	501
GA7_11	Aspergillus flavus	Soil: Corn, Peanut / Irwin	410	438	37535537	37535362	91550.1	91549.7	85697.2	353613	393374	1343789	500
GA7_12	Aspergillus flavus	Soil: Corn, Peanut / Irwin	367	396	37663439	37663275	102625	102625	95109.3	370879	399949	1524950	505
GA7_13	Aspergillus flavus	Soil: Corn, Peanut / Irwin	249	274	36745434	36745268	147572	147571	134107	468265	642088	1494379	503
GA7_14	Aspergillus flavus	Soil: Corn, Peanut / Irwin	290	320	36838336	36838169	127029	127028	115119	353506	397062	1751633	502
GA7_15	Aspergillus flavus	Soil: Corn, Peanut / Irwin	358	398	37655066	37654823	105182	105181	94610.1	361677	419304	2246989	500
GA7_16	Aspergillus flavus	Soil: Corn, Peanut / Irwin	1748	1834	39497900	39497208	22596.1	22595.7	21536.1	161234	170674	911609	500
GA7_17	Aspergillus flavus	Soil: Corn, Peanut / Irwin	166	203	36664450	36664223	220870	220869	180612	476687	634235	2259144	500
GA7_2	Aspergillus flavus	Soil: Corn, Peanut / Irwin	371	403	37794014	37793727	101871	101870	93781	447649	673653	1696743	500
GA7_3	Aspergillus flavus	Soil: Corn, Peanut / Irwin	298	320	37735497	37735397	126629	126629	117923	489767	620018	1875078	510
GA7_4	Aspergillus flavus	Soil: Corn, Peanut / Irwin	468	525	37933904	37933020	81055.4	81053.5	72253.4	290589	358998	1069605	500
GA7_5	Aspergillus flavus	Soil: Corn, Peanut / Irwin	389	427	37852096	37851650	97306.2	97305	88645.6	388878	437073	1626299	504
GA7_6	Aspergillus flavus	Soil: Corn, Peanut / Irwin	1830	1906	39852213	39851942	21777.2	21777	20908.7	411811	520144	1711611	500
GA7_7	Aspergillus flavus	Soil: Corn, Peanut / Irwin	411	447	37818739	37818410	92016.4	92015.6	84604.9	387062	521489	1840730	501
GA7_8	Aspergillus flavus	Soil: Corn, Peanut / Irwin	368	406	37575228	37575016	102107	102106	92549.3	368233	416989	1339511	502
GA7_9	Aspergillus flavus	Soil: Corn, Peanut / Irwin	382	424	37563352	37563010	98333.4	98332.5	88592	352981	425596	1695073	504
GA8_3	Aspergillus flavus	Soil: Cotton, Peanut / Irwin	283	322	37031364	37031037	130853	130852	115003	274958	329625	1485321	510
GA8_4	Aspergillus flavus	Soil: Cotton, Peanut / Irwin	219	251	37043889	37043550	169150	169149	147584	401602	520875	1669879	511
GA8_5	Aspergillus flavus	Soil: Cotton, Peanut / Irwin	169	196	37071137	37070906	219356	219354	189137	509339	714587	2540374	503
GA8_6	Aspergillus flavus	Soil: Cotton, Peanut / Irwin	190	226	37061261	37061106	195059	195058	163987	446683	524848	2194160	502
GA9_1	Aspergillus flavus	Soil: Corn, Cotton, Peanut / Berrien	164	189	36814958	36814766	224481	224480	194787	555743	604753	2547995	500
GA9_2	Aspergillus flavus	Soil: Corn, Cotton, Peanut / Berrien	367	415	37802547	37802082	103004	103003	91089.4	311181	404935	1538958	501
K49	Aspergillus flavus	Soil	668	697	37818370	37818053	56614.3	56613.9	54258.3	1057652	1862622	4171555	500
K54A	Aspergillus flavus	Soil	448	507	37757892	37755677	84281	84276.1	74468.8	679531	1482148	3693860	500
MOD1-573	Aspergillus flavus	Soil	1823	1871	36888774	36887621	20235.2	20234.6	19715.5	35852	36830	180609	503
MOD1-575	Aspergillus flavus	Soil	1611	1657	36624575	36623599	22734.1	22733.5	22102.4	39017	40019	214217	501
MOD1-576	Aspergillus flavus	Soil	1816	1842	36883010	36882378	20310	20309.7	20023	37444	37844	218951	501
MOD1-578	Aspergillus flavus	Soil	1669	1701	37056398	37055799	22202.8	22202.4	21784.7	42046	42973	272754	503
MOD1-580	Aspergillus flavus	Soil	1972	1995	36762059	36761634	18642	18641.8	18426.9	33370	33683	180655	509
MOD1-581	Aspergillus flavus	Soil	2065	2095	36778937	36778125	17810.6	17810.2	17555.2	31957	32383	208841	514
MOD1-584	Aspergillus flavus	Soil	1222	1271	36823168	36822178	30133.5	30132.7	28971	53343	55207	432894	500
MOD1-586	Aspergillus flavus	Soil	1183	1283	37083158	37080304	31346.7	31344.3	28901.3	55761	60956	272161	501
MOD1-587	Aspergillus flavus	Soil	1289	1372	36955844	36953781	28670.2	28668.6	26934.2	54343	58651	243965	501
MOD1-590	Aspergillus flavus	Soil	1306	1386	36897016	36894608	28251.9	28250.1	26619.5	52018	54529	296343	502
MOD1-591	Aspergillus flavus	Soil	1090	1158	36587631	36585938	33566.6	33565.1	31594.1	60058	64838	327790	511
MOD1-595	Aspergillus flavus	Soil	1007	1119	36875487	36873122	36619.2	36616.8	32951.9	64683	74901	369217	503
MOD1-599	Aspergillus flavus	Soil	1298	1454	36930457	36926331	28451.8	28448.6	25396.4	49042	56413	326572	505
MOD1-601	Aspergillus flavus	Soil	1666	1802	37676526	37673920	22615	22613.4	20906.7	71406	84108	304798	500
MOD1-605	Aspergillus flavus	Soil	1052	1167	36726335	36723854	34911	34908.6	31468.6	64901	71726	365655	504
MOD1-607	Aspergillus flavus	Soil	1314	1416	37161424	37159543	28281.1	28279.7	26242.6	51257	56703	275457	511
MOD1-618	Aspergillus flavus	Soil	1144	1251	36925792	36923264	32277.8	32275.6	29515	55833	60186	228662	512
MOD1-619	Aspergillus flavus	Soil	2826	2990	36644860	36640098	12967	12965.4	12254.2	22341	23559	139605	500
MOD1-620	Aspergillus flavus	Soil	2943	3074	36657953	36653297	12456	12454.4	11923.6	21689	22990	150549	500
MOD1-621	Aspergillus flavus	Soil	2955	3118	36609851	36604545	12389.1	12387.3	11739.8	20681	21933	148374	501
MS_A16	Aspergillus flavus	Corn (Leaf)	1230	1302	38190280	38190036	31049	31048.8	29331.8	246783	268425	1052415	500
GA13_25	Aspergillus flavus	Soil: Sorghum / Tift	389	415	37927183	37927022	97499.2	97498.8	91390.4	468000	582852	2108549	500
GA1_13	Aspergillus flavus	Soil: Cotton, Peanut / Tift, Turner	251	295	36926495	36925895	147118	147115	125173	403410	582055	1973209	507
GA6_20	Aspergillus flavus	Soil: Peanut / Irwin	203	234	37115550	37115231	182835	182834	158612	650880	833879	1987393	500
GA6_9	Aspergillus flavus	Soil: Peanut / Irwin	265	295	37031989	37031699	139743	139742	125531	489513	659102	2417652	505
S6_10	Aspergillus flavus	Corn (Tassel)	150	169	36961902	36961852	246413	246412	218709	647317	733215	1880670	500
S2_1	Aspergillus flavus	Corn (Tassel)	243	291	36623423	36622872	150714	150711	125852	464182	720512	2413472	509
S2_2	Aspergillus flavus	Corn (Tassel)	245	268	36631134	36631024	149515	149514	136683	560339	720268	1909962	500
S2_3	Aspergillus flavus	Corn (Tassel)	161	194	36977840	36977735	229676	229675	190607	629503	836090	1851837	500
S2_4	Aspergillus flavus	Corn (Tassel)	237	256	36518859	36518774	154088	154088	142651	488103	570806	1696438	500
S6_1	Aspergillus flavus	Corn (Tassel)	148	168	37020336	37020284	250137	250137	220359	849352	1230311	2269157	504
S6_11	Aspergillus flavus	Corn (Tassel)	216	236	36533592	36533411	169137	169136	154803	664992	781451	2147677	502
S6_12	Aspergillus flavus	Corn (Tassel)	264	285	36603894	36603817	138651	138651	128434	556020	613130	2252586	500
S6_13	Aspergillus flavus	Corn (Tassel)	243	265	36672512	36672434	150916	150915	138387	783568	957322	2859168	503
S6_14	Aspergillus flavus	Corn (Tassel)	228	245	36648083	36647932	160737	160737	149583	720172	775088	2576143	501
S6_15	Aspergillus flavus	Corn (Tassel)	352	374	36862707	36862625	104724	104723	98563.2	589255	679519	1978868	502
S6_16	Aspergillus flavus	Corn (Tassel)	246	254	36651042	36651022	148988	148988	144295	719989	802884	3347638	504
S6_17	Aspergillus flavus	Corn (Tassel)	210	224	36536123	36536055	173982	173981	163107	1040600	1044674	2795540	501
S6_2	Aspergillus flavus	Corn (Tassel)	142	165	36757673	36757505	258857	258856	222773	616627	805183	2149646	500
S6_3	Aspergillus flavus	Corn (Tassel)	137	160	36791243	36791076	268549	268548	229944	993745	1586013	3295473	500
S6_4	Aspergillus flavus	Corn (Tassel)	318	333	36721323	36721294	115476	115476	110274	679224	720087	2569360	506
S6_5	Aspergillus flavus	Corn (Tassel)	309	325	36728555	36728468	118863	118862	113011	664992	802816	3254400	500
S6_6	Aspergillus flavus	Corn (Tassel)	333	361	36760913	36760793	110393	110393	101830	568862	802806	2369968	500
S6_7	Aspergillus flavus	Corn (Tassel)	166	195	36983694	36983502	222793	222792	189659	690900	803792	2450772	503
S6_8	Aspergillus flavus	Corn (Tassel)	160	186	36988570	36988483	231179	231178	198863	649560	836698	2890972	507
S6_9	Aspergillus flavus	Corn (Tassel)	189	220	37036338	37036220	195959	195959	168346	733358	1149546	2497893	507
S7_1	Aspergillus flavus	Corn (Tassel)	237	264	37029389	37029320	156242	156242	140263	471033	574472	1484254	500
S7_2	Aspergillus flavus	Corn (Tassel)	274	294	37063949	37063869	135270	135270	126068	418251	532557	2396318	500
S7_3	Aspergillus flavus	Corn (Tassel)	333	352	36792620	36792520	110488	110488	104524	587718	664997	2089807	501
S8_1	Aspergillus flavus	Corn (Tassel)	253	280	36696006	36695957	145044	145043	131057	587612	802846	3411531	501
S8_2	Aspergillus flavus	Corn (Tassel)	242	260	36698335	36698270	151646	151646	141147	614452	746947	2478801	500
S8_3	Aspergillus flavus	Corn (Tassel)	223	237	36617267	36617192	164203	164203	154503	859772	1033262	2703555	501
S8_4	Aspergillus flavus	Corn (Tassel)	261	285	36596594	36596511	140217	140217	128409	552416	621907	3063535	502
S8_5	Aspergillus flavus	Corn (Tassel)	228	247	36712872	36712734	161021	161021	148635	755890	1169820	2051870	503
S8_6	Aspergillus flavus	Corn (Tassel)	247	264	36736877	36736850	148732	148732	139155	704348	859934	2156815	501
T11_1	Aspergillus flavus	Corn (Silk)	155	183	36977867	36977687	238567	238566	202064	607050	951573	2735335	500
T12_1	Aspergillus flavus	Corn (Silk)	362	382	36949068	36948982	102069	102069	96725.1	567625	711605	2173552	510
T13_1	Aspergillus flavus	Corn (Silk)	260	278	37054086	37054027	142516	142515	133288	604849	676608	2049640	502
T13_2	Aspergillus flavus	Corn (Silk)	247	277	37005850	37005726	149821	149821	133595	436922	603129	2684452	501
T14_1	Aspergillus flavus	Corn (Silk)	203	227	36978846	36978708	182162	182161	162902	523041	632894	2170603	506
T14_2	Aspergillus flavus	Corn (Silk)	249	270	37082508	37082435	148926	148925	137342	597046	801954	2320713	501
T14_3	Aspergillus flavus	Corn (Silk)	248	274	37063514	37063390	149450	149449	135268	555034	723718	2055734	502
T18_1	Aspergillus flavus	Corn (Silk)	221	247	37088569	37088516	167822	167821	150156	676075	1183673	2068931	500
T18_2	Aspergillus flavus	Corn (Silk)	346	365	36909269	36909207	106674	106674	101121	587459	802947	1713456	500
T18_3	Aspergillus flavus	Corn (Silk)	239	259	37094523	37094438	155207	155207	143222	644511	769099	1885403	501
T18_4	Aspergillus flavus	Corn (Silk)	256	285	36714613	36714467	143416	143416	128823	589168	746816	2363876	503
T18_5	Aspergillus flavus	Corn (Silk)	244	281	36684524	36684273	150346	150345	130549	433874	607390	2628447	500
T19_1	Aspergillus flavus	Corn (Silk)	134	159	36763786	36763622	274357	274355	231218	688900	1178568	2451987	504
T19_10	Aspergillus flavus	Corn (Silk)	212	244	36874547	36874217	173937	173935	151124	628064	816221	2281241	500
T19_11	Aspergillus flavus	Corn (Silk)	246	259	36782834	36782776	149524	149523	142018	859867	969676	2655647	515
T19_12	Aspergillus flavus	Corn (Silk)	289	335	37152812	37152502	128556	128555	110903	461926	703312	2294254	500
T19_13	Aspergillus flavus	Corn (Silk)	229	257	36571315	36571236	159700	159700	142301	506745	802767	1729214	500
T19_14	Aspergillus flavus	Corn (Silk)	152	186	36949059	36948804	243086	243084	198649	452162	606988	1542500	500
T19_15	Aspergillus flavus	Corn (Silk)	135	146	36950497	36950420	273707	273707	253085	801109	846371	2440590	509
T19_2	Aspergillus flavus	Corn (Silk)	285	312	36615936	36615893	128477	128477	117359	552398	590498	1674276	501
T19_3	Aspergillus flavus	Corn (Silk)	1383	1436	38477415	38477235	27821.7	27821.6	26794.7	346340	378561	1685715	500
T19_4	Aspergillus flavus	Corn (Silk)	162	178	36851784	36851743	227480	227480	207032	1054511	1367474	3644908	500
T19_5	Aspergillus flavus	Corn (Silk)	184	224	36799602	36799350	199998	199996	164283	583547	708309	2281083	501
T19_6	Aspergillus flavus	Corn (Silk)	283	301	36650682	36650614	129508	129507	121763	601209	674771	1552755	502
T19_7	Aspergillus flavus	Corn (Silk)	267	294	36686428	36686259	137402	137402	124783	589126	720674	2102305	502
T19_8	Aspergillus flavus	Corn (Silk)	222	262	36852216	36851805	166001	165999	140656	402381	451103	1389974	500
T19_9	Aspergillus flavus	Corn (Silk)	409	444	37032304	37032173	90543.5	90543.2	83405.8	460195	624027	2400374	505
T1_1	Aspergillus flavus	Corn (Silk)	153	176	36988044	36987938	241752	241751	210159	747592	878627	2094853	502
T1_2	Aspergillus flavus	Corn (Silk)	341	350	36860846	36860777	108096	108096	105317	664983	803551	2792919	502
T21_1	Aspergillus flavus	Corn (Silk)	238	257	36612354	36612277	153833	153833	142460	720172	1177916	2945393	500
T22_1	Aspergillus flavus	Corn (Silk)	205	231	37074318	37074192	180850	180850	160494	694041	779266	2684315	509
T22_2	Aspergillus flavus	Corn (Silk)	215	243	36868764	36868601	171483	171482	151723	635910	697563	1778082	522
T22_3	Aspergillus flavus	Corn (Silk)	206	221	36510360	36510247	177235	177234	165205	705297	752597	2074347	504
T22_4	Aspergillus flavus	Corn (Silk)	252	271	36635885	36635794	145380	145380	135187	720206	802914	2588337	502
T22_5	Aspergillus flavus	Corn (Silk)	219	248	37075244	37075126	169293	169293	149496	643414	807573	2684263	502
T22_6	Aspergillus flavus	Corn (Silk)	282	305	36715081	36714757	130195	130194	120376	468412	674723	1452444	502
T22_7	Aspergillus flavus	Corn (Silk)	245	275	36621215	36621010	149474	149474	133167	525977	671191	2478840	500
Tox4	Aspergillus flavus	Soil	519	561	37692482	37691573	72625.2	72623.5	67186.4	764808	1778659	3195691	500
VCG1	Aspergillus flavus	Soil	402	409	37240236	37240103	92637.4	92637.1	91051.6	1439558	1849381	4425819	501
VCG4	Aspergillus flavus	Soil	463	478	37399860	37399723	80777.2	80776.9	78242.1	1282490	1887114	3826516	500

## Sheet: Table S3
Supplementary Table 3. Statistics of single nucleotide polymorphism (SNP) calls across 346 isolates of A. flavus relative to the AF13 reference assembly
Sample	Hom_Ref	Hom_NonRef	Hets	Missing	Total
1_1	887839	133086	453	6652	1028030
1mAF	882456	112829	4684	28061	1028030
2mAF	928833	85634	2189	11374	1028030
3mAF	814541	206147	2178	5164	1028030
4mAF	884758	129440	3014	10818	1028030
5mAF	817362	204021	1984	4663	1028030
6_1	912914	111950	376	2790	1028030
6mAF	807429	205079	3060	12462	1028030
7mAF	903850	98638	3153	22389	1028030
8mAF	635460	159781	4267	228522	1028030
9mAF	903001	116885	818	7326	1028030
10mAF	899150	118950	2278	7652	1028030
11mAF	891516	127232	2156	7126	1028030
12mAF	813638	205941	2176	6275	1028030
13mAF	878976	138245	1417	9392	1028030
14mAF	856050	154053	1697	16230	1028030
15mAF	812325	205467	2459	7779	1028030
16mAF	813520	201816	2534	10160	1028030
17mAF	856672	154782	938	15638	1028030
18mAF	892299	126853	1940	6938	1028030
19mAF	815414	206494	808	5314	1028030
20mAF	824738	194717	1666	6909	1028030
21mAF	810666	193743	2793	20828	1028030
22mAF	857644	156460	952	12974	1028030
23mAF	817586	206663	968	2813	1028030
24mAF	855645	152859	1851	17675	1028030
25mAF	815483	207008	1157	4382	1028030
26mAF	857651	155499	1057	13823	1028030
27mAF	953939	69676	448	3967	1028030
28mAF	813304	207816	1880	5030	1028030
29mAF	858741	154079	1200	14010	1028030
30mAF	817272	207141	812	2805	1028030
31mAF	816766	206969	1585	2710	1028030
32mAF	814707	206836	1501	4986	1028030
33mAF	899290	119638	831	8271	1028030
34mAF	813781	205037	3825	5387	1028030
35mAF	813737	207950	1383	4960	1028030
36mAF	934032	85722	1337	6939	1028030
37mAF	956190	65650	1262	4928	1028030
38mAF	956428	65930	857	4815	1028030
39mAF	898407	118550	1243	9830	1028030
40mAF	900546	120111	935	6438	1028030
41mAF	895205	125200	429	7196	1028030
42mAF	817589	203597	2206	4638	1028030
43mAF	825476	195627	1239	5688	1028030
44mAF	814424	206006	1949	5651	1028030
45mAF	942836	79946	808	4440	1028030
46mAF	890409	129418	2207	5996	1028030
47mAF	887404	133604	1193	5829	1028030
48mAF	810465	205412	3200	8953	1028030
49mAF	905752	116749	914	4615	1028030
50mAF	814676	207385	1966	4003	1028030
51mAF	814896	207069	1400	4665	1028030
52mAF	802515	203391	3147	18977	1028030
53mAF	810362	205054	2967	9647	1028030
54mAF	817707	207265	929	2129	1028030
55mAF	804158	195151	5107	23614	1028030
56mAF	814347	206382	2115	5186	1028030
57mAF	901018	121196	508	5308	1028030
58mAF	898268	120338	1593	7831	1028030
59mAF	815934	205266	4588	2242	1028030
60mAF	902515	116982	1659	6874	1028030
61mAF	896568	121819	2364	7279	1028030
62mAF	899916	119911	774	7429	1028030
63mAF	895274	120010	2221	10525	1028030
64mAF	886868	129299	1332	10531	1028030
65mAF	801804	203367	3594	19265	1028030
66mAF	808374	205121	2745	11790	1028030
67mAF	868115	140516	2604	16795	1028030
68mAF	810523	204733	3165	9609	1028030
69mAF	859930	149706	2226	16168	1028030
70mAF	815840	206108	1401	4681	1028030
71mAF	833451	144308	5448	44823	1028030
72mAF	854509	153100	2463	17958	1028030
73mAF	857511	155978	1457	13084	1028030
74mAF	824845	196077	1847	5261	1028030
75mAF	824855	196486	1722	4967	1028030
76mAF	816004	205860	2814	3352	1028030
77mAF	821709	195501	2763	8057	1028030
78mAF	863074	150002	1955	12999	1028030
79mAF	804098	204083	4465	15384	1028030
80mAF	801575	201879	3839	20737	1028030
81mAF	812294	206424	2837	6475	1028030
82mAF	890653	128187	895	8295	1028030
84mAF	815035	206729	908	5358	1028030
85mAF	816177	205899	1686	4268	1028030
86mAF	894184	127965	806	5075	1028030
87mAF	886167	131745	1127	8991	1028030
88mAF	815024	204823	2714	5469	1028030
89mAF	812734	205505	2400	7391	1028030
90mAF	810201	205208	2919	9702	1028030
91mAF	812081	207750	1934	6265	1028030
92mAF	812100	206730	2283	6917	1028030
93mAF	810619	204402	2531	10478	1028030
94mAF	808761	204749	2980	11540	1028030
95mAF	897803	120460	1871	7896	1028030
A1_1	818610	207976	595	849	1028030
A1_2	818706	207966	536	822	1028030
A1_3	818798	208097	602	533	1028030
A1_4	818776	207919	544	791	1028030
A1_5	818809	208067	534	620	1028030
A1_6	818596	207901	555	978	1028030
A1_7	818736	208086	562	646	1028030
A1_8	818658	208041	524	807	1028030
A1_9	818807	208104	546	573	1028030
A1_10	818826	208071	556	577	1028030
A9	1027816	9	185	20	1028030
AF36	907052	117111	332	3535	1028030
D1	907060	117163	320	3487	1028030
D2	906982	117246	331	3471	1028030
D3	818769	208044	520	697	1028030
D4	906626	117101	338	3965	1028030
D5	906604	117099	274	4053	1028030
D6	895190	125681	444	6715	1028030
D7	905483	116966	266	5315	1028030
D8	906970	117184	326	3550	1028030
D9	906999	117248	303	3480	1028030
D10	859975	155929	522	11604	1028030
D11	818441	207992	553	1044	1028030
D12	906685	117113	272	3960	1028030
D13	895390	125915	485	6240	1028030
D14	895234	124952	1814	6030	1028030
D15	894990	125661	456	6923	1028030
D16	906667	117123	284	3956	1028030
D17	860182	155867	607	11374	1028030
D18	906993	117255	298	3484	1028030
D19	906786	117153	302	3789	1028030
F2	895138	128410	535	3947	1028030
GA1_3	887754	132951	396	6929	1028030
GA1_4	886410	132958	1715	6947	1028030
GA1_6	894632	127565	1060	4773	1028030
GA1_8	877022	140750	683	9575	1028030
GA1_9	886119	132896	1842	7173	1028030
GA1_10	877154	140733	718	9425	1028030
GA1_11	894585	127609	1050	4786	1028030
GA1_12	894422	127415	839	5354	1028030
GA1_13	887479	133067	535	6949	1028030
GA2_1	911245	109784	540	6461	1028030
GA2_3	906691	117162	291	3886	1028030
GA2_4	906696	117094	310	3930	1028030
GA2_5	907019	117240	340	3431	1028030
GA2_6	906572	117084	276	4098	1028030
GA2_7	906813	117133	325	3759	1028030
GA2_8	906827	117158	317	3728	1028030
GA2_9	906833	117195	308	3694	1028030
GA2_10	906679	117154	285	3912	1028030
GA2_11	906858	117255	310	3607	1028030
GA5_1	818631	208042	534	823	1028030
GA6_2	912973	111918	366	2773	1028030
GA6_3	912946	111964	395	2725	1028030
GA6_4	912975	111845	370	2840	1028030
GA6_5	912751	111862	412	3005	1028030
GA6_6	912955	111930	401	2744	1028030
GA6_7	873847	144722	637	8824	1028030
GA6_8	873928	144775	623	8704	1028030
GA6_9	873950	144805	627	8648	1028030
GA6_10	873906	144672	625	8827	1028030
GA6_11	903428	118673	908	5021	1028030
GA6_12	890504	129789	1421	6316	1028030
GA6_13	890508	129765	1429	6328	1028030
GA6_14	912633	111839	385	3173	1028030
GA6_15	912966	111986	377	2701	1028030
GA6_16	912804	111834	400	2992	1028030
GA6_17	906943	117165	315	3607	1028030
GA6_18	823409	59064	144533	1024	1028030
GA6_19	912878	111904	371	2877	1028030
GA6_20	912937	111876	392	2825	1028030
GA6_21	890382	129837	1533	6278	1028030
GA6_22	871604	138657	9095	8674	1028030
GA6_23	873814	144491	869	8856	1028030
GA6_24	890460	129830	1429	6311	1028030
GA6_25	873896	144745	683	8706	1028030
GA7_1	807932	194791	22723	2584	1028030
GA7_2	813361	206872	2044	5753	1028030
GA7_3	816673	204250	2357	4750	1028030
GA7_4	812903	206609	2261	6257	1028030
GA7_5	818249	204850	2290	2641	1028030
GA7_6	763408	85652	177553	1417	1028030
GA7_7	818026	203513	3828	2663	1028030
GA7_8	819002	204006	1923	3099	1028030
GA7_9	819156	204227	1881	2766	1028030
GA7_10	814499	207014	2859	3658	1028030
GA7_11	818721	203738	2491	3080	1028030
GA7_12	812995	206901	2033	6101	1028030
GA7_13	820481	204356	514	2679	1028030
GA7_14	818020	207838	688	1484	1028030
GA7_15	823663	200592	1813	1962	1028030
GA7_16	793535	182281	50501	1713	1028030
GA7_17	900759	121395	358	5518	1028030
GA8_3	892106	128092	1231	6601	1028030
GA8_4	892310	128160	1349	6211	1028030
GA8_5	892787	128178	1278	5787	1028030
GA8_6	892693	128088	1261	5988	1028030
GA9_1	887489	132876	386	7279	1028030
GA9_2	815920	208066	2026	2018	1028030
GA10_5	907568	115560	1142	3760	1028030
GA10_25	876156	140510	702	10662	1028030
GA11_1	894305	127397	936	5392	1028030
GA11_2	894433	127489	1051	5057	1028030
GA11_3	894448	127488	974	5120	1028030
GA11_4	894464	127521	956	5089	1028030
GA11_5	894496	127570	1026	4938	1028030
GA11_6	894604	127615	1035	4776	1028030
GA11_7	884817	136417	719	6077	1028030
GA11_8	894514	127529	1009	4978	1028030
GA11_9	852195	82644	89171	4020	1028030
GA11_10	894403	127531	981	5115	1028030
GA11_11	894472	127571	1008	4979	1028030
GA11_12	894316	127478	1046	5190	1028030
GA11_13	894479	127475	1066	5010	1028030
GA11_14	894388	127405	978	5259	1028030
GA11_15	894211	127437	989	5393	1028030
GA11_17	825885	196378	2255	3512	1028030
GA12_1	816694	207468	781	3087	1028030
GA12_2	897007	124539	957	5527	1028030
GA13_1	814408	206767	2569	4286	1028030
GA13_2	816280	207595	831	3324	1028030
GA13_3	817522	204681	2260	3567	1028030
GA13_4	817884	204870	2324	2952	1028030
GA13_5	816281	207540	839	3370	1028030
GA13_6	816328	207741	857	3104	1028030
GA13_7	816388	207715	890	3037	1028030
GA13_8	816298	207737	824	3171	1028030
GA13_9	865203	151200	487	11140	1028030
GA13_10	884927	136501	727	5875	1028030
GA13_11	810960	204210	5660	7200	1028030
GA13_12	800368	189218	37581	863	1028030
GA13_13	812525	207024	946	7535	1028030
GA13_14	812470	206887	914	7759	1028030
GA13_15	884913	136423	701	5993	1028030
GA13_16	820029	204046	550	3405	1028030
GA13_17	860820	154364	590	12256	1028030
GA13_18	761561	86789	179052	628	1028030
GA13_19	816732	207946	615	2737	1028030
GA13_20	808763	104658	111057	3552	1028030
GA13_21	810996	207800	1061	8173	1028030
GA13_22	810872	207619	1026	8513	1028030
GA13_23	816332	207703	861	3134	1028030
GA13_24	756189	94748	175812	1281	1028030
GA13_25	815741	207719	2424	2146	1028030
GA13_26	816210	207508	825	3487	1028030
GA13_27	884609	136332	612	6477	1028030
GA13_28	884347	136310	613	6760	1028030
GA13_29	819335	203999	693	4003	1028030
GA13_30	801955	188308	36191	1576	1028030
GA13_31	816238	207511	823	3458	1028030
GA13_32	816278	207468	843	3441	1028030
GA13_33	816424	206660	2080	2866	1028030
GA13_34	812450	206844	944	7792	1028030
GA13_35	817102	207540	609	2779	1028030
GA13_36	811171	207914	1028	7917	1028030
GA13_37	860282	156003	551	11194	1028030
GA15_3	887270	132890	422	7448	1028030
K49	907088	117099	386	3457	1028030
K54A	894960	128441	679	3950	1028030
MOD1-573	1022651	8	54	5317	1028030
MOD1-575	812622	206322	1087	7999	1028030
MOD1-576	809199	194942	1149	22740	1028030
MOD1-578	889831	127435	1728	9036	1028030
MOD1-580	919742	97334	412	10542	1028030
MOD1-581	899791	116247	368	11624	1028030
MOD1-584	900506	120352	708	6464	1028030
MOD1-586	806501	199846	1115	20568	1028030
MOD1-587	809619	197503	863	20045	1028030
MOD1-590	807662	199440	741	20187	1028030
MOD1-591	814189	207293	1041	5507	1028030
MOD1-595	815672	207006	814	4538	1028030
MOD1-599	809242	200043	734	18011	1028030
MOD1-601	811302	190592	10843	15293	1028030
MOD1-605	814722	206872	630	5806	1028030
MOD1-607	807280	199149	1531	20070	1028030
MOD1-618	925303	97382	399	4946	1028030
MOD1-619	911664	96455	564	19347	1028030
MOD1-620	805519	203222	855	18434	1028030
MOD1-621	909682	96253	459	21636	1028030
MS_A16	852783	69833	103176	2238	1028030
S2_1	818668	208110	606	646	1028030
S2_2	818631	207952	537	910	1028030
S2_3	906861	117167	314	3688	1028030
S2_4	818292	207932	517	1289	1028030
S6_1	906971	117162	313	3584	1028030
S6_2	958270	66230	264	3266	1028030
S6_3	958483	66349	296	2902	1028030
S6_4	818787	208101	557	585	1028030
S6_5	818783	208079	533	635	1028030
S6_6	818561	207998	544	927	1028030
S6_7	906717	117156	301	3856	1028030
S6_8	906971	117179	317	3563	1028030
S6_9	906969	117183	305	3573	1028030
S6_10	906657	117082	295	3996	1028030
S6_11	818510	207970	517	1033	1028030
S6_12	818609	207980	551	890	1028030
S6_13	818820	208100	558	552	1028030
S6_14	818820	208126	535	549	1028030
S6_15	818643	207994	560	833	1028030
S6_16	818772	208106	584	568	1028030
S6_17	818780	208104	515	631	1028030
S7_1	826526	197664	602	3238	1028030
S7_2	826473	197692	539	3326	1028030
S7_3	818760	207939	528	803	1028030
S8_1	818681	208020	596	733	1028030
S8_2	818828	208070	492	640	1028030
S8_3	818760	208103	588	579	1028030
S8_4	818589	207904	519	1018	1028030
S8_5	818783	208101	614	532	1028030
S8_6	818794	208016	567	653	1028030
T1_1	906845	117155	310	3720	1028030
T1_2	818551	207568	1181	730	1028030
T11_1	906793	117166	314	3757	1028030
T12_1	818667	208045	541	777	1028030
T13_1	819492	205150	749	2639	1028030
T13_2	819484	205180	831	2535	1028030
T14_1	818072	207660	509	1789	1028030
T14_2	818081	207658	555	1736	1028030
T14_3	818045	207650	565	1770	1028030
T18_1	906932	117143	304	3651	1028030
T18_2	818608	207956	549	917	1028030
T18_3	906975	117170	278	3607	1028030
T18_4	818657	208022	603	748	1028030
T18_5	815936	207245	510	4339	1028030
T19_1	958361	66267	257	3145	1028030
T19_2	818560	207901	493	1076	1028030
T19_3	767925	95618	159613	4874	1028030
T19_4	860322	155963	624	11121	1028030
T19_5	958393	66272	287	3078	1028030
T19_6	818603	207988	494	945	1028030
T19_7	818679	208001	531	819	1028030
T19_8	1027045	254	169	562	1028030
T19_9	818485	207890	547	1108	1028030
T19_10	958463	66272	314	2981	1028030
T19_11	818716	208042	546	726	1028030
T19_12	907383	117184	414	3049	1028030
T19_13	818521	208008	539	962	1028030
T19_14	907128	117196	439	3267	1028030
T19_15	906869	117174	294	3693	1028030
T21_1	818730	208065	556	679	1028030
T22_1	895035	128464	643	3888	1028030
T22_2	891945	127695	599	7791	1028030
T22_3	818686	208016	522	806	1028030
T22_4	818835	208125	556	514	1028030
T22_5	894893	128434	673	4030	1028030
T22_6	818694	207976	594	766	1028030
T22_7	818593	207932	546	959	1028030
Tox4	1027939	4	70	17	1028030
VCG1	926169	98028	383	3450	1028030
VCG4	1027938	7	70	15	1028030

## Sheet: Table S4
Supplementary Table 4. Protein sequences of 17855 orthogroups in AflaPan genome
>OG0000000|10mAF|FUN_004120-T1
MGAARRQKSPRSDSESPPRDENAEDNYDEHAGELDDGTDSDYFEEFASDTTSINSMITAYRYENGRRYHAYKDGAYWGPNDETQNEQLDIAHHMFTMLLGNKLCLAPISDDVQRVLDIGTGTGIWAIDFADEYPSAEVIGTDLSPTQPSFVPPNLQFEIDDAEDSWAYPENHFDLIHVRALYGAISDWPAFYRNVLIGLRPGAWFDQLEMSIQFRSDDGTVTSDHILAEWSRIFIEAGERFGKTFRIADLARQHMIDAGFENVTERRFKLPVGPWSNDEHYRQLGRWNLLHCEQGIEGWSMALLTRVMGWSYEEVQVFLAKMRKGLRDYSKIHAYFYVSSVYGQKPLKGPVP
>OG0000001|MOD1-590|FUN_010866-T1
MATNNPDLDSVLAQQSPTPGKGAQQAKPVFKEAERWNHPRSNILKTLATFWSFLVMGANDAAYGPLIPYLENYYNLSYTIVSLVFLSPLGGYTLAALLNNKIHTTLGRRGVAWISPGCHLLAYIVNCVHPPYPVLVVSFIFAGFGNGLADSAWNAWIGNMANANELLGLLHGLYGIGAVLSPLIATSLITEAKVPWYYFYYIMIGCAAIELAFCLTVFWDSTAAALQEATPQGDDPAGGLRQALFTKRSARVTWICAFFLLGYVGIEVALGGWIVTFMMRVRHGEDLASGMVATGFWLGIACGRVVLGFITPRIGEKMAIIVYSLFAIACGLILWLVPNFYASAVAVSFQGFFLGPFFPAAVIVATKLLPRALHVSAIGFAAAFGGGGAAVLPFVVGAI…
>OG0000002|1_1|FUN_013088-T1
MESKSWESLSKASHASSGQTLLADDPKAETWVEPTGVEHSDLRLVSDDISLDIFLVAVAELAERFTYRSITAPIQNYIQNARDDPLHPGALGMGQTLATSINYIFIAWCYLSPVLMAIIADSLLGRFKTIVLGTGLSACGVLILFVTSLPVSLEHGAGLPGLMAALTLVGLGTGAIKSNVAPLIAEQYQYIEARVKTLPDGEQVLVDPNVTIQAVYARYYWVINLGALSVVPVSWLELKVDFWAAFMLPLCFWTLAIVALLVGRARYIVRPPNGSIVIKAMRVLWIGMKSGGNLEAARPAFMEERGVPVPWDNVFVDELKRALVACRVFLIFPLYWICNGQASSNLVSQGASMNTHGIPNDMMGCLNPITILIAVPLLERFIYPTLHRFHIKFKPISRI…
>OG0000003|58mAF|FUN_002961-T1
MPVARPSEQCPNIDPRQPGMVERGTIPSRLDRDASNGSIQVSHIFTDVSGHQTEGPSPQAAEQRSTEAPESHTYESYPVPIGPPVPMRVSRPEIPGFASASTFVNTFADMAPYSSGDGGVQDNMDEKSEDLDLPSAVMGDLLQYESIGPLELENPQHSRFEFEPLPSWQDTSRRSLNTPIGSVRYDYYDPLSYYDPPTDSELPSAVMGDLVLYEHIGPLELENPQHSRYDYEPLPSWQHIDRLPTLTTINESELHQASPSQSICPVEPLAVFDEEIIMRPEPSPEESEEDESEEDEPEALLSRTPPPTSQLNQNAIPPSKPPPLDISSPPPSSGDRIDHLPSLPMALGGDLGVEGSTADPDNSRGVANPPLSSNTDSAPQCTLSIAAFTDSGYGSTIGE…
>OG0000004|1mAF|FUN_005513-T1
MKVRINQREAEGAVGVGNDTEILIEPEKEDVPAGKKGGTNGFLVSLAGKVMTEYLMVRVVADELGRSTPQRVLTFGETKLYVLEGIAFIAAITSGVAVAMVNLVMGNFLTLLSDFSFSDARSMPENLMSAVRTSALYFIYIGIVRLMATYIYASLFTYVAYHLTRNVRQSYLRAALSQEIAYYDRGATGSISQQATTNGKLIQSGIAEKLGIAIQATATFVAAFIVAFVTQWKLTLILIFIVPTLLIVVGMAGGIDATIETKILQIYAHASSYAESVFGGVRTIQAFSLQPRVLAKYDSYLQHAYTQGMRKNKLYGMVFGGQYFVVYAGMGLAFWQGIAMFDRGEIPDLGTVFTVLFSVIMAANTVTQIAPHMVTFSRAATAASELFALIDRQSEINPF…
>OG0000005|1_1|FUN_000124-T1
MSYGSSEWQSWVLNEKDALPLLKHAYDKGINTWDTADIYSHGRSEEIIGKFLRQEQIPRDRVVIMTKCYFGVDDQGRQPPNRATIHNDGQEWVNRVGLSRKHIFDAVEASVRRLGTYIDVLQIHRLDRDTPRKEIMKALNDVVESGKVRYIGASSMAAWEFQSLQNIALQNGWHQFISMQNLHNLIHREEEREMIPYCLDTGVGLIPWSPLARGVLARPWDSRSTIRETTDTSLKSIIRDRESLADKSIIDRVEEVARRRGITMSQVAIAWSLSHRTENPILGLNSKDRIDEAVAAIGVRLTEDEKRYLEELYIPKSIHPHIAFFFASVLAASLGISVNVNSSNLREVYQFPHGTWVENIAVRSNGNLLVTLVNVPEVWEVFPSAQAGASGARLVHHFT…
>OG0000006|11mAF|FUN_011031-T1
MAPTNTYQPIITTADVIKAAQKRRNIYIRPFLLFWLNSLFAEIIFLAIGVFIMTGTRDLFYKVMWTLVFCPLGMGGAMGGLINYFIVDHYYGKKVAHFTGILALLILSTCNYLCYNLDRHFGWFGAAEHPMWFHWRYPMIWAVGYGNGLLLFTNEGQEKLARMGL
>OG0000007|22mAF|FUN_002891-T1
MEVCVDDNQFGPRVNPRCRSFDFTLLFEDVFFIALPAAVLLVLLPLRLRWLHRTSVKVKTYRLAIWKLSLLVVLFVLQILFVALRLRTPAIRTNASLAAGILNIAATFAAACASFLEDQRSIRPSDLLVIYLTMVAMCAIAPLRSLWSISPTNACTGLWTALFVITVACLCMESVHKTGLLRLQSYNPTKEQICGFWSRSLFIWILSLFRVGYSHILRMEDIPEVDHDLRGEVTGEKLQKAWEKSRGKHRLVRATFAAYQFSCLSAILPRLALSAFTFAQPFLITATVNYINIPSSSESQKYGQAIVGAYVLVYAGYAISTAVYWRQTYRFITMLRSGLISIIYDQTLGLRPEDLSDTAAITMMGTDVERIESSLRALHEAWASILEVAIAIWLLSRQI…
>OG0000008|10mAF|FUN_000358-T1
MGHAQTVFSALFLAVGGFLFGYDSGIITSTISLATFKDYFGNPSGTVTGGVVSSFQGGAIAGTMVNMVFADKIGRKYSILVGAIISCLGCAIQAGAVAMSMLIVGRFIAGVAVGMLTATIPMYASELSEPQWRASLSGLLQWMLSWGYLVAQWLGYGCSFNTTEFSWRFPLAFQCIPGIILVVGIWFLNESPRWLMEKDRQEEARQVLMSLRKGKDPELIELEFQEIRDVILADRAMGEITWRSIISKPSWRRRLLLGCGVQAFGPLSGTNVINYYGPTIYNILGIDNHTSLMIIGISGALSVVYCTIGLYLLDKVGRIRPLLVSAAGLAAALLVNAVQAQYMDQSNTNQLRSMVAMNFVFSFFYTPLGIISWVYPAEIFPVEVRALGNAITTFTNWTV…
>OG0000009|T19_3|FUN_005103-T1
MIRFDDDPLEQVLWPPVGHKRRLIGEDPGVNGGFDTQVRRNTDSAGEISIDSLKVHDFIRNGAEAEFHVYPKLFFRGLPFRLWDTDFTKCTIAEDVTEKALKAGFRHIDSAAVYGNERECVSAVEKAGLKRSEVFLTTKILPQATGYEAAKQSIEDSLKKAKTDYFDLILLHAPFGGKEGRRGAWRALAEAQKAGKARSIGVSNFGLHHLEDLEEYIKGGDVGRIEVDQYELHPWLGRADLVDWLHKRGVVIEAYSPLARGTRMDEPVLRAISEKHKKSPAQILIRWSLQKGFVPLPKSATPERILKNANVFDFELDEDDMQSLHTDDYAPSTWDPTIQQDYRCYSS
>OG0000010|8mAF|FUN_007480-T1
GLGSTRPTADSSPLSLWGDDIRFSRYAQLTTSESQEGSQSRNSALRDLIAGFRADPSTILREDARALLKQELCLLIATYSVAAQEIDAEERLQMQIDSLMSIEIRSWVRCNMQLDVSLPDISKAKTFGVLSFCFAKILEVAPDGVVDQAMRHDPLTGCVQNSYLNRRVGSNTQDEFLERDPSADGLTKAFTHMSIRCNPEVPKEIPKVELDKLPPDPEIVDQKDASSSSPEQVQKDYRQLQRDLKNAEKAFRDDMTKEYQLACRRRIHNEELDRQLSGTDAEEKAEPIIQHHLEEHRKVSAIDILVRLAARREVRPPRSSRASETSSRESSPNEEQPAPKIKEIPLVLDKTQCGMFEETSGENRKSHQAAQNVWQQGVLAIHCASFISVVALLAPVVLA…
>OG0000011|82mAF|FUN_011306-T1
TFAFKASLSLYETVNIFRSHTKHVRDLIKELESLSGVLAPLQELLDTTTDENLSILELPLRHCGNACSDFRDWAKLRYLGDDIDSFRRMLSGYKLTISIALINANLHKSSITAEAIESYKDIIETAKADLESHLETIDDKLQRIVGQTVTAEDSDTLELRRIKENHISTEKCLQICTQFFDHIDQIQLSTKSSNSSAGLSGSDTYPERVIDKSLQDCKTKLADTITELEKHMQDLTDRLLVKSKVAMTSEQDIMDLKRLQDEWQTGHQCMEICSKASQVSDNSRTGIFENCTSADISTPVVVSTLERLILANKDFTKPSLRALLGQMSDESLQVLRDRMGTAGPNEEQLKARKQLLELEHIGMEDLTDTYVGRGRLKEAKELADKSGTDIIKEATSALD…
>OG0000012|34mAF|FUN_002301-T1
MPGTSLPREQISSQYLEEDVSNRLVAASSVILVVTTILLALRLYVRSLPNVKTGLEDILLLPAYLLSLASCICGYLAVTHGGAGRHVKALMVKDPNIVIVRGKLLYSLSWVSAYSNCFSRLSVLVLLYTIFTPGVARKCTVLLMVYMVLFLISQTIAGAMECRPLAYFWDRTGDGTCIDLFLFFKLSGILNIVGDVAIMVLPAHTVWNLQASIAKRVAISFVFLSGSIGLIASCFRTASFFTSQEQSTTDPTWADVELMSWTIVESGMYMAAACTMRLRPLLRKLPGWFKQFKTTHESGVTVERTFTIEDGKGYEMNFYAKQGHIPLKSFDRDLNRTSIQGLQRPAVNRDMVSATFPLPGVTHGKRILATVIENRAQDGTNTNPWISLPINDQDLSAGY…
>OG0000013|10mAF|FUN_012366-T1
MDRGKSASGSTSLHPEAGQDQSRDRINVQPIKSWKGYIWDTWELPPDQRWLLFKVDAFVLTFASIGYFLKNLDLNNINNAFLSGMKEDLHMYGNELVTSTSIYTVGYVIGQIPSNLLLTRISPRWVIPALEVGWGIATICTSSVQSYRSLYAIRFLVGLFESGFYPGIHYLLGSWYTPREIGKRAMVFWLAGSIGTLFSGFLQSAAYTNLNGVHGHAGWRWLFIIDGIITLPLALAGFLFFPNLPQDGKKTWWTTEDEHILSVKRMEAIGRAGKEPWTVAKAKRIFLSWHTYLLPCLYIVWNNGYPQPGMGYWLKSFNTNPPPVPGTSFSVPQINNYPMVTTGIFVVVALSWGWLSDGCRGIRWPFIYAGAIITTIFCVLLRQMPLYENINGRMAIYWL…
>OG0000014|10mAF|FUN_001674-T1
MAPSTFKNTLVSLAVHLLGVSAGTCDLDSFNATVGGRVQPLKPFSLPCFSNYNGTEVAVNDAACSTIQSNYSDPYLRANSPNGYMNNQVEMCASEPSDQCLLDSSDPTDPLAFTNTVCQQGNVPSYYLEVQQASDAVEAFKFASCSGTRLSIKNSGHDYLGRSSGKGTLALWTRNLQSKVYHADFKPEGCDACSAPGTAVQAITIGAGVNFNEVYSFANSHNVAFLGGYAPTVGASGGFLQTAGHSILSPVYGLAIDRVIQFKVVTPDGQYRIANECQNQDLFWALRGGGGGTFGVVIESTHRVEPQLSFVAAVIKFTSNSSNLLPFMDIVVNNTLKWASEGWGGHISGSSLINVTPLLSVAQAEDSLADAIAYAKSQGGSATVEQFSSWYAFYEKYVT…
>OG0000015|10mAF|FUN_007329-T1
MNRLFPFTTKSTSTPIKEKPQTKALPSSWYRSEALYALERRAIFSKKWMVVTHRTRFTKTGDYVQLNVAGYGYFIIKDRTGTIRAFHNVCRHRAYPVIQSEGESGTANIISCKYHGWSYGLDGKLAKAPRYQDVEGFEKEKMGLYPIHVHIDHLGFVWVNLEAGDRPSVSWEEDFEGVDQQPRLQGFDLSQYHFDHTWSMMGDYNWKTLADNYNECYHCPTGHPGVNAISDLSKYYVETKAGHIQHFNADKQDTPGLGIFSTFYFPNASITVSPSFWYMMRCLPVSATQTRMEYDVYRHNNASNEDFTYIDEFFKQVLREDKDLCNAAQKNLNAGVFVNGELHPRAEKGPLYFQKMVRELVFNHRKREEEAGKDIWPAVPQYEASDKLQEEIKFCEGLE…
>OG0000016|65mAF|FUN_002772-T1
MEYTGGILAHSELCYNRSLSDGGGVKNTALATLSPFVRGLVSSSVNSTQIKAFHSCCKPKLPKNTMTAKVGINGFGRIGRIVFRNSFSHENTEVVMVNDPFIEVQYAAYMLKYDSTHGNFEYDVHIDGDSLVVNGKEVKFYAEKDPANIPWKEAGAEYIIESTGFFTTVEKASAHLKGGAKKVIISAPSADAPMYVMGVNEKTYAGADVVSNASCTTNCLAPLTKVLHEKFGVVEGLMTAVHAYTATQKLVDAPSKKDWRGGRAAAQNLIPSSTGAAKAVGKVIPELQGKVTGMSIRVPTSNVSVVDLTCRLEKGVSYEEIIFAIKEAAQGELKGILDYTEDDVVSSDIKGNPHSSIVDIKAGISLNPNFLKIVSWYDNEWGYSRRVLDLAAYIASVGK
>OG0000017|78mAF|FUN_003086-T1
MAGDIEVDPNLASDSDWASADEGSLDVTTLASSVLNYEYKARWLRKVQPNDEEEQDRMDLLHHIYTLILDGELHMAPIKSHPERVLDLGTGTGIWAMDFAEYVLLLELLLELDFAHMIRDYSQYKSAEVLGNDLSPIQPSWIPPNLQFEIDDYEADWVYSRPFDYIHGRELAGAVSNFDRLFRQAFNHLKPGGYLEMQSFRVEVFADDNSLDRAPYTTKMCSLIQEASAKFGKPMANMDEWADRMMKEGFDNVTCKVVKVPISPWPADKKQKEIGKYFQAQQMQGIQSYVPELLQSILKWGADEVEVLMAGARKELFDTTIHQYGKLYFVYGRKPSS
>OG0000018|GA6_13|FUN_002721-T1
MTVEIYLIRAHLALASPLPMDICHIHIGQAGTQLGNSAWELYLLEHGLKADGRIDPEASEELNSGASFETFFSETSNGKYVPRSIFVDLDPSPIDEIRTGDYRQLFHPELLISGKEDAANNYARGHYTIGKELVDNVVDRVRRVADNCSSLQGFLVFHSFGGGTGSGFGALLLERLSTEYGKKAKLEFAVYPAPRVSTAVVEPYNAVLSTHSTIENADCTFLVDNEAVYDICRRNLDIPRPSYEHLNRLIAQVVSSITSSLRFDGALNVDLTEFQTNLVPFPRIHYPLISFAPVVSSNRSSHESFKVQDLTFQCFEPNNQMVVCDPRNGKYMAVALLYRGDVVPRDCTQAVAAIKAKASFNLVEWCPTGFKLGINYQKPVRVPNSELAPVDRSVSMLSN…
>OG0000019|GA2_1|FUN_002888-T1
MQRAAGNAWTICIRGAYRGFTTSLPSTSCYQRISRRSGPRTTAVPHRTVMSTTQWTCTPRVFPTSGFELLDQSNKLDEETLPTYQPEKYYPVNQGEVLNGRYQALAKIGASTYVVLKVYVTGQARAHVRELRIYKQMNEVETNYPGRNFIRKLLDHFDIEGPHGRHVCLVHEPLGTSADFLVKMFPGHAMTLDDMKPGIRQLLIALDFLHSECHIIHTDLQLKNLLLPGPETSYLSRFEEAEVADPSPRKALKDRTIYKSLGFLPKGGLPILADFGEARLGDQEHNEDIMPNVYRALEVILRSNWGYKVDIWSVAMVVSLDIVNPRTLINGRNPDGIFDDRVHMAELIALLGPPPPEFRKQRHLSSAFWDESGNWKEVAPIPDVTLESLAERVKGEDKE…
>OG0000020|MOD1-607|FUN_006686-T1
MSGHRVNFDPIVWGWNGPPFGFLAPLPHPPEIIPPYFSPGQCVCIMVAESKPESRKARRTANACVSCRQSKIKCSGTDPCNNCQRRKVRCVFTEPPNKVVVTESYLQQLRREAEKSHSQGMKRSSETAFTPDVEPEDPTASEEPAIHAPLRIDYARSIWTSPFTLPSKTIKNTHRNKRSWIWLAPSSMWSFTARLTLMMTEKLNLESHSAPNLIDRDIYLLHWRPAPPDDQPDIHGLPSLDHALYLLNTVMFYMGQNYFLFEKKTFLAHLHEFYYGDALSKAMEYKLWFVQYLLVLAFGSAFVIQPTKNTREPPGAKYFIRAMSLMPEHSTLWKDSLLAIEVLGLAGLYLYSIDHRESAHVYLGQAIRIAHLEGMHTQLPEEELGIDTVTRCHNLWWTL…
>OG0000021|10mAF|FUN_003971-T1
MSTKTRSSQTGETAVSSRISTPATLEKPNKDASPSHDPQVMEVRNKEDSGSGVDDAPTEEPSTGGFTLLMTVTALAMSMFLVSLDMTIVATAIPKITDEFGGIEDEGWYGSAFFITLGSFQAAWGKAYKYFPLKTSFLLSIFLFEVGSLICGVAPNSLALCIGRAITGVGGAGISSGAFTIIALSAPPKQRPAYIGILGASYGVAAAIGPLVGGAFTTNITWRWCFYINLPIGGLAAGIILFFYRPPPPLPFLDTPLKEKLLQMDLVGTLILVSALVCYVLALQWGGISLSWGDSKVVGTLVGFVVLLAVYAIVQWVQKERAAMIGRLFRRNVVVMMIYIDLLAGTFFLLVYYLPIYFQVVSGVSAAQSGIRNLPLILAQSVSTVISGVTLSKFGYPQP…
>OG0000022|78mAF|FUN_005975-T1
MSATTAAPVEAKTEPQKLSGLNLYSRFAFAGAVCCSVTHGGLTPVDVVKTRIQLDPVTYNRGLIGGFRQVIQNEGAGALLTGAGPTFAGYFLQGALKFGGYEFFKQQSINTIGYENARNNRIAVYCVSSAFAEFFADIALCPLEATRIRLVSEPTFASGLVSGFGRIARQEGLAGFYSGFGPILFKQVPYTMSKFVVYEKVAEFAYANFFDKEKTSDGMQTAINLGSGLIAGFAAAIVSQPADTMLSKINKTKGLPGEGTTSRLIKIAKELGFRGSFSGIGARLVMVGALTAGQFAIYGDLKKAMGAPENRSAAIVALEAIDKHRFSEHWQKPESQPQLPCFCPKLCVAEDLQNLQISVTNNAGDAVIEKSVNFVAAQPELRNGFLCARSFNETRVIHF…
>OG0000023|10mAF|FUN_005367-T1
MCPGADNEPNGHAAPANGNGEHPGFTGIETRQNPHPSASRNPYGHNVGVTDFLSNVSRFKIIESTLREGEQFANAFFDTEKKIEIAKALDDFGVDYIELTSPCASEQSRLDCEAICKLGLKAKILTHIRCHMDDARVAVETGVDGVDVVIGTSSYLREHSHGKDMTYIKNTAIEVIEYVKSKGIEIRFSSEDSFRSDLVDLLSIYSAVDKVGVNRVGIADTVGCASPRQVYELVRVLRGVVGCDIETHFHNDTGCAIANAYCALEAGATHIDTSVLGIGERNGITPLGGLMARMMVADPAYVKGKYKLEKLKDIEDLVAEAVEVNIPFNNYITGFCAFTHKAGIHAKAILNNPSTYEIINPADFGMTRYVHFASRLTGWNAIKSRAQQLKIEMTDSQYK…
>OG0000024|11mAF|FUN_008860-T1
MSPAPRRSTFLVIHGAWHHPELYGTFCKAIENRGAEVICPRLPSCSGELPSTKTIEDDVALIRATAESLVQEGKKVFAVMHSYGGMVGTDALEGLGLQRLIYLAAFVPPSGKNLVDMLGGSMAPFIVGTFRAKQDEQGMLRVPEAASVFYQDLPDDEAAFWAGRLVPMPKSAFLNRITREAYRGIPATYILCKDDRAIPASTQEMMISNVQSAGVSMDVVRITASHSPFLSMPESTAELVVNLAAK
>OG0000025|10mAF|FUN_000169-T1
MVLQGRPLRLTQVFLIVVPAFILFGYNQAGVGPLATLQSWVHVFPEIDAVNTTGAVKAHNSTSKGAVVASFQLGALIGALSCSFLGDWMGRRKTVFLGTIISIIGQVLQTASYGLVQFTIGRVILGVGIGMFSAAVPVWQSECTSAKHRGQHVIVDGICICLGYTLCNWIDFGLSKVDGTLQWRIPLAISFFFELVLVCSVFLLPESPRWLVRVNRIEEATTSLAAYKGIPEEDDEIRMEIAGIESSLEVSAEHSGSLKEMFSKNDKDRLLYRFGLCMALQFFQQMCGGNLISVYASTIFEENLNMDSDLARILSSCAMTWKFLCSFIAFVAIDRLGRRAIFMISGAGMSVCMIVLAITNSFGKNYAASIVSALFIFLFNSFYPFGFLGGNFLYCTEVA…
>OG0000026|10mAF|FUN_002020-T1
MLLRWILVLASATLAAGAAAATTESEDTLPQCAVTCQSDLIANNSTSCASTDTSCLCGDTTFQSNMTDCVSTSCTPKQTLLTTRLSNRQCGIAPHKGRPEVDSATLVPLIFSTLLFANRIAAKFMGLGGGWGPDDYTIIVAYSLAVAIFAVNMTMIHYGFGQNMWDITPLDNITIVLKYFFAFVVMYKTQISLAKISVCLFLLRIFQSKLFRYGAYTIIALNAAIGITWVFTDSFRCIPVHLAWDQWATGEPGKCVNFIAVTFVNAYVNIGVDTVMVLMPVYEVFKLNLSARKKAGVSVMFAMGLVLTGVAIARVIVFWFNRWNTNPTVQLQPIVHWSVIEVHIAVMCACLPTFRAMLVHVFPKMLGNSSNQSYYEQRNTPSKPPTFGSTQALSKSHIN…
>OG0000027|10mAF|FUN_011336-T1
MSSEFNILTPNAMLGYGYRAEHFWYGIEKFTPKAIIVDSGSTDGGPYKLGLNKMTCGRDSYIRDLTPILQACFHKKIQVLIGSVGGDGSDKHVQEMFEIVQEISAKQGFSFNVATISAGFHRDLLRQRIVSKKVGPCGPVEELTVESADRAIDVVAQMGAEPFLKALQTCPDIILGGRCYDPAPFAAFSMYNGVRPGVAWHMGKIMECGGICALPKGRSMIATMREDSFDLTPLSPRERCTPLSVAAHTLYEKTRPDRLPGPGGVLILDNASYEQLTERTVRVSGAVFEPTPIYQVKLEGVEKLGYRTIFIGGIRDPILIGQIDTFLADVRAYTQGLFPELDKSPECQLLFHFYGRNGTMGPIEPTPVAGHDLGILGEVVAPSQELSYTIANNARASIL…
>OG0000028|MOD1-621|FUN_002062-T1
MAVFIDGLLHSAMDGGNQSQQQPDLPRLVQQTKRKEQVSRRFLLVPLVQRLNVDQYINLGRGLSGYALIYSKYHQSFLLIAYQFESSHTLHEDIAIHNLPPVSFNMTIQQYDTIGAAYDDVPNLPTGKLQAAALKTCLGDIEGLTILELACGLGYYCRKAVEWGASRAVGVDISEAMVDAARVNAKGDKRLEFHVADCGQPFEFGQFDIVLAPWLLNYSSNQNQLVDMWSNIYKSLKPGGRIIGISPNVHILEDLAAFPQGPQYGQELKVVREIDEGGLEVQVTLFASTPFSFNNIYLPRALYEKTSKLAGLSGFQWQNFPKPLSHDVDWDDFLRCPPFRIFTATRPRE
>OG0000029|GA13_21|FUN_001860-T1
MDLEFRGVMAPHGLGTHASLLTPSGTPSDLRNNPRMPRPVTGFDLSARNSEPREMEKIPPITGKRRGGSRKACNECKQQKLQAHFEKKVKLDHTIQSQANPAMADCASNRRNAEMEKEIAELRRRLATSADHPRGVEATVSDELSPCSEEVFCGPDSAVSNRTRTLSAPLEPQPLATPLTIQRDASIMSQEDNMWRLEDVSLSRPRVARLFEQYFKYYHPFLPLLNPQKPPEEYLRRCPLQAWTIICVASRRAPSEPGLLTALSGPFSRFLWSTITGVPQDYRVVKALCLLCTWPLPTTSQRTDATFMLSGLMMQISMQLGLHRPVQPEEFTTFRMEVQGEAVKDRIQTWAICNIVAQNVATGYGQPPGTIYDWALEPASLQDADYHPSHDLQTRLRIE…
>OG0000030|19mAF|FUN_002757-T1
MLFSQDRDLDVPGTELLVDTQHDLDVAHDGSDIILLPHPTACEGDPLNWSRWKKYWNLLLISIYACVFSFGENNTGDAYTTIVEMTGSTMTIMNGGGALNYLLLGLVNIFWVPAAMKIGRRFCFLATLLLCIGSSLWMGAFHTAGEWFGSNILNGLGTSAYEAVIQLVVFDLFFDHQRGRMLGVYIFAQQLGSIIGLVAGGYISDGPGWRWAQWVVSIAEGVLIVAFFFTFEETLFPRFLFTSSQTLSTNKATTLAQSDAALEDEIATMKDKGPVIADTVSVEEGTAMNTPAPSQFPKRTFREKLRLWVYYPQDHTSYWTYFQRPFFLLKFPNIVIAGVIFAFGCTSGIVTNNTISETLSAPPYNFTDGQTGLVYISALVGSVIGYFTSVFGDKIVIYL…
>OG0000031|GA8_3|FUN_012811-T1
MLSSGQLELKDIGSARSPHVEERNGSLDPDLSDDVKAGFTVNDQRDMQRMGKKQELRRNFRMASTIGFTTCVMGTWEILLTSNTPGLTAGGRPALFWSLVWAYCGQFFIVLSMAEMSSMAPTAGGQYHWVSEFAPRAYQKFLSYASGWLSTISWQSIVALDAYLAGTIVQGLISLNDDGYTPARWQGTLLVFAAAIGMSLFNIFGAKHLPLAEGIFVTCHFFAFIPVIVTLLVLAPKAKAEDVFTGFTDYGSGWPSVSWTVMVGQVSCMFVVLGSDSVAHMSEEIENASVIVPKSMIWAFLLNIPFAFGLLLTYLFCMPDVQSALDSPTGFPFIHVFREAVNNTAGATILVVIVLVLIVMITISSLASASRQTFAFARDNGLPFSNWLGEVNPRLHIPV…
>OG0000032|11mAF|FUN_006433-T1
MSSDPVEAPSLRRVSTSYDNNFDDSFLGRVRSFFHRDRHVGVVSHNDIRDQEIELHTWNGKNDPDNPFNWSTSYKWTLTITVCIISILTGIPAGSYGAGNNYMAERFHVQNEPFPNLAWATTSWNMGAAFWPLIFVPLTESSGRMPGYFVAYTILVISLFPSAFAQNFATLVVTRFFGGGASSVAINIVGGSISDVWYGDKARSLPMSLFGLTSVIGIALGPFVGSAIQAIHKNDPWRWIFYIQIIYNAGLIPVFWFLLYETRADVILKRRAKKLRRETGRPIYAEAELDHTSVWKLLQVSFERPTRMLLTEPVVAFFTLWISFAWGILFLFFSSVVQTFSTNYGMNTLQTGLIQLAISVGALIGTLVNPLQDMIYLRSASRNKEKPGVPIPEARLYTS…
>OG0000033|49mAF|FUN_007064-T1
MTKPLNTFQIHDERFHSILGPTPTLQLLAENELYPFAHEAGVFIASANHLFITSSRIKDAQGEQSVRITRVHLNETPVKCEEIPTSIPLANGGVNYGDDGVLICGQGSMTQPSGLYLMSTTPPYTTKLLKENFYGRPFSSVNDVVVHSDGSIWFTDPTYGFEQGYRPKPSLPSQVYRWNPVTGNTRAMADGFGKPNGICFSPDEKTVYVTDTHWLHGDGSTDDQRVSSIYAFDVSIYHGEPFLTNRRLFAMADKGIPDGIKCDLEGNVYSGCGDGINVWSPGGVLLGRILIDGGVANFCFGRGGEIFALNEHRLWRVQLGGDLKGALALLSLGLIGGMTRPSDMASSRGKAHPRAKAAMQSEKFPID
>OG0000034|10mAF|FUN_002998-T1
MADNMDRSRTSSQDRDVLPPRGDEGRISPSLDKEKSPGPEDQPDAPPDGGLTAWLVVVGAWCTSFCSFGWVNSVGIFQNYYESHLLKHLSSSTISWIPSLQIFFMFAMGPIVGKLYDTFGARYLIIGGTFFHVFGLMMASISTQYYQLLLSQGICSAIGAAAIFQPALSAVSAWFNRKRGIAFATLSTGSSVGGVIFPIMVDRLIAKVGFGWSMRISAFMILFLLGIAIVTVKARRPPPQGPKPSGVQLLQPFKEPVFIVTLLGYMLLTYGVFIPINYVIVQAVASGMNADLASYLVPMLNGASLFGRLGAGFMSDRYGRYNIFIVMCIVAGVLVLALWIPATSNAPIIVFATLFGFASGAYVSLSPALIAQISPLKEVGYRTGLLFLFASVGGLTTSP…
>OG0000035|VCG1|FUN_004088-T1
MAERAIPVISLKDFEKRKEEITQQLVDVAETSGFLTLIDHGITVEEIERQFAISKSFFDLPSSVKGKTPHSNVTNNGWEYKAQLRPSTGLYDQKESLWLQHRSQWPSDEDVPGFRNTTAHFMAKCAAISNQLFTCFAVALGFPSDYFCVANDVTKPDCLTQLRLIHYPPSEDAAGTWRAGSHTDIGCLTLLFQRDGEDGLEICPGRESHTSFAVGDVFTPLPAKTGHIVVNIGDMLMAWSDDRLKSTFHRVRAKDEGRSPSRYSIAYFNQGRRDFLLQGPQKKYPPKTVGEWFKESVERNFANKQTVVAK
>OG0000036|T14_2|FUN_007658-T1
MLHLILHLITHLIQRIWRRPVTLALTFLTVFLIAPLFLYHLLAYYLANEPRLVPSAFRTAKNILLVTAHPDDETLFFSPSILYRNDDATVTRGLLALSSGNYEGIGDIRRSELQRSCAELGIKPERCVNLDHYELQDNPQKWWREDLIEELVGEYVKRWNIDLIITFDDGGISGHVNHRAVSAGVSKYISKTPQGPPAYALQTKFLLRKYAGLADLIPTSMSFSGRILQAIVSPPREYEVVKVGNGKSSKIQDPYGDKALLVSDWQMYFQARGAFSQHGSQYSFDRVFYLLISRYMWVNDLRRIV
>OG0000037|10mAF|FUN_011232-T1
MCDQIPKWNVVHRLEKRKLLIGINSVAALSILFFGYDQGMMAGVNNSKDYIDLMGFGYTEMKDGYLTPVVTDSLLQGGIVSVYYLGTLFGALLGGWIGDRIGRIKTIAAGALWAILGAALQCSAQNHNWMICSRFINGIGTGILNAIVPVWATETAEHTSRGQFIAIEFTLNIFGVVLAYWLEFGLSFIDGGRSPFRWRFPIAFQIIFLVLLFVVVWFFPESPRWLVKVGREQEARYILGRLRGSSDEDAVRAEAEFRDIQNVAEMEKSMNHSTSYLAMLFGYKTGKLHLGRRVQLVIWLQIMQEWVGIAGVTVYAPTIFSIAGFDSMKSQWISGLNNVFYMFATLVCVFTLDRIGRRWTLYWGSIAQGIAMFLAGGFSRLAIDARADGNISRANSFGA…
>OG0000038|51mAF|FUN_009981-T1
MHYLDPQNTSFADGIASEPAPHQLGAVKAREAMEILQKHEAAPDILTETFQVPGECGPTNVVIVRSKSLATKQLPMVFYTHGGGWILGSSASFAPLLEDLARRTGAAIVFPNYTRAPEKQFPFQFEQTYEVLDYLVRHGSERNLIVQSIALAGDSAGGHMAIALMQMALERSLPAEIAHIVLFYPITDTHKKLESYETFKDGPFLMADTLNWMIDAFIPEEKDRQTALASPLSFLSDDVLSRFPPTTVFLSAVDPLLDDGSAFGRRLQKAGVDAAVIRAEGQMHAFILLKVIRDSPTARAIMDLATLRLLRRSIFGPPPSPARKLSQAGILLDPNDKLEEEQLPGYSPEDFYPVKIGDVFRSRYQVSGKLAFGGHSTVWLCRDLEQHAYVTLKVYERDP…
>OG0000039|1_1|FUN_001615-T1
MDQGTTDKASQRCLANGGQAWTDPKISKHETGWRYVVRNFTPAWFSANMGTGIASILLNTLPYNGRWLYWISVVLFAFNVLLFIVFLLITALRYLMYPDIFPVMVTHPAQSMFLGTFPMGLATIINMFCFVCVPAWGVWASYFAWGLWITDAVFSVLTCFVLPFIMMTRKSDIALSAMGAAWLLPVVSCVVCAASGAIVADVLPDPQYALGTIVVSYVLWGVGVPLALMIIVIFLMRLLLHKLPPREVLVSMFLPLGPLGQGSYGIQKLGQVSQNIFPKTDILRPGTGDVFEMLGFFIGLLLWAFGLLWLFFAVASIIRTRKFPFNLGWWAFTFPLGVYATSTCQLGREMPSRFFRVLGTIFSVCVVLLWILVTCLTAKGVYNRSLFKAPCLADLREKQ…
>OG0000040|K54A|FUN_009406-T1
MVLAQPENKHVLKAFDLSGKVAAVTGGARGIGLEVSIALAEAGADVALIYNSSKTAETLATEVANKHNVKAAAYQADVANQEDIEKAIKQIAADFGKLDIIVANSGICSNVPAEDYTTEQWHNITKVNLDGAFYTAQAAARTFKEQGHGNVIFTASVSATLVNVPQKQAAYNASKAAVVQMAKCLSVEWVDFCRVNCISPGFIATDILDIHPKEWREKWFDMIPAKRMAEAYELKGAYVFCASDASSYMTGSSTSGEIPICKPDTHKDIHRPQSSPEQNITLKKSVMRHPTDDVAMLRPLQTRLQHCANEVGHFHPISRVSADYVAAMRSTQHQSLETFSDVSPSKPEEFTRLSEERSETGTPESSNLICPKCGAIFSADNAAPTFSLLAVNALVSSTR…
>OG0000041|74mAF|FUN_011978-T1
MTTLKKLNFITSNRNKLAEVRAILGNAIEVDNQGLDIPEIQGTIEEIAREKCRRAAEVIKGPVLTEDTALEFYALKGLPGPYIKPFLDVLGHEGLNKILDSFEDKSADAICTFAFSHGPGSEPILFQGRTKGVIVRPRGPSNFGTHNLSLLRPEFPAYIWSLGWDPIFEYEGKTYAEMDKEEKVIPELAFQPLPF
>OG0000042|10mAF|FUN_003563-T1
MNQTPYAKLQSVELAADETLQNWTKMVLEVISSVTEIVNVPIGEVWAVISSFGCERLWFPDMKSVDLKGYGIGSVRTYVFHEPGRIAWERLDYVDVENHVVRFAVFRNDLLTESVGTMKLKALDEGRTAFTWTAEVDLPEGLTKAQLQKELDPMFRGLIHAVAEAVKT
>OG0000043|10mAF|FUN_000856-T1
MTSYDLKQLTPPGLYEIEERSSCQNADDIHLTRLGKRPVLKRNFGLMSMLGFSCTILVTWESVTTLFIQNFQNGGPAGSVYGYIFVWFGIAAAFVVISELVSMAPTSGGQYHWCAMLAPPSAMKIFSYITGEWNPERTHKYFLATYATVCYMGGNYIETLVTLTNPSYQPKIWRQVLISYAIALFGFIINIAGGKVMPRFEGAILILHILGFFAILIPMVYMANHNTAEQVFTQFLNEGQWPSQGLSFFVGLIGPVFAFAGGDAAVHLSEEITNATVAVPLSLMLTVLINGTLGFSMLIALLFCVEDIKGALEARVPFLTIFHQATGSVAGTAAAGSIIVVMGSCSSAGMLASTSRQFWSFARDRGIPGWRLWTKVTTHTAIPAYAVTLTTIIACLLSL…
>OG0000044|24mAF|FUN_000523-T1
MLDGLKSGLVSVSLASVFASNWKLTALPGSRAKKKGTATNMSGNPNLEPSPGSKIDPSEAPTFIHSESTHFEAGLKGPKPKDGDTAMALFNDQELQEPIDPVEARKLLWKIDFMILPYLAVCYAFFYIDKVVKDLFHTTLSYAAIFGINEDLNLHGTQYSWLSSIFYFGFLAWAFPTNFLMQRLPIGKYLGANIFMWGVFLMIQAACHNFATLAVLRALGGAAEACADPAFMLITSMWYTRREQPVRIGLWYTANGLGIALGGLLGYGIGHIRGALPSWKYEFIVIGALCSAWGIVMFIFLPDSPVSAPGLTQRERRITVERLRDNQTGVENKHLKPYQILEAFLDYKMYFFFILGVVCNVPNGGISNFGTIIIKGFGFSTLVTTLMQVPYGALIALSI…
>OG0000045|10mAF|FUN_009626-T1
MTKGRFSQPYFGLKGGWLTFWVTVACATDMMLFGYDQGVFGGVIVTKDFLDVLHLHNNASLIGTITAIYDVGCLLGAIAAMYVGEKWGRKKTILLGTTIMSIGAVLQTAAYGVPQMIVGRVVAGIGNGINTATAPVWQGETSQIKWRGKLVIIEMILNVAGYSLSNWMTFGFSFVPGPASWRFPLAFQFVFIFVLYATVPWLPESPRWLIGHDKTENAQQIIADLENKDVHDPHVIAAYTEIITAVQYEREHAISWGQLLRGQTGDQGGTCVIRRLILGAGAQAMQQLAGINVTSYYLPTVLMESVKLSETLSRLLAACNSVSYLIASTLAIPKIDGWGRRKLMIWCALGQGVCYLMITVLLRFSEKPDYPHQTQVAAAAVAFFFCYYLFFGCSYQGIG…
>OG0000046|7mAF|FUN_006070-T1
MSPPQIVSLSPATNRVEQVEQQEKHMPADQGSFNIDEKKEEIPPYMQDAFGDEEFAEVKYKVLKWWQCGLLMVAETVSLGVLSLPAAVAGLGLVPAIIILIFFGALATYTGYVIGQFKWKYPHISNMADAGEVLAGKFGRELLGITQTLFLVFIMASHILTFAIAMNTLTEHGTCSIVFGVVGAVVSFVLSLPRTLAKMSWLSLVSFISILSAVIITMIGVGILAPGAGSMQVTVKTDLVHGFTSVTNIVFAFAGHAAFFGFAAELKDPRDFPKALCLLQSIDISLYIIAAVVIYRYAGVDVASPALGSASPVVSKVAYGIALPTIIIAGVINGHIAFKYIYIRIFRGTDRMHKRDWVAVSSWVGIAASLWVLAWIIAEAIPVFSNLLGLITALFASWF…
>OG0000047|63mAF|FUN_005039-T1
MSSEDLTHKYTVDRPYFHHLKAQSLYYRDRVLSHLPQHLERLLKAPISLDCANEARFVLATVLLLYNLELLSAKTTQWRLHIQGARAIIQWKLQAIGLHRPPDVADNFLRYEYYFTAVFNGLTTFDATYDVIDDIPINDKIAVFGDFVRIMHFVTRAERINFSGSPNTETTRVEDVVGEIETARDRALQLNHIIRFQYPDARHDFEHLTDMYFHASLIYSHRVLSDPAPSQELIQASRDAILDHLSHLIDLAYFAHDLVWPLFVCGTECRGSPDKQDTIERALLGVIRLSGSLDRRRVLSFLRMFWQLDCGDREPAIMDPPRLDKITADSNLEALGYTPELSRNRSTWQVVFMVFILASVPYGLSTTMLYSIAGGGSANMIWGWIVVSLIMLCVAASLA…
>OG0000048|10mAF|FUN_004901-T1
MLGRDSKVLKTQSESHPMVEYKPLSDRPSIDIGFPLAQDSEADISTENGVNDTYLTPDCSRRRRRCEGFARTPIKQTFLLLLAGIGLMNIGYQTYWFLRSLKPISCNCGETVSEAIANGCRYDSFAAAWLPPACRNDELIDRFERAGPNPDGSWQYYGDKNKTRVLSLEEVSMLPETGGHFFTTHQWHLVHCAYYWKKMFLAKEHGTIIEHRYDNMAHLEHCEMMFLKRDPLDTIVTEAGVALHSDVIVTAKKHKHDH
>OG0000049|10mAF|FUN_001675-T1
MAIENTYWKNVLTVVPIVGAAIATLTYLLRLVSCRISTAGLRLEDLLMGIGLILSYCATAFVIYTAFNGVGVRTTLLPPDERHRIQFGSWMIQKFWAPSMAFVKISIIVFLQRILGTVPAFRIVSNCLIVFIALWAVVALLVNIFQCHPVQFYYDKTLQGGHCMHGQTKFFQAMGSIALVEDVIILLMPVPIVWRLKITLRQKIAVTIVFSLGGLVCIFSLMRLIEFRNFVVTDLASSSAKESIWTVLELDVAIICGCLPLLKPLLAGFLGTVKSISKGQSNSGTKLYFHTSGTHNHDGFHKITDPHGATASQSREVTTQSTRRGSSEIELQGIEVHTAIEKPASSKVIPSSLVEPWTLTIYGQLDALLHNPQFLPNGGVLGIYYAHAYAHISKVANTN…
>OG0000050|95mAF|FUN_009738-T1
MKRRCSRRSQLYKESNHASDSVTSSSESDDHSDTTVETDLTEPSSPPLTKNQRRANKSCYTKKIAADDGLGELYNDPLDDTGVDLAVIPQDFDKAKGTIQGRGRIEDRWRRFCLIKTQLEPNESKWQEPEEALRQSSNNDKYRFLGWTLRLDRGKNGQKLEQIHKASSLMTDWKNLRLYYQRLTKTQINEHDSKEVLRGIRYLVFENGLDTQPGKKTPVYIEDIAPLNETILSTQEKKFYLGLQRIQVCLFNSLALFTVHRQNALLSLQFKDLQISLQKDPHGGPPIPNIELTPEGTKKFLGITKFNETVFGFAPSLTTFSLLEVIYGPSLVLCPHTLLFGILFYARAFRNGLRSKAQLRNLFIRKRCEQLVIPLGPKKADWYIFCKTELVDGVPTALW…
>OG0000051|57mAF|FUN_001743-T1
MPPKRRSANAGRATCPSEEDNPASSTTISNQSWKLKFNDRQLERKRQADRITQRRMRERSKQTAAAFKEKMELLMDGNHKALVERTLAENEALVAKVKTFQARFEQIYLASKECLGLDEGPGRVDTLVSGVTGLPGVPDPCLTSSGLEAPSGSNQDVPVVEQRSNLCRTFAESPSIFLPISDMLKNSEESGMSINRFTLAIMTWKYSLGLNDGLQFLAEHFNAQGYAAHGKNLNRVPNWFLCFVSDISNLDVLHERLLSSDFYERLLGLLVGDSDTGASLPCEKQTLLPLSPRDVVRRKTAYLAYRIVAPWQDCCRSHAEMIAIFWTQFRHLLLFIFPSSENFARCPCWYRPTPARLLHHHPGYLDFIMWPRLRERLSMTWKEHDMETLIRNLILGFKV…
>OG0000052|39mAF|FUN_013119-T1
MATKQPEQPSAATALEPSNGGVASWSGVFASFLLFVTTWGFSTAFGAFQSYYQSELLSTSSPSRIAWVGTIQAFFLISTGVIAGPLFDRGYLHHLMIVGCFLTTLGLMMLSLSTEYYQVFLSQGVCCGLGSGLIYVPALSLVSTRFTTRRGIAVGLVTSGASIGGVIFPIIFIRLQPRIGFPWTARTMGFIQLACSCIAVPLLMATTKTRQAPPRQIIHWHAMKEWHFNAYGIANFLMFMAYFIPIFYVPAFAQTALHTSTALSFYMVSILNAGSAIGRVGSSLLTYRLGANHILLVSVIASAVLLFGWTGIHSVAGFIVFCVLFGIFSGVLISANPLVIAHPVVSPTPSVIGTRMGMQCTTGRNYELLPYLTDIYHDVMPSIRMTLPEGEYSDPGQHH…
>OG0000053|MOD1-619|FUN_001022-T1
MQFRSVIALVAFATAVTAAPCDSCDGGDSGDSGDSGKCSPNQELKCCTGLTQGLNLGILPALCLPLLANCNNQAACCEANGVSDFLYLGTPELSHHPALSSSHFTTASNDTRAMSGGGVMRDS
>OG0000054|11mAF|FUN_007147-T1
MDSVVRYVFLLLAMTSFYMMYISLFNNGFFNLLSHQLATRALPGESDIALLSEYTGLKAFDGILESIVIFFWPISQGHHVGLSLTGLSFSGGMVGIWMIVVVHICRIRSFTRGMVITLIVGIAQQAVGPGIVIPCYFALTSRARPPNKNLHLTGTYSTSNHGLVVSMIMSYIFPLVIMSLPAPAMISPHFKQQVIAAWQGWPVYFVIIMTTHHLFINRGHRKEASARRQVLSVYHFGFACSCLCHMAWLSAFVASKIQSLTQSSNLWYMCPYGVTFPLLNQPAQGLGALEAGLFTFLQWDYGIAAVAAMVWSTDRFIQECHRSELEIDKFRLILRLLGWILIDGPSATAVRLTWESEGPSYLQNPNQGVKNMDKLTATLAKVNYPSEVENGSMLLVVTL…
>OG0000055|13mAF|FUN_007655-T1
MTFPPKVYQFLVGTFAALGSFLYGYDLTIVAEGKLTNSELFRPPLPGGTDEAFSFFMLVVSSGSFLSFFSPSTTQIGLVASLLTAGAVVGAGIAYPCSDYFGRRATILAGGLIFCLGGALQAGAQNYAYILGGRFIAGMSIGVLTMIIPIYQAELVHPDIRGLVTGLQQFMLGIGGVCGSWISYGTYISFSDNRQWRIPLGIQVVPAGLLSALIFLFPESPRWLISQGQLENGLQTLARLHSGGNTSDPWILAEFEQIKTQVAAEKEHSEVKFRDWITEKSIFRRLLLACAMQAGAQMTGVSAIQYYSVTIFKQIGIGGTDTLKYQAINSIIGLIGELLLMLVVDKMGRRKLVVGGNLAMCLTYVISTILLAQFPPTVNNTGAHWGFIIMTWLYNFCYA…
>OG0000056|37mAF|FUN_008117-T1
MAEVERLESAREVNVLDPPAITKEMAKRWVRLAYYEVYQFEGFRVPLEKSFVMSIPDLLEIPHVHLDSTSQIIYYNVLLQGIMLDSEYLPGRGKIIQYLYQSSMTLLDDWLCHIENTLPDMFAAFLMISMTLEGCNSEMAWKIFGYACNIARAMGFFSVDEPSDGQNSQSEPHSNSESEVDKNRKRFEFWHLLRMDCLFRLSFGKPALIPGGSWTVNFPDPTITGIDDASTRFIQIHFLASMRLTLTLLKYLDLVGVEMQQDTDVYDQTLDGLIAEVQTIMSDWNAEELVSSATNHVDTWFIVDILFSSYKMLIVFTQSKRCNQNSQFLPRHTVDVARKSLRMFQSLMSSVLSAYWGISLILMHQFIPFFILCGEIIGSHRYNELEDDFILVSWLNDFV…
>OG0000057|21mAF|FUN_005704-T1
MLISKKIFPNPPNQNETIVVIRYYGPDPGNHPDSKELSNIFRNLKSGPEAAFVLGCDGVLQASTIDHDILDAIGLPPRLIKAFLDRDTFDPQMEDMYRGVDGTKVPQEQCWKPGPSLLPPPFAEEEKACFKKEIEENKEVIQENIRKRESGEVKPCGVVVCSPGERGE
>OG0000058|77mAF|FUN_009971-T1
MVVWGKLCLAKPDPSEQDFPNSTTRRFLLSHTIRFTHSNKAAATAKETKASNNHVENVDEMKVEAEENYVAEQRQQLQLLNARIVCKYDIWVLPLVWVLYVISYLDRGNIGNAKTAGAQEGLGLTSYEALVMGTQLLLHYLHLSRVAGSMLEGLPSAHLRDRIIWGVCAMCSGLVHNMAGLVACRVGLGVLEAGFGAGVPYYLSLCYKRHELGTRVSILLGSSPIANCIAGAIAYGISQIHSHMEPWRLIFLIEGSPSIVMAPIVWLLLMESPSTAKFFTNEERTFAVERMETRDTTRKSSLSRAQLFAGLTDYKNYCHACLHFCCNYSFAGLSNFLPTIVHSMGYDSVQAQGLTAPPYFGAFLSSILVAWLSDRYGSRGWILAISASVATVGYALLAT…
>OG0000059|1_1|FUN_002881-T1
MGQPNDLKSPEVASVPVSSKNSISDPSSPLEDSLEAQQPSPPIYHIFSRSQKLEMVVIVSLAAIFSPLSSNIYFPALGAISRDLHTSMTLTTLTVTIYMIVQGIAPTFWGSLSDTSGRRPVFIGTMVVYIIANIALAVSTNYGELMAFRALQAAGSAATISIGAGVIGDVTTSAERGSLVGIFGGVRQVRMLGQGIGPVFGGLLAQYLGFRSIFWFLTICASVSLFTILLLLPETLRSIAGNGTVPLRGLQKPWLYYITGQPGAEEGAESGIKKSRVTFGTVFAPLKFLFEIDVFITLFFGSIVYTVWSMVTSSTSDLFEETYNLTTLQVGLTFLGNGLGCMSGSYTIGYLMDYNHRLTEREYCEKHNYPPGTRVNLKTHPDFPIETARMRNTWWITVI…
>OG0000060|10mAF|FUN_003822-T1
MMVAWWSLFLYGLQVAAPALAATPADWRSQSIYFLLTDRFARTDGSTTATCNTADRKYCGGTWQGIIDKLDYIQGMGFTAIWITPVTAQLPQTTAYGDAYHGYWQQDIYSLNENYGTADDLKALSSALHERGMYLMVDVVANHMGYDGAGSSVDYSVFKPFSSQDYFHPFCLIQNYEDQTQVEDCWLGDNTVSLPDLDTTKDVVKNEWYDWVGSLVSNYSIDGLRIDTVKHVQKDFWPGYNKAAGVYCIGEVLDGDPAYTCPYQNVMDGVLNYPIYYPLLNAFKSTSGSMNDLYNMINTVKSDCPDSTLLGTFVENHDNPRFASYTNDIALAKNVAAFIILNDGIPIIYAGQEQHYAGGNDPANREATWLSGYPTDSELYKLIASANAIRNYAISKDTG…
>OG0000061|10mAF|FUN_010222-T1
MSTTNGLPIPGPLQLTAWLEKNSASLQPPVNNKCLYSGEDFILMAVGGPNQRKDYHINQTEEWFYQIKGDMLLKIVENGDQFRDVVIREGEMFLLPGNIPHSPRRQGDTIGLVMERQRPVGSIDRLRWYCENEKEHGETPALIREEQFFCEDMETQLKEVIEDWMRNESSRECKLCGSIAAA
>OG0000062|D4|FUN_010320-T1
MIPQMKKQHVLLTGANGFAASHILSNLLERGYAVTATVRSQEKAAAIIRTHPSWEGRVKFVIVPDFTKSQPFDEVFKSAEVPFAFVIHTASPVTLQAEDMQKLVIETAVVGVTEILGSAHRHGGMDLKRFVLLGSAVIVLNSFEDPARPGPPYTEEEWNPITAQQALECGDGVLGYMVSKVQAERAAWGFMKMNSPAFELTVMNPHIITGPMIHPIWGMRSINVTNFFVIAKFIDSGHKDELKDMRFPFYHFVDVRDVARSHVDALTNPAAAGRRVLLISELITPQLVLNIIRKHFPSLRERVPEGNPAQTLPDGVHPTGWDTRISQDILAKGAVDGQWGYISVEKSVVDTDGDSSGNLLAASLSSRVELPLMLLDLYLVKCFLCPHIPILTLGLLLVY…
>OG0000063|D8|FUN_000028-T1
MAHNNIVVLGAGIIGLNVALELSKRGYGQHITIMAEHLPGDESIDYTSPWAGANFSGISGSDANAMRWDQSGYSAMMSLIDAGAEEAKYLCKTESTEYWDQAPSQDKINSMTEYLRDLVIIPPSDLPKGVAFGIRFTTVTLNAPAHCEHLKHLLSQPRYGGVKFVRRKVSSLQDAFLHGTQIVFNCVGNAALNLAGVADSKCYPTRGQIILVKAPSVKVNVMRHGKDYETYIIPRPRSDGTVVLGGYLQPGDHFSQARPVETESILSRTIGLLRILGNEETEIIRVAVGLRPSRQGGARVELETTPEGNTVVHNYGAGGTGFQAGMGMAKDAVDLASDILVHLQAQIRKKRRPLPNTSCLSQTAFSGEPVYSDGRMNESLEFTSLVQPAQTAAMHMTEG…
>OG0000064|10mAF|FUN_010100-T1
MAQLEPYAGDYYLWAYLPSVPAAVIFLLLFLGATIYHFWKLWKMRVGFCLAFAIGGIFEVIGYGARAAAYNRTGEIMPYCIQNVFILLGPVLFAASVYMTLGRIIRSVRAEHHSLIRVGWLTKVFVLGDVLSFVIQGSAAGLMATGSNAKMGKNIVIVGLLVQVIMFGLFIVTSIVFQRRMHQHPTIQAFDQAIPWKSHLHTLYAVSVLIMVRSIFRVIEYAMGQDGYLLSHEWPMYVFDTLLMFAVMVIWGVWYPGNLDFLIQKPASDTMSMHRPEEGLRCS
>OG0000065|27mAF|FUN_012954-T1
MASSLSRGRRRSRKTSQEERICSVCSQSFKKAEHLARHFRSHTKERPFMCQVCGKLYARQDTLLRHARSQHLGTQPHQHPVHGNSAPTSPPISDPVSHLATLERPATDQVCASIDSIIPAPEQVLHELQFSSLDHDSNTATTPSLVHYPQHVDYPPFSQLKWAVPGPGPTIWNGQWEEDFPSLLPWESFDLDAVNQTLLESMDHGLHNTAPDPIENSLPLDPNLNLANGLTLVQRKWHTFPEPTVPSGDTTPAHSRTNHTVSTHSDDRYRQKLVESLRQKDLCLQAYFTHFHIIFPIIHAPTFQPSKQNAVLLLSMCTIGSLFLGSPRALTHGISMFKSLNKAILTSRPKDLVGTEVFHGYIEAWARKMKLFLFERTPIGDIETLEDDSEALNVAWKSC…
>OG0000066|1_1|FUN_002557-T1
MMKDTLSFARLALLLFGFVVIPTQAIVGGIATTNSISIGAVYTQGLFGSQYACAGTFVSSNKFLTAADCVLGHSPRDISIKWGASNRLNEPSSSPPTLVTIHPDYNELTGDANVAVLTLKTSTTGSSHATLAKESSIQTGDALTLYGWGLTGLEGLSTRFPAELHMVEVPALSTSECRSEGIDIGAGQFCDQSDSGKGFCIGDHGGPVVDSSGTVVGIISGRENCGLGTPEVITNVAYYYHWIISQ
>OG0000067|T13_2|FUN_000827-T1
MVKGTIALLALAGPALAGVIQNRGVDHGAPATIDLAHKEPPQWTEAPNPPPRPTGSHKEPPHNTEPSHEKPTHEKPPNKEPSKTEPPHTEPTHEKPTGTEPAHTKPEPTHEKPTHGTEPPHTKPEPTHEKPTGTEPPHTKPEPTHEKPTGTEPPHTKPEPTHEKPTGTEPPHTKPQPTHEKPTGTEPPHTKPQPTQEKPTGTEPPHTKPTGTEPPHTKPPHQTEPPHNTQPITEITKTTTYVTTECPVTSSVVTSGTKTLTVPITQTNIITVTTTFCESSTLPPVKPVPTGTGIPLPPAPVPVPPKNSTLLPPAPVPTAPFQNTTVPVAPTQPVPVAPGQSTVPGKPVTTQPSVPGETPVQPVVPGETPVQPSVPGETPVQPVVPGETPVQPVVPGETP…
>OG0000068|GA11_1|FUN_007925-T1
MKIVHPDEGEHNQVLYSEPLKQSRITIQRNKLLTLSDYFAGDIEARYLADQTNEGKHNAASLALLSLEDNDEQTLMSEDSDTLTSKVSLEDPSDSPISTYSGLFSAASPKVSMSPIFKVASDFPAMPAYVFPNDEKESVRLNMQHHMFKLVNNGRLYFAPLQDPRKMLDIGTGTGIWPIEMAALFPNAEITGTDLSPIQPTVVPENVHFLVDDAAEEEWLWHHDYFDYIRLAHLTGGIPSSEELLRKSLQHLKPGGWLECHEMDPKPMCDDGTMPPEAEEGGLSAFALHDWWRAQHQSGQFTNPPRQFRIAPRIERSMIESGFVDIQQRIKKVPTNPWPSDPEMKEIGFHSERNWLEALSGWSYKPLTSLGWTRPEIEVFLVNVRKAIRNRDVHCYTNY…
>OG0000069|5mAF|FUN_001083-T1
MAPHNYIVSLVYHSENIAKNISLTPALSSLAVAYLIYQALKEYFTFPSLEPYTRTEAGSCNILPRVLLRRHKIRQYTKKVQQFHEIYGPVVRISPNEVHCNDIRFADEIYPLSGRKRDKPLHQVRAKFFSRGQGSRLEPKIHKLAQRLCDKILAQGKEPLDIPSAYSCFSTDVISDYCFGESYGLLGQTSWEPNFQKPIFSLFIPVFAFRFFPFLEPLAIAASGISKHLSEDMGLLIKTLTVDMPASIKITKADLDAEITDEAASLIAAGTETIGWALAVTTYYLLANPEKLQRLRKEISEVVDASGQLPPWTTLEKLPYLGSVIYEGLYDYHTAFPHVRHVLQPKRTCQLQDTSGFRHRYVFYDHNGCLDDRMQRNKELERSIFNFSKGSRACAGINL…
>OG0000070|MOD1-605|FUN_005285-T1
MGGTPQIPVGDTLICDPKEGLDYVYVCPPTEHGLRAGRPIPDAVTNSNVYSVANSLQRVDSPLFTIHTDLSYFESLDNYLKAVTVKTIIQEQKAEIRQAIKEQIEAEEQRNIAKASALVAWKNDPDAQANHRTFQDWAIDNADSYLELEEQVILTSGQVDLLQSKYYGALAGTLREKLENMAADTKYSNPGYNMPCFIRDYAIDEAAIDADRRVEDIDGRYLESSCDSWIKGTVGDGTIVKMDLTSTRYDGWKELGHSKNISRRANKFFFFFSKSSSTSTAETHLNFNGSEWKQQTKITSYMVGPAQVFNITPGLWDDSGVRRTFPNLLKGENDTSLGLVRVSKILVGYEVSLKIRFAESLKTQVRNMVSQAQLESNGGLRIFGFQFGPDQASGTSFTR…
>OG0000071|87mAF|FUN_001766-T1
MGRFTYTWKPAVNVLTWFLMVTAILSVFARLGTKYWIFRRWTTDDYLSIASMVTCAAQSLAVSLATANGYGDRYDTLSETNIEHIMKSQYAATIFFILSMCFSKLALVHFIRSVTPAASDRRIASGLEALITLWAVTGVITSAFQCRPPQTWNYLSGQCFNIKAWWDYIGLTNILTDGAIIAYAILIITRIQARLKKKVTLSTVFGLRILSNPSVILAIIGQLVYANRTIDSSDQISDTWPLAICTQLTQCLSVVTACSPQFKPFMDSLRSTGLRVDAITRHDTSHIGYNHSSPPVKSQSHSQDQSGAEVHELTSIGRNKSYRHTTTIITAKRDSDAGSDSSEAHIIREVRTWAVTASPRSSFRESSY
>OG0000072|12mAF|FUN_007300-T1
MYQTSENTFVLSSIKLRDSPLDSGGRSSKPRLYRCVLVGLSTCFIVWTVLEALFIQHRVSTVDRIPPTPPRQFERIFIASTHWNNVVIQLAKKWGPENIFVSIFESGSWDDSKGALRDLDLELDRLGVRRNLTLSEIAHQDEISRPPSKGWIDTPRGRKELRRIPYLARLRNLTLRPLEDLARNGIVFDKVLFLNDVVFTVDDVISLLNTNDGVYAAACSLDFSKPPRYYDTFALRDSNGDETLMQEWPYFRSATSRDALLAMSPAPVKSCWNGMVSMPVAPFLSKTPLQFRAIPDSLAQLHVEGSECCLIHADNPLSPTKGIYLNPRVRVGYNDLAYAAVHPHTAWISLHNIALALWENRIRRWTTSVFFKKRIIRRRITSWERYPGTRSEPAAFCLI…
>OG0000073|10mAF|FUN_012044-T1
MGPKQKGGGSKQRGNAAEEVEETLQAVVLADTFETRFEPFTLDKPRCLLPLANTPLIEYTLEFLANAGVEDVFLYGGAHSDQLEKYINASKWRSLSSPFKQLAFLKSTSTSVGDVMRDLDGKHLITGDFIVVSGDVISNLPIEGALTQHRARRAANKDAIMTMILREAGRNHRTKSSSSSPVFIIDPTKDRCLHYEEIDHHSRETTRLNIDSEIILENAELDIRQDLIDCGIDICTPDVLSLWSDSFDYQTPRTQFLYGVLKDYELNGKTIHTHIVKDHYAARVRNLKAYDAVTKDVISRWAYPLCPDTNLLPGHNYELRKGNLYQEQGVTLARSCVIGRRTVIGQGTSIGDKTTVKDTVLGRNCKIGKNVTLDGAFIWDGAVIGDGTTVRHAIVADNV…
>OG0000074|66mAF|FUN_003563-T1
MSIFAPAPKPSSLLGYHRVLAPSAGIKVSPLCLGNMNFGTTWKDFMGECSKEQSFALLDAFYQLGGNFLDTANNYQQEESEIWIGEWMKERGNRDQMVIATKYTTGFRTSYRDTEPIQSNFVGNSMKSMRVSVERSLKKLQTDYIDLLYVHWWDFTSSVEEVMHGLNNLVNSGKVLYLGVSDTPAWVVVKANDYARVHGLRPFSVYQGKWNAGFRDLEREIIPMCRDQGMAIAPWAPLGQGKFKSSEARSSDSEGGSGRASNVSEHDIQVSDALEKVAKRKNTTLHAVALAYVMQKTPSVFPIVGQRKVEHLKANVEALGVSLSDEDLAEIDNASSFDIGFPMNFIFRDSYTTNSTAADVSLTRVSAHIDAPPNPSPVRPRRHLDNFFLDDPTLSSTSK…
>OG0000075|1_1|FUN_001595-T1
MRRYSLFLLFVPLLFLLAHVQGHSIRSTPSQKASQLESIVIHTPSYQIEPEFDITFRIRGQDHELRLKLERNPYLLAHRPQIQYLDTEGVVKRTETFIEEDQSVFRGGVWIQVTGRNWEKVGWARIYIVRDGDDPLFEGTFSAFSQYYDVRILGDTAENTGVSAKNRYMVAYHASKTDLRRDIENSAEPPRCAADQVMPRSFNPRVIGAEDVSEGLLPDTISPLERRQSTLTTDDLVDSIGNPAGCPTSRRVALVGIATDCSYTPSFDSTESLRRSLINMVNAASEVFESSFNISLALHNLTISDANCPSTASDSAPWNVGCSEGDMNSRLQEFSSWRSSLSDTENAYWTLMTGCPSGSEVGISWIGQLCSSQSSTNVVAQTSNQWQVFAHESGHTFGA…
>OG0000076|GA7_7|FUN_008087-T1
MIPQMKKQHVLLTGANGFTASHILSNLLERGYAVTATVRSQEKAAAIIRSHPSWEGKVKFVIVPDFTKSQPFDEVFKSAEVPFAFVIHTASPVTLQAEDMQKLVIETAVVGVTEILGSAHRHGGTDLKRFVLLSSAVTVLNSFEDPARPGPPYTEEEWNPITAQQALECGDGVLGYMVSKVQAERAAWEFMKMNSPAFELTVMNPHIITGPMIHPISGMSSINATNYFVIARFIDSVHKDELKDMRFPFYHFVDVRDVARSHVDALTNPAAAGRRVLLISELMTPQLVLNIIRKHFPSLRERVPEGNPARILPDGVHPTGWDTRISQDILAKGAVDGQWGYISLEKSVVDTRWHLRDIPGPFIAGFSRIWLILQVRQGYRSLVVHDLHRRYGNIVRLAP…
>OG0000077|82mAF|FUN_003551-T1
MPQRSRWSVSVPEVDIPTYLFGDPTTPLGDALAFADAEDPETLSMSWTELRPWSQRLAAGLQAAGLEEGDRVLLLSGNNIMFPVINLGVIMASGIYQSANPHSNARELAYQFKLTTPHFILASQETLVCALEAAEMVGIGRERVYVFNHAPLAKDGSGNDDSKAGVKHWKNLLASTEIGRSFYWKRLTPSESKLTTVYMIMTSGLVILSLPMISSHPNLTIGSTTGLPKAAEVSHYGILANCVQTDFVMSLDPNLRTKELAAKNSRWLCTIPLYHGLALCYFCTISIARQVPSYIMRQYEIHCMLESIEKYRITELHLVPPIIVAMTKDPAVKSGKYDLSSVTKTFSCAAPLGPEPTFQYESLWPEGQVNIKQGLASTESCCNTIGWDPTLTAVAGSVG…
>OG0000078|S2_4|FUN_001300-T1
MVKDKNTVIEEFNDLVNMTPNELRNWLKEEQSQSSGWSGESGETIGHERSHLLASLLQSFGRKIVDILEHNPSKDPEGYSDQDIDHMRRVVSYCKRHLAQEEKAKQDPNINPSLFAFTPRKLRVVCIGAGLSGLTIAYKLKHEKPLDFLDLTIYEKNPEVGGTWFENIYPGVACDVPVHSYQFPFAPNPAWSSYYASGKEIQESIVSTAEKYDLKKKIKFNTKLVKAIWCETQGKWKLQLQQGGLIIEDEADIVLNGSGVLNQWKWQEIEGLDTFKGKLLHTARWDPEYNYEGKKIAVLGNGSSGIQVIPSLQPNAAKLVNCIRHAIWTTPNLGTNFQYTEEEKQRFQDNPDEFLEYRKSIEGASTAVSTAFITQMISGSEESKALYEWVQGVMRSRLS…
>OG0000079|50mAF|FUN_010729-T1
MPSGIAKRAQQVIKECLPDLNVGINKTKSHALHPETYIGPLVPWNDFEKEARQHLVALSLGNGGPVLGFRSIEKPALLAIEQFVVGDEMGVQGRFTERLSQAMTAILAATGSRTRFGDYKATSDRCIRGKVPDVVIMDHNNLLRAVGELKTPWINQHSLESACRDDHDLRRLLGQPVEYMFTANLKYGFISTYDMTIFLKEEMIGGVWGIAYSRPIMSCTEWEQVDDGNYEDRYTPGKDMVIIEVLKMYEDMRKLGIDWSGCFAGVSSLIIGTGQSQTIVDTSVTKAQSVHLPHSSCPHPVTLDACIQGIFPAINAASDLNKCCMLSSVKEATIWTTSQSKPQSTYWATCNVSRAGKKSYNGCITVAPAEHDSPVVFMSSVVATEIQSVRSEMNSKPSI…
>OG0000080|75mAF|FUN_002315-T1
MAPSPFNPLTDIPLQPEGVDWNIYGYGTSAYRKVLKAALQAHKDHGLLMDFSMGPQSGQGVPAEPDNPGLVWELVSHWLSRIFGEVPGWGKGDLVSAVTFAVLNTTTVTQPPPQPQTPLPLSPNDVSESLFSLESLTELTDSISQDGKMTVNVSSVKEATSYMLYASYARRSYARACTASSENHQNILQNGSFAVDHFSVMGAKVTTSFLKEYIFIDRIKELMEETGNLVWEDSVEIPSYTYWTLSLPEIFKKQHGYAMTPYLMLLSGNEGYQTGNQGPIQFISDGNDQGAGFVADYRSTMTGLLMEYLEYLNKWTHETLGLKSSQQVGYNLPVDMLEAIPSVDIPETETLSFSNLIAGFRQFSGPANLAGKNVISIELGANFGQAYYQTWTELLQEAK…
>OG0000081|MOD1-607|FUN_004660-T1
MSTFTNPIIPGFYPDPSCIRVGDVFYMANSSFQFFPGIPIHKSKDLINWELIGNAINRPSQISLNQATTKINNASRREVFTGGIYAPTIRYHNGVFYNVCTNLTCTANMPSNTDFHSSNFIITAIDLSDPNSYSELIYFDFHGIDLSLFFDKNGKVYVQGSWIYEYDQNPATVIRQAEIDVATGQLLTGARDIWSGATGKVPEGPHVYYKDGWYYLLIAEGGTQARHKITMARSRSIWGPFESDPANLVLTAEGSSGVVHCWCVMLARREYGDSYPLGRETFLTSVEWVDGEFPVFKDVKVKQRTKRQVARKTDTKGPVGVHLKWPATLYLRTPLLENYRQDGDEIVLTATDAGFGSPDGTMTFVGRRQTSLGSAASVTTILSSATSENVSYGLALYKD…
>OG0000082|16mAF|FUN_007916-T1
MSGAKPQITWQHMRSVSLPEEQRPATTVFASTPINNRSLRITATVVYAALNYPFSLSKWPQNFGTPVYAPFFGALGCTSAIVFTCFGAAYGTAKAGVGVCGMAVLRPDLIVKNIVPIVMAGIIGIYGLVVSVLIANDLAQTVPLYTGFIQLGAGLAVGLAGLAAGFAIGIVGDAGVRGTAQQPRLYVGMILILIFAEVLGLYGLIVALLMNSRAKIDAKC
>OG0000083|28mAF|FUN_010869-T1
MENKKVFQRGTRLMCGEIGASALQRSTCNNLFCLTSEYRQKKAEVTCELKAMDLLTDTERRLTVERLLKYQGTAKIDLNQISLQPLISRGIDQKNVERLRDIFAKDGCQRLDIRNHVTAVVSRQHLERACRAAGLTPEELKTCQPQYPRLLFYISPDLRTALIDEYSNEKAPTDGEVYRKIRQYQHEANALFQNRWWTRLSPNKAKRLRQLTSPDNTHLCAAFDALLAIPGLWNGMSLGLLNTVLALKCDEELIHYLTHVKNFWATLVNHDRTRMALIDLHTVDTLQLYAPRASKVDRKTVKGKILGGEVFSNFSRSERAAIWEKIRTHEMCDGIIPSLHTFFRDISYLELCANAVKRLVVLNKQQLTVRSALVHSFRSRRSNGSCLIQTSETSFRRQP…
>OG0000084|12mAF|FUN_001220-T1
MASLRLALTCFLTPSPPKATENFHAANTEPPQKKQVFHASEIPEWMQWDPYIQHGYRTQLNSFKQCFLSLFYMHNESVNTWSHIVLEISFLILLLAIDYWIAQLPFKVTFSDMLAIQSYVAGTAGCLVFSAAFHATNAHSPEVARAFLKLDYFGIVLTISTTCISVAYFTSTLQLAYILFTVLCAAMAFCITLDVGMDGARAGPWRATVFLLLAASDLAPIFHVGWNEGKCGLFRIPLDSLTVTCSSYAIGTLASVTRFPERYWPGRFDLIGACHQVFHVLVAFGQIVHLFGLREMLVSIHMFPASPLFKKPSKEGIHIQFTFHPSPLTHIVLPLILQNGNNYGSNHRLGLREPNNPDAGRKRIIIEFGSPNIAKPFRAGHLQSTILGGFLANLYEEAG…
>OG0000085|23mAF|FUN_001421-T1
MTTLQPREGFKLFYYDPSLAAAVIFIICFLATTILHTYQLFRTRTWFFIPFLLGGYFEWIGYVARAVACNQTPNWTLGPYIVQAVLTLVAPALFAASIYMELGRMIVVLGAEKHSVIRIKWMTKIFVAGDVLSFLMQSAGNTHNDNILRTTPGAGMMGVKSKISENGPHIIVGGLVVQIIFFGFFMISSAVFHMRMNRDPVADGGAGFNWRRLLYALYGASALILIRSIFRLIEYAQGNGGYLVAHEWFMYIFDALLMFGTMLIFHVEHPSELNAWLRGSGVVCRGIIRFERIGGSGMMILTVKIWANRDPSTTTTRSFKLAEIDQSLRREYIQLGNVIKGIDDLDNLIFNPQAWTSQEGLGIEPMSLQLHNYSNTWAKGAWNHDTFIGLVEWGVARIK…
>OG0000086|12mAF|FUN_003791-T1
MFYGRSPWSGPRQKPFLVTADHICVLTTTNSKPPYSPYRGLPWIPTNSLPGGNHKHIQRIISPLTVWNSLTRSKTPFIALDPKGRKVTWYACGPTVYHDAHLGHARNYASTDIIRRILKDYFKFDVEFVMNITDVDDKIIVRGWQQHLFSEFLSSHPDVNADVLNTTQLAYYAYIKKNLRLIDEETEPEKFRTEVKRVYGEVLKGGTLEGNKKPGDAEAKVRMHVRTVTIAAAMISRVAEMFSQGPGEQPKSLENEMITSEAFYEATQDVILPYLDQLRGSTVPGDAYEIFTKLTKKYEEHFMRDMRDLNVLDPDEITRVTEYGQEIADFVEKIVANDFGYVTLDGSVYFDIKSFEKAGHPYARDGEGTLSHAVEKRSPDDFAIWKASRPGEPSWKSQW…
>OG0000087|1_1|FUN_000617-T1
MDNKWDIIAEIPDLTGKVAIVTGAKYIDYSRWKGTIADHKSSSPQGIGYHIAHQLAIKGAKVYVGARNREKSQNAIDEMLQSTPSLVHERLVPLAMDLNDFQQVQSTARGILEREERLDISVNNATRMSMPLHKDQHGISISFATKYVISQGIAAGRDYVLMNVSFLGPYLFTTELLPLLKMTARQAPGVRIVNVSSRVHLALPTGVQFSSLDDFNQDFGSEDDHQSNRLRYGLSKLAMVLFSKEIQRRANEEGIPMVATSMHPGGVRTDGVTRYFGEGNDRLKDLLTPLDGALTPLFAAAHPLPFIERGKYGGAYLVPFGDIGKTSENGDSEQLAKDLWDTSERVLKDVLSAGL
>OG0000088|13mAF|FUN_006301-T1
MGKRPLEMINVDGTGNEMKSKNGIQTSGPGIGSSPYGNEEYTMGWVSALPIEMAAAKGMLDEEHGDPQTPPQEADHNTYLLGAMSGFKVVIACLPKDELGASSAAVVATDMLFTFPNIRVGLMVGIGAGIPHYDDNETRDIRLGDVVIGSDRGSSGVVVYDFGKRLPDGSFENIYALDRPPRTLRTALAKMEAEHQTRENKICQYINSMLDKYPYMRKKGFAYPGSSYDQLFWDNYRHTGGRSCAGCDPAQRIHREDRFDTSPEIHYGIVATGSAVVKHAPTRAQIKQRHGAICLEMEAAGLINNFPCIVIRGISDYADSHKNDQWHSYAAATAAACAKELLGFVQPTALDAERKAKDVLQILNKGKSRCFNIILLYPSPQTNNNETMEEGEKRKILTW…
>OG0000089|GA13_21|FUN_006134-T1
MAAAQLIDGLSGFASGKDHIQKTVITGQKALWGRRANVSGFSSLPSMLLMIGAPLLVLLISVALTHYDGSIARVLDDFYSHGALPFLMRYCPSLTTQGIIAYISWLVFQALLYQVLPGRIVSGPPTPGGYSLPYKVNGLWSWFATLAVFIGLVKAGRLDPTFVAVHQGEFIIIANIYGFLITAASVAKSHLLTQNTRDIRFSGSIIHDFLSGVELNPRLGKYWDLKLFQIGRVGMNSWVLVDLSFAAMQYQKFGYLTNSMIVVNLLHALYVVDFFVNEDWYLSTIDIALDHFGFNLAWGSAVWLPVVYTTQAHYLAYHPVQLSGLQCTLLLVAGITGYLIFRTANHQKYRTRQSNGTNLIWGRKPSLIQATYQTADGSSHSSMLLHSGWWGLVRHPNYI…
>OG0000090|7mAF|FUN_004862-T1
MDTDHLEKKHSQAGHDASPDKAAGNVIALDDNEAEQFYGSSTTHAYRLKSELVGRCMEEIGMGKFQWKLFIVTGFGWIVDNFASQGIGSVQPPIEQELSGIVHVSYSSIAYYIGLILGASCWGISSDLIGRRPAFNGTVLIAGIFLCAAAGSMNFVAFSALWAVIGTAAGGNVPVGSMMFLEFIPMRFVSLQSNGHRITNGNQPSISSHGIDRMVEPRSIDCLLGSMGVPGQFQLPNERDSGNLSPSRYTLITLGGMSLVFTLIRLLAFKLPETPRYLLSQGRDQDAVEAVNYVARQNGRPEPLTIGMLREIDTRLGTTPSEDGAHARISTKDTIAENMRAFKGKHYRALFATSKLSRHTIIIWVIWLTIGIGYPLYFNFLPSYLETKFTDGSSLYLTY…
>OG0000091|MOD1-584|FUN_002820-T1
MAVNLPLELLSEIARILHHDSVCLVPYTTVCRQWQTAFEPIIYSDLIVYSDETHKDDGQEGISLAHLQKLTTGAGAMRRAYIRTLRYDILVPFELLDWITCKREPIEQYSMANPVREANDWAFQTAIIDIFRKLSLWEQNHRLSLDLGLLGRRVGEKPAPEPNTSYSSIAGDYRHDFTTGRTDAVPPYRARLHNNDASVLAYASCVGKLSFTNKRVAYNALGECRHRYHQIWAGTVAQIVQHCPAVTELYLNLDEWVRPDHLDYIQARREAVSELFSNAPRSLRILHYTNQSENPWEDSLPALNVLSTEVDTLAINLQGLSISLRELKLEYTSLTLDFLWPLDNVGHPLSSTASLNWPNLTRMEFNYVPPWLPSGQWLALPTPDDQEQIDKIEDWEEEI…
>OG0000092|new_GA1_13|FUN_009236-T1
MQSQHLRDITRSITYDRLLPKLNSVAQGNGRIDGLDLSYCICVDYLSSFIFGYSNGTNYLSQPKSAIDVWRFHYENLMCQESFFVQETPSLYKLLRYISIDLLPRKYTESADFLGRWMSDMASKADRATDRKRSTGLPLALEDEPVVYDMAKEAVRKDSPHLSEGDQRKQVATLVSARIMLMVPKLQRGKVLGLVLGYAFWYLAQHPDAQQRIQTELNSQGIDMRSRETVTNSSKRPRAVELDSLPYLRAVIDECLRMRPTSTPLPRITPPNRKVSVAGIDGIPPGTRINTFQWFVHRDPQKWDNAHDWNPDRWLTRGNTDNKNEREDVLWAFASGLRMCLGNNWTYYALPREENQCWPGSPEDELPIRNSIIMLTPASGYRNTLSRNGKPRSCEPCRK…
>OG0000093|D6|FUN_006991-T1
MHASLALLLLPLGALSLPFEDSVQTVEASLGRRCGRSPCKGVPSTNTPDALCNNKFLGPKVLTAADDPEWSEMFKGYSPLGSYCPKDFLLEFAPSGKQYDYPEQDGALLDSVGVPVTTEYTLEEGMELDRFGTQYGGYLAPRGTPFAWRSIPPSNLNKYPNSPEYNYWVWRVVESFNVTGGPIAPFFGQPGYGLQFYYEGGLKLLEDQGVIELVDKKQCSSARHARIVQMPIEAKTDVYRPRMLADSAEMLAGTVNDVEDPTAIDSTISMLLIQQGFNVQVTGERGSTLLHYMANCGYAALFAVLIELNLEVNRQNDDGRTPLYFATNQKKHHFMKLLLRVGADPKLCDHNGTPPPPPPMHLAASHTTPDCAKILIAHGANVNVKSATGRTPLLMPWSD…
>OG0000094|GA6_8|FUN_003480-T1
MAWEAKDISLDHALGGGTPYLLILQGPQLAEIDAALKHFQCLAQPMEALNPSTFPLPGLSLILRSVSSNLHSGYGFTLIRGVPVDRYTREENMIIYVGISSHIGAMRGRQDHQFKGQPADVMLAHITDMRRPDGEQNYALAAYTDSEVVFHTDVGDIVSLFVLSEPANGGESLLASGWTVYNALAENRPDLVRVLAEDWPIPSAQEPGLIKYRPLLFYQPASGSTPERVILQFSRRSFSGFGAHSQLNRLSPAQVEALDALHFLAEKFHVAMDLKRGDMQFINNLSMIHARNSYVDGPGSRDGTSRRHLLRLWLRDPENGWATPDALRSRADRLYDEKFRRGPQIFPWMRSLDRWGRLGLEPPKTRKKKSTTNHRHRDQHDPIFSHSTIIFKEQVIFLD…
>OG0000095|MOD1-584|FUN_009039-T1
MGSYIDQTDEGLSPVAVVGMAMRLPGDIRTTQAFWDHIIQKRNASGSVPSTRYCADKFYHPDRSRSTRTTEGYFLSEDPAYFDAAFFSITAHDAARMDPQQRLLLEVIWECLENAGQTSWEGTDTGCFVGTFGEDWLDISHKDPQYIDRYHALGTGAFALSNLVSYVNDFRGPSLTIQTACSSSLVAVHEACQSLITNSCSAAIVAGSNLILTPTMTATMSNNMVLSPSGVCRTFDAAADGYGRGEAINAVFLKRLSDAIRDNDPVRAIIRSTASNCDGRSSILSTPSPESQMALIRTAYRKAKIDDIADTGLFECHGTGTIAGDKAEATALAGVLGGKGGILGAVKPNFGHSEGASGITSMIKAVLSLEHNIIPPTALFEIPSPCISFEQDKLVVPTQ…
>OG0000096|GA1_10|FUN_011350-T1
MSIGVALLGAGIFAKKEHLPAIESCPSLSLKAVYSRSQTSAESFAAAAGEDIEAYFESPSVQSKSLDDLLQRQDIVAVIIAVAITAAPDLIQKALAAGKHVLSEKPIAPDVETAQRLMDYYHGQTKSGVLWGVGENFRFWDPVQKAARILTEMGGSLVTFSVTAYSFTDSKNPFYHTDWRQKPTFQGGYLLDGGVHFAAVLRTLLAALGQKVDVVSAYTTSLQEDLPPLDTVHAILRTNKGRSGTYTSSVGIQAKRGMEFEIVTDKGYVTYRPFQMEILVKQDQGGNWEERSEPAPLMWGVKEEIAAFATSISTGRLDSRLSTTEALEDLKIVEAMLRSGDAQALPSHPSVFHARELLFGTASQAEALIVRVQLLQGQEDTCITVDKRRPNAPVQHRRK…
>OG0000097|26mAF|FUN_007182-T1
MTLISLSLLALSLWIITRVLVIIYRLAWHPLARFPGPKFAAATSAYEFYFDAIKGGQYTFEIGRMHKKYGYSYQGPIVRISPHELHINDPGFIEELYPGPGKPRDKYAYATGQFGIPDSVFGAVSHDLHRMRRGALSPFFSKAAVTKLEPVIYSAVDKLISRIEEVVESTGFVDLTMAFSCMTTDIVTQYAFAESSRFLENPDFTPNFHEAILAGTRMGSWARHFPILFPVLRSIPIDILSRMSPETGVFLRWQEMSNAQSMKKKVSEIWQDQSALPVKDKNVSPFGSTIFHELFHSDIPDSEKHPGRMWQEGQIVIGAGTETTAWTLTATTFFILDNPNILSKLRKELAATMPNRYEKPSCRELEALPYLISFLKHEMEYNAVIQEGLRLSFGVATRL…
>OG0000098|A1_10|FUN_006412-T1
MGYATFYRVLSPRQLNVMIQAFSLVCIFFEGYDQGVMGGVNSSPRYVTEVGIGEPDGTVTNTTHQGGIVSIYYLGCIFGCFGGGWLADRLGRINGLLIGAFFALVGGALQAAAQSSDFMLVARVVTGVGTGALTGIAPVLVSETSTADHRGAFLGYVFIANYLGISVAYWLAFGLAFINRGYSDIRWRFLLAFQCVPALILLLFIKMLPDSPRFLASVGRYSEAQEVLNRIRCHKASQSEIDLEYKNIIATVEEGKSSSPVQFAKILIGKGGKPGANLGRRAWLCVWLQIMASWTGITAVTAYSPVLLRQAGYSELTQNGLAGGLNTIGILGTIISAQIVDRIGRRKCLILGSVMLFIVELVAGSVYEASLHRPDKADQLAPAAVAMLFLFNLAYAATW…
>OG0000099|21mAF|FUN_002268-T1
MPVASGGEDGRMDKAEEQEAAMERQDYITGFRLALLLSALTSAALLVLIDTSIVAPAIPRITSQFHSLSDVAWYGSAYQLTSASFQPLTGKLYAYFNTKKIFITLLGIFMVSSLICALASSSKMLIVARALAGIGASGIQNGALTIITRCFPPTKQAPMTAILLAIAQLGLVLGPLIGGALTEYVSWRWCFYINLPIGGAITLVLLFVTIPEPKVTNDPLPTLHIIREKLDLIGFSIFATAIIQLLLALDYGGNQYPWNSSTVIGLFCGSGAMFILFLGWEYRTGSVAMFPLQMVSRKIVLFSCLFMFFLGGMNACATYYLPLYFQVVKGVSAMMSGVSTLPSIISQLILVIFSGFLVRKVGYYLPFSIGSGGLLSLGNGLLSLLSSSTPTRTWIGYQI…
>OG0000100|48mAF|FUN_003393-T1
MARFPTISAEKRTPTTDFIEQGIRQTFAKGPSQVEWKDASGTILGPYAALPYVCVLFPMIFPLYMDAKAHAMLNSYTDDLVKPWFTLAFVITRQERARSPRCNDRVSGRSFTLTPGHLMANSAHTSQPPCIEPNSAVVPWSYSRLSTVSILRHLPPRPVVDYLVAVYFNTVHWFVVVAHEGHFLHHYRQMMDLYAQDESSIPDSEEDFTFALLILTVAALGGRYASAHAVRRRRCTQAFSQSPTSSDGRTSADIATATCRLFAVLRNNSTDNLTCGTLATVQSMLLLGNLYQYHGHSNLAWTHTASTVRVTQALELHKEDSEMRWTSPYYQSMDLVEKRQLKWRLFWAVHTSDRFLAMCYGLPPLISDEDCVVEIPREDCIYPPTGSSSFLMLDGENDS…
>OG0000101|10mAF|FUN_006313-T1
MGKKRKRPVKDGQAREDLLQFSFQTSTVPGEDSLEQTHPVISIYYRRVVTLRQYLLERIPKSSKSRRGRIASVRSHDPSRAGCSGDQDEELSQLLDTTLVGILKEPTAGSDQERRRELAEFTASPDRSLLASTDTGPPCPQAEIVDYVVSTLFNRNAFLYQRPKHILTHGFERANGLQATTRNDTLACSLRGIVARFPNKNVQSLKRAPWTDILGLLGSSGEDIMTSLLFDCGVFTAIDCRKGIYYQLSGIPLSDLEPMNKLAETQTRNAKIAETTTSSSSRPVGVDGNPSPKSRAEGGRSDISKPNSVVLFRRRMLYARPAFDAKGQVQFGLSNRHVLNRFPSSDSLLQTVHVMKHIFPRQFGLHNVFTCLPDTRTSTLPVKDYSSREEEIAQSEKRS…
>OG0000102|12mAF|FUN_007881-T1
MPSRTDSPLNIAIIGAGLGGLSAAVALRRQGHSVTVYERYDFAGEVGASLSAASNGSRFLEQWGVDIKAAKPVILKRLIMHDWSTGEVKSEYGLGDYKSKFGTDYNNFHRIDIHKELLKSAFEEPGEGPKCTLKVNHKATALDAEAGIIQFENGASATADLIVAADGIRSSSRNLIGITPNFTMSTSCCYRCIIGADKLRSLGLDDYISNEAIEYWGGFGIDKIVMSPCSNGEVVSCYCFYPAEYNELREDGWNISATPQQLVDTFPGLDPRMKKLMLNAEDIKMWRLYRHEPYPYWVKGKVCLLGDAAHPMMPDQSQGSCMAFEDAGALGLVFHRTFREQYSVTEGLSLYEKLRKPRATRVQEASFRAREDLSERIGWSSSTDRPGKLTIEEICGYDM…
>OG0000103|MOD1-581|FUN_005452-T1
MNTIRKHAEGKSLQDVKVSAYSKLRAHRDRSQRNPSNFQLILHLVKQPVVMLHFCVICGVLIRRTSFAPGVLPDDDLQWYQQLRVVWRREISDTATLSGVGYIDSDDRVIAPLGPESSYRDASVTFEEYIPYYEGSQLPWSFFFHATCWDILLQRVPEGLSDLSRFSSIFHNVLYCTTWSRHRYVRPGHDFGGSIQFQKPAGDPIRKIIAEGYSYLLAEPLQPQNMAEILRICGGHKVFTVPTRAPIIRPSQGSRDIFSRLPLEVLYMIIELLPSSDIGRLRLASTSTAHVTRPTSLPQRFWRSRFRPDFEMGFAMPIEATIDEDWRKAYFAIRHALSSPLDSAYLKNRQRMWNIVTVNASLLAEHMKGSGLSGDLHNDNNDSCPKLQNGLSELGRGQI…
>OG0000104|62mAF|FUN_003561-T1
MRRVVVTGLGAVTPLGVGIRRTWKRLLDGHCGIVNVNHRDSRFADIPCQIAAPVPNGKRQEGGWTASEWLSKDEERKMARFAQYALAASEEALEDAGWKPTSFEHRESTGICLGSGIGNFDEIYDTVVAYEKGGYRKVSPLFVPKLLINLGAGHISMKYGLMGPNHAATTACTTGAHSIGDAARFIACGDANVMLAGGAESCIHPLAVGGFARARSLATSYNNAPEKASRPFDADREGFVVGEGAAIVILEELEHAKARGARIYAELRGYGCSGDAHHITAPKENGEGAFMAMRKALKNADIPPSMVDYVNAHATSTVVGDAAENAAIKALLLGPEGKRNAGDVNISSTKGAVGHLLGGAGAVEALFTILAIHENKMPPTINLERLAIGFDCNYAPKQT…
>OG0000105|D4|FUN_010392-T1
MSVAVQTLVQPDIQYHPDYEKYTARKARRQATEQLSKTLPDGFPQKLDSPLVWEGKDVEKRDDWIYRLNDAHREEIDAALKSFQAQNLSLGNINQDTFPLPTLRPTLRSLSNEIHNGRGFFVLRGLDIDRYTREENIIIYAGVSSHIGNIRGRQEDRRYTPGGGSVVLSHIKDLTRTSAANAIGAPSNTADKQVFHTDSGDIISLLCLHPAAEGGESQISSSWLVYNILAKERPDLIRTLSEPWPVDGFNDPEKPYTTRPLLYHQKATDTTPERVLIQYARRYFTGFLAQPRSTNIPPISEAQAEALDALHFLAEEHSAALDFQKGDVQYINNLSIFHARKGFRDEPDKERHLLRLWLRDPENAWATPEPLRERWENVYGNVKVEEQIFPLEPKLRKTV…
>OG0000106|T18_4|FUN_005239-T1
MRFDLFLILSSLAILAGPAVGLGLFRGSRYMRELQLAAELNLDPRSLSKKNTVHSVLAKANTQIEKVTTEYITIPIDHNDTSVGTYQNRFWVNDDYYEAGRPIIMYDVGETNAESIAKNHLTSSLSFFRKILEDTHAMGIIWEHRYYGNSTPFPISRDTPPEHFKYLTTKQALEDIPYFARNFSRPKFAEHDLTPSSTPWVLVGGSYAGIRAAFARNKYPDVIFAAYSSSAPVQAQLNMSIYYDQVYRGLVGHGFENCAKDIHAALGYIDQQLSNNHTAAAIKKLFFGPGADQNSNEGFTAALATIYSYFQNYGLDGPEGTLRELCEHLEVDPTTKEAAGPDGFAPVRGSKHVAERWAAWPAFTPLVNNFMETNCRGLSDPAKPSCKLDMTYYDPDSIS…
>OG0000107|39mAF|FUN_011964-T1
MEFTFYYYTPSGAAGGIFIALFALSTLLHLYQLLRTRTWFMIPFAIGGILETIGYVGRVLSTNEAPNYTKGPYIMQSALILIAPAFLAASIYMTLGRIITMLQAEQYSIIPLRWLTKIFVAGDVLSFLMQASGAGLMVSADDPSTGEHVIIGGLFVQIIFFGFFVITAIVFELRMAKKHIGASAEAGRIWRRHMIALYVTSVLILVRSVVRVVEYLDGYDGFLMKHEVFIYVFDALLMFVAMAVLNYIHPSQINCLLDRGDQYFENFVVTRKYGPSATHEMEFNYDFSAPFGLGRFSSHDDSVRIVPKHPFRRPPPFPNGKIHFPLGCHAILFEINNEDDRSPRDALGVPHHPNLDSLREASAAGCELCYIIETQVNGLISDIEIQEMIWHKSVSSKPH…
>OG0000108|36mAF|FUN_011254-T1
MYRPTTKNEWWFCGTLLLQALLVIILEIFILVQWQSWVNPNIIQITPSYVVPVGMGIVVFACIYEVILSIDAIHHNNNISLLAVCLTNVCIVVYAVMQYIKMREVTDSLQGTADGMGNPLVDWSRDIWPSMRPAEFAIPAVLTISSLVIIPAAYRLHKDYAWAIYKRIHGSPELRLRYLAYEVSISNIFSNVQTNLCSIYLVLIKFDFFFLTGFIIQYDLIDVHFAEPEYSLTMALIPASLLVMVAGIYCVKSGLRVAMMVVIVCFLGSIAYLLSRIVVLCGNSQRAHTVGRETMLFFAVVALVLIVMTVGCAVQCIFNLSYGLQVGRPDSRWPQSSHAFQTLDAPMSPSIQDTRYHRRLSLD
>OG0000109|GA11_11|FUN_002201-T1
MDTKVPEPIAIIGSSCRFPGGASTPSELWKLLHSPRDLLRPIPAERFDPAGFYHPNDERHGASNAQHPYLLEEDPCVFDAPFFSLNAREAEAMDPQHRVLLETELQNTQTGVYVGLMANDYHDIHLRDMETIPKYSGTGTTRSILSNRVSYFFNWKGPSMTIDTAFSSSSLVAVHPGGAKPAVRRDACGDCSGRESDIRARDTGTAVEKVLLRLCSRLSQEAVISGRPGSGCQPVLTSGMQKRVGLAEEDSAPPLWLSNPRFSHMKWEDKKVLAGEATTAASARIPVMDQLKAATQVAQAESILCTSFATRLAAILQMSADSIAQDPPPWWKSFRHVNPDMLTSLANSGIDSLIAVEVRSWFLKELNVDVPVLKVIGGASIRDICRDVLDKLSLTFDAS…
>OG0000110|31mAF|FUN_001671-T1
MTSIPLFAKYSLNSYNGNGLCIDGSVDDGDFGPVSKQCGDAFDLTLRFEQSFLSIAPSAIFLLIFAFRIWYLLRHRTRKARRNTIWALKLIMNVVLGAVQLALVVLWSQRTSSVSLAASVLALADSLALCLLSDAEHIGTPRTSTVINVYLFFSTMFDAVQCRTLWLLQRQGPLPTLFSVMIAVKAIVLFLEAQGKNSILVPSFKDLAPEATSGVFNRVSFWWLNPLLVRGFRVKMKLDDLFTMSPEFSGERLGPQMEQAWSKCRKTRRLALLCATCKAIRWPLISAILPRLCLIGFKFAQPFLLNGAVNYVAELQANPSNVHKGIGYGLIGSAALIYLGLAFCNGSYRHHTYRAITMIRGSLVVIIFRKTLALDCGNNSDNSASVTLMSTDIDGIASA…
>OG0000111|13mAF|FUN_002719-T1
MKVSLWLTLLGVNLSLALAVGTDFPASCQAFSPDTRAANAHREFTEYVPAGTNLSLPYNDATCARPNQVVTVDLCRVALYVETSNRSSVTTEIWLPRNWTGRFLGTGNGGIDGCIKYEDLAYGAANGFAVVGSNNGHNGTTAASFYQNSDVLADFAWRALHLSTVIGKEITQAFYGEPHRKSYYLGCSLGGRQGINSAVEFPDDFDGIIAGSPAVDFNSLVSWRASFFPITGSANSTDFISVSTWKDLIHPEVLTQCDTLDCVNDGIIEDPSLCNFCPEALKCTDDRINNCLSPAQVEIVRKVFSPMYGEDGQLIFPAMQPGSELEAADQLYTGKPFRYSKEWFQYVVYNPSWDPAEFDIHDAKVADDLNPQNIRTWPNDLSNYEKRGGKIITFHGQQD…
>OG0000112|F2|FUN_000380-T1
METDKNVTPHDDDDNQLAALGYRPVLARQFSTWALLGLAFAVLNVSFAILNTAKSELTSMQSWTALSASLSISLTSGGSTSVIWGLATAGVCNFCIAASLAEFLSAYPTAGGQYHWVAGKYTPKLHRQSMKLIGNFSEYVPFRNLARLATKGNAVAWPRWVPILSWITGWINVAGWVALVATNSLLSSQLIVGVISAMHPVRHPLASCSALAYRREQAYEPERWHQFLIYIGLTLGAFIINAALNSTLPAIYRGAFVWSIGGFVLVSITVLACASPDYNTAKFVFTNFVNTTGWPDGIAWLLGVCLLLPSGIEVQHPTLWAVITGRAWSDCFRRLFHLSTMGRANASEDTVAHMIEEVPNASVEGPKVMMACVLIGTFTGCVFLVVLLFVAGDMSQVTT…
>OG0000113|6_1|FUN_008998-T1
MHWKQSAGPAKTVEGFLSFPAIVTELSDMEADRRTSTGSAPAIPRRLQACERCWKRKQKVLPMMLYTRYCDRQLPACTTCVEADAQCAPRRVPIGPTTEEGSGLSHAAVPNYVETLKRKRDELDAQFRQQRARRERDESVPGPRLSPNMETTSAGSPGESNPTPSTAPTSFSERSVQVAMGEIGFLSRNAMAEPRDETRGFPQELAMGNMVRAALVISGEDPSQSRDLCNHRRTFVTMMGPATGITKEFATPYVNRFLDHVGVMFLHIDRRKLQGEFDSYFDAHRGQPSHTKAPNPDTAFLEFRVYMAVAIGMLLTPEPGSELLATGLHAAATERLTIIIEQVNCVKTLHCLWSLALYSMLSSLGGSTWHLVGLAMKKCISFRLHREPYPDSDTSQEEL…
>OG0000114|16mAF|FUN_001487-T1
MGYMNQPKFMELYAYALESDFQIPDGESAAWAPGHPFHWGQELDKIILGGVGSSLSLSPDDQFLAVGVGQNIHVYSTFTREYVETLTGHLDEVSRVFFASRMIGCGLYTLVSSAEGSIVIWELDRDGKNVSAEKENKVDIDTLSAEAADIAIFKIAIAEGYKTTITKAVDIHALEKQITLDGKFASYGAPFSPNGQKMVYVTQNNTPQNEMRDAETLPCVNIRNIEAKENRYRLLGHTDTIMWVATSPNSTLVASISWDGTARIWDADDGDCLQVLGPFGGQMCSKAVVYVYDIEKAEEVLHFEGCEHWARSLDWSPDGKLLAVGASDSSVRVLDPYTGEEKIGWRLKFDNRLMRRFAGIQGVKFIDAGRKLMFRSTEGFTEVYDLQLTKQQFARGPEC…
>OG0000115|10mAF|FUN_007539-T1
MAAQWKPLKGAESLPSRWHWSRDLGGPDMPIRLEGEIGDVMVRGTIPASIDGTFYRVAGDHVTPTPDKHSPLEGHGAVSAFRIHNGHVDFKIRYVQNDRYKVERANRRSMFVDIVGHPMQDHPCVRAVSEQTSNINVLHWGGKLLALNEIGKAWTLDPDTLETTGVDPYGKQVLQSATFSAHPKIDQNVDELVTWGFGTSFEELVSYSITRHGRVKNLHRVVRPIPGTIHDVAITENWLVFCQWPSVPSNKAGRSRLVWDTSLPTVFLVTPRCPDKPLAGSGWKPYEFRIYTHNSNTEIVHTGGAWEENGKIIFEGTWPNQPKTSFFNWWDRKQDEPNQNDESVRDAGPENTVVEYVRFEIDPVQPDRTELADPTVLVTIPNEFPRIDERFYCKPHDYV…
>OG0000116|42mAF|FUN_006577-T1
MLIAVVPASPKTGQAAIRALLNSTQTTTPITVKGVYRDLSRVPEEFLSNPHFQASKGDVSDATSLDLTGVDAVLAITPPRYDGSDFLACARTASENTRLAIQKSGSVKRLVLLSSMGAEHESGTGEIMTNHIAETILKDAAPEVVICRCAYFMENWAMGVQTAKSEQPHLYSYITPADFEVPMVCFLSLYVQHEILMLINPLNQVAVKDMGQAFATYLLKPDIPERPHIVDVHGPRSYTPKDVQKAFEEAVGKEVELRLVERKDLSQFFAGFLPKNVAEAFTEMTDAFLPGGIMAPANAENSSSDRVWRGKTELREAIRELCEGSGDAISQPGPAVGHTRGKQDLESDTRTVGAGAVEVLTRRVQEGHDDLAMRQALSQHIEQSQSRASWGYIIIEDQV…
>OG0000117|13mAF|FUN_007800-T1
MGYWGGILLTGILHRLWTLSRHVQGGSGRGDVERKREQQLPDKAGIRDRLSFYWKAYIAVPAALGSYHQRRLLGCSIPNRPEILVVVWFWIMCIILNFGFHDIFIPNVTMPTISRQAWKYVAQRTSMFAYACLPWVWLFAGRNNIFIWATGWSLSTFNVFHRHLSRLTAIFAFVHAISYTVLDTIYGPYYEEGLHVLWFKFGIIGAIMMGLLCGLSIPYIRTKCYELFLVGHILFAVILLVALFQHTSVFGTKYNAYLWPVVAIWCCDRFLRLVRLVYCNIRVSTPGHLQTTTAMVTYSEEADVVRLDVQADGSIRPLPGHYFHLYQLFSWRGWENHPFTVGAYTAPNPTSPLTSSSNAQQGPHYMTGALNEKNPFTSTPTEVFTQGSQSSTTDPALGN…
>OG0000118|1mAF|FUN_008914-T1
MNEQFTWTSPNLNQHHFITFANLLALRNGGQVEPASSPHDSEEKEEEEDNPNNTNDADSINTTQVHQISDSGNTKLKRKFLDCLAELAANDKGARFVACSCMREGEDEVTVWISRNEGFREVDYAVFGRLGRLLRGLGSGDSEGRYGEELWSEMLVYYRARLESTYIPALRSSLKDCVHLFRDDQGDGFTTIRQGLLAFQNLIFDGNTPGQVMTDRHSLLVIKAYELRMMKPVRDLLQTSPHSTPRTKKLWENICFLGRLKVAFETFKKIALNLPSFKQVTIIPIPRDIGTQKALKSPLNLGQAFNLLDIPLDPSTVKKVIGHKWTFAKAKDSFRDLQKQKLNVHAEVQMILYLSKGRQTFDGLFQYFGCSKYSCFMCWHFLQAHSKIGTRGCHGRLFK…
>OG0000119|S6_8|FUN_010508-T1
MSSGEPTTMTPSPSERTPLLSNGSGGAADDGGTTVTISKPNDGVRRIADSLPLSVWLISTIELCERFAYFGTIAPMQNYIQNPRNDPLRPGGIGLGQASATMVNQAFMLWCYITPVLGAVVAEQYIGRVKTIIYSSSVYLCGLVTLFLSSLPTAYAMGISLPGLLVSLFLIGIGTGGIKTNVSSLIAEQYTGPKESRRILKSGEEVIVDRDLTIQRIFTTFFLYINIGSFSPLLITIIEKEYGFSAAFSLSAITFSIGFIIVLVSRHLYISRDPDSSIIFNACKAFWIAIKHKGNLDYARPSYQTEQAATRRLSWDDSFIDDLRRAIASCKIFILYPIYWAAYSQFLTNFISQAATMETHGVPNDIMTNIDPITVLILLPVLDRIVFPFLRRQGVPVRH…
>OG0000120|1_1|FUN_009116-T1
MSLALNRPSTADLRRSGDPSRSCGPTIMEIISTDDKPKTLPAFSGPAPPMHRIPPDGSHGPPSVPGMYEQPWRHYPPYEGHPAEQRRTSTAPPPLSSHGYPVIPNRELPQLPPDGPYSRQGSLTGPKHTPTEAHPSFRGPMNGTAHEPAPHSAPPEYRSRMSFTPQEPHSNGDAPPPLPPHSIPPAPYSTPVPPMSHTPAPYDSSYYQSQAYGIRQRKAARAQQACDQCRARKAKCDEGRPSCSHCKENNLNCVYKEVPPHKQEKATQLLLDRLQSFQDAILDRFDRLDQLNTEHGNNFNSILAKIDAKSASKEPRKPAVPQLAKKDIIDIQESKAKDENIATMQEQIPEPSETTTEQVVPSGEDGELSIPVEHTTAAHKLLLWPSIRNLLRPREYDED…
>OG0000121|S6_2|FUN_008721-T1
MSSIDQQKKLIKRICQKYQNSPWPSLAQLQKATSLDTPAPARGGVWIARTSFSAPTNPAIRDVLYTVIHRLKKEYHRISPVEETPVIDVGVEFIGPRSQVPDDAPEPDIPEEEKLRALLQECDSELTILYAHGGGLYFSSPAQYRASSIGLAKLTGARVASIKYRLTPSHTFPASILDILVAYASLLYPLAGAPYPAVPADQIILAGNSAGANITLGLMKLLLEVQKLPPSDATFDSMDSLLPSLSQPVLRYIWPASPPREVPYCVAATLDHELVSPAAVEDWTGSPPMWFACGCEERGVNGNRVVASQAAKSGVTVIWNEYEGMPHEFPIFLSALPQTHLLLQLWAAACQAFAGGKIGARELQSGAVRCLMPDCKPMVLGSPVGIAPLPFEESRSLPQ…
>OG0000122|17mAF|FUN_012992-T1
MAHPSLSIVQGPREPPLCHLTLGQLMDQQSESFGSKDAIIVPWSGARLSFQVLCQHTQDIAKGLLAMGIGRGDRVAIFSGDDERFAALVVAVARIGAVLVVLNKTFTFLECDRAIRHTETSLFFIGDMVNFGSTRFLIQHIQTHPVPGLKQTVLIRTDYVDTHETLTWDDVLLLGNSVPQQALHQAQRSVQCHDTVYLQFTSGTAGLPKAAMLSHFGIINNGRMCGARLDLNPDDIVCCPPPLFHAFGLVSGLICSLACGATIVLPSRDFDASAVVDALKRYGCTVLHGVPTMFVAILQQLQHRKVKVKTVRAGMVGGMKVAPSLLDEIQATFSPMDLRIIYGMTETSAGSFMTAATDPAREKLETVGKALPHVQAKVVDSQNHILPKGIRGELCISGY…
>OG0000123|10mAF|FUN_010619-T1
MAIEKLYYAADPGSLQELTRADVVKQLQIRVKATQERLEEVEAALNRCREYSAQDIETISRQRVRILDLEDLVRKQKTTISNQSKAIADPKRVRMLQSTIPMPIFPLTPTQQRPIVRSPSSSTPSSASSYSPSVHTLPPPAFDLPASTPQGKLLSLGENSKTSLSCKRGSLPMSICSLGSSFDTETVIRLISTRLQSLFSRTQKFGHMYTNFPSIQFDSQLNPRVKEYVMSISNKIHASTLLGNPCTRPCVVAKAINFYLVHEILQPTVVKGFDAQVDVEINQIQEHLTIETPAVVRHSLLIAIAHHIQTVVNKPEFSECNKNNTHSYMEKLWLLIGPLTHDPLNQYQVVWMDLQDILTEAQALAIDLYSLPFEYSFRFPAVNEIFEPGTMVNCDQFVG…
>OG0000124|GA9_2|FUN_012004-T1
MRVDRGMHHLVHLCIIGLALLACTLALPSPTEQQQTSTLVDGVPGLEARDAKPFALRIMPLGASITTGLKSSDKNGYRIWIREQLRHAGWEVNMVGSLKSGTMRDNDNEGWSGWIIDEVAKEAEKTIPKAPNLILINAGTNDAVRGVDVDRAGERMNVLLTRLYEGIPGTTIILSTLLSNADPKAQANVLKINEQYRNIAAARRKNGDKIVLAEMSDFIKVSELVDGTHPTDFGYKKMASVWWAAIQEAESAKFLSKPKDIGESDWAYTTCEKKFGSGNGGGKIQTQRGSGWDDGDYKHNSQSMGRIMQIGSSDSKDDTYGGINYAQLVNLGGAHREGALDELVWTEDGVGTWMYLNNNNGNFGKRVAIDVKDNCLARGVRWGDLNNDGLDDFICISRE…
>OG0000125|GA12_1|FUN_012823-T1
MDPLAIYAITAGGIFAVLFLVRALSLLASCGHLFSLVVSQHLTLPFVIRRHRFLGPWTRAGVLLHLSYAAINVFLVSFRITSLTGAGRRAGELALVNLVFPLSTIHLAYLADLLGIKWNSCRKIHRATGWMAVALLSFHIITAIQGQGFTFPLREQQNLFAMIAAISLGALALHSIPWCRRWSYEIFLRGHQILAGLFVYGAWQHLPSQSTSSKIYLLIALGTFALTLLLELITLLYHNGLFAGRGTPRAIVSFSTSESKEGPVVTAVHIRVLLPRPVKVEAGQYINLWMPSVSLCSWMQTHPLTVTSWSKGKQDTVELLVKPRSGFTAALLRYAPAAAGSSVSFLALFTGPHGVSEEASDYESILVLASGPGIAAAIPCLKKMIHSYNTCTSQVRRLH…
>OG0000126|10mAF|FUN_012250-T1
MPKSNRPPYRLDKLAAFGQEHQQPCGSRKRSKDDDNLSGTTMNDHPNCTAESSVICLHSPSVEASSTGSSPILAGLGISWGSNTAASSSAPDIHLSETAKDYPAPLVPSSLRRAVSPCKSKTSAGALAYNEVPPRQDINKPLPPAPPLAPSRARGGKQRALPLKPLPYHLAVLDKAFERAGLMHNMSPPAPEHPDDPQRHTAVPGAIGQDRLSLKAGDRAARPHQPWRAIGWLARQKTDTAQSTSRADTERTRVSKPNRSTNELVSRPRTLGRLLQRLHLPWQSHRESSRPDSDSTQSNSLSRKSIEEISTCQSLSQPAPNTSTLPGARPSRTHCRPVDRMRRVLSALMEERISVHLTSSAEVDQERHIHSLLQDAQRLLLDGLHQVSRQDGAGTVPPT…
>OG0000127|MOD1-618|FUN_006114-T1
MARLKDAEEWRLKTALHIARSKSAPHGRDLTKQRILRELCQLFVTRDSSSEMRSVLYGLVDSGINLASFLQEQQSIYYFVRLKGRYDPETMLPHEPQQAAISLNQGSGAEVMTSIGLRAKILIGQLSTLNAALGQIKQVLDLLGPGNPIGEDSQISLDITTSLSCCEAIMSLLDQRLSRMQQDHLTMRDKTGILWHEKETTDFQSLLNNQVNALNLLLTALQCKSIIEQSLFLQRSESRVVFNRIKDDTSSLLWLRDSDSEMTKKSTVPEDLSLIETRFAFDTDLFSSRVYCSAARSTMVHALRGTTVKPSPGEASIISDDNATERAFSIMSNEEASSVWKPTEYRSGHKHPTHSINAGRAWSLREGLSRPRTAPSLVSAMFPTRQRSRATSLLSVRQA…
>OG0000128|12mAF|FUN_009286-T1
MCLKDLSAERPQLREAISRDLLYSLEVNKTVDIDVSGKSVSAGLPVSGADEEGERRGDGADAGNIWIFVQDFIEKLTQELRFKAFGGDGSHGGNSTGPGKKGSIEFLYGTKAMKSLNAAGRLYSQPWPEAALNLSQDVTGTGLPYLVQATNKPIVELYRQSTPQRLFSDSSVQEFEQALQKLNDDDVDGAIRLLQVSLVTLQPASGSMLTTVVLSVVISLQSNVASIKRSVVAMTNNTNAGVGAVGGINSNYPPAPSGNTGKDGQADGARTAENLPFDGTEKDAAFSQAYAFLDQCQMLLSKADKSFFANTTVEREGIRPDRSSRLGTAYKALILDQDMFGHSPDWAPRLSFDYYKEEVERELADLKDVERVTDNYLKALEEGQSKIQLLTSSNGPLTT…
>OG0000129|MOD1-601|FUN_000335-T1
MATPIVLPPNTTEGTFAQFISEAFEASGAENVKVVVSVDDLDDGSYLQQPYTHDAHHILDKDSFLASAVVCPRSVPEVQALVRIANNLQISLWPTSIGPNLGYGGAAPRLSGSVVLDLGKHMRRVLEVNVDGAYAVVEPGVTFSDLCQYLVDNNLTDKLWIDVPDLDGGSVLWNTVERGVGYTPYGGKMMHCGMEVILPTAIDADRYGSDASATLFPYGFGPYNDGLFSQSNLGIVTKMGIWLMPNPGGYQSYLITFPRDKDLHKAVDIIRPLRLQMILQNVLTIRHILLDAAVMGVKSDYTATNGPLDDAALDAIAKRLNLGRWNFYGALYGPEMTRNALWGIIKDAFSAIEGAQFFFPEHIKEPCVLHTGHKTLQGIPTFDELKWVDWIPNGAHLFF…
>OG0000130|10mAF|FUN_000182-T1
MSSHPARNVLQPTGTTLPLELELEEDIEKEIHHFVQLTRMGHYTDAQKFFDNTLGKHDHLFPVVAEYADMLLEQGRYRHAAEFLNEHIRAKEEIFDPDEMQLLKIMKALAEIYSKGALRSALVEAKRAWSLLDLEGKQRLEDLNEIHIYEIYINIIVFGSRTSQWVDESWMRCPLLRSTTKSENGFVQWFGILKEGGLLWEASRIMRALLPIMPSLPAGDLEELFDITWDDSIGLSVAEQWASLMMILHQAHFLLDAALLAGLLGDSRHAVNQIYAVGRARLEVAEQNWNMLPIDHDVVPSNLHLALETVSFETARCCLSSRSADSDLLYALSILLSEANLHHDLRNQTLARLYILLSNEQSAMDWRDLYSILELQAVDCGNVVDYVHIWDLFTAWALH…
>OG0000131|86mAF|FUN_009407-T1
MKRSITVEYTMTPVRTKTSHSLQDSRPKTDYERWLEEKDEHYQIAEDPDYHPPIPGIHGQNPIFHHVPDNSPPETVHSTKPDATNLQTHGFHGEFLHGLNARRPSLLNGAVTDVIREPCVWQLASVFVVIVAILHAGKSFRKRRNSVRAASSPASTQPIAPALDEKELV
>OG0000132|10mAF|FUN_012053-T1
MSLRNDLDNGRPTKRLESWDIASMWLSDRKDEIQDWWDFSGPQLATLAHEAGYSTMTQIELLLFFRSVVLPRMGRFPDACRPRACAQSRSILTYDGSPIEYSWKWNNSANDHPEIRFCVEPVGDGLCADGIVGGKLRATDEILVQLAKRVPSTDLEWYHHFRDSFGLGHWSDGPLHEDAGTWQVRRPRMPVAFEFTPKGIVTKVYFTPPATLDDMPSFNMFADVVRPICDKDTTALDESMEYLSRDPVGATLRPDVLAIDCVSPLKSRIKLYAGTAMTTFTSAISVLTLGGRIPVTRHSIDEMWALFRMVLGLHDKFLQDEELPVQNPFQPSRAHPEDYYSGLLYYFNLAPGAQLPDVKLYLPVIRYGRSDADIALGLQRFMASRHRGQYVDGFQRAME…
>OG0000133|D16|FUN_001979-T1
MANIPFPTVPYPPMEPPAHREKKMKVLALGMSRTGTMSLYVALKKLGYNSYHMAECSLDQHNGSLGLWTKALNAKFHGNGRKFSGADFDQMLWRYDAVTDIPCILFAEELMDAYPDAQIVLTTRPVDSWLPSMQQTFYAILKYLPIAPLVPPILDLFLKVSKSYIGLYIPLLRSSLSVWTGGNWQDTSRLPTGFEAHYDQVHAAARARGRKVLEFKVQDGWDPLCQFLGKEVPSEPFPHVNEGDFIARFHVIIFWVRLVGSAKKGLIWASPVVAVGAAWWYFG
>OG0000134|1_1|FUN_000845-T1
MEQKNVVVIGAGVAGLTTALLLSRLPRYKVVVAAKHMPGDYDIEYASPWAGANYMPMSTRGTKAADWDKDTWAALEDLARNHPDAGIHFQGKWERIRLRLSINNDEECEIHSRSKDVGTTTAKWFGELLSPSPWFKDVVPNFCTLPKSRHGPGFDSVTVFTSVCINTAVYLPWLVSQCLKNGVVFKRAVFNHILDATSPSVHPDQKVDLVINCAGLMASKLGGVEDKTVVPARGQIVIVRNEAGKMLDVSGTDDGDGEACYVMTRAAGGGTILGGSYQLGNWDSQADPNLAVRIMKRAVKMCPQLTDGKEIEHLDIIRHSVGLRPVRANGTRIEKERIGDTWVVHNYGAGGAGYQSSYGCAQAAVNLAEEALATRAKL
>OG0000135|67mAF|FUN_008705-T1
MPSEPTIPPDSPFTLHNIPFGVISTTSDPKPRCATALGHHAIDLCLLWKDKDDLEPNQSLYDIFSQVSGPPSLNAFAALSAKTRSRVREILIHDLSTGRVPKQCFIPLDQAHMHLPMKIWGYSDFFCSLEHAQNCAPLTGGEVTRNFFYAPSVYNGRASSVMPSSTPVRRPKGIRWDHESGQPVFGPAVQMDFELEMGYFVSKPIPMGETIKAIDAPDHIFGFVLLNDWSSRDIQAFEMTPLGPFHSKGFGTSISPWIITLDALKPFACEPEHVHSATEFDHQRYVERATATFDIRLNASLIRNGERYNTTESNLRYLYWTPYQQLAHHASAGCGIETGDLMGTGTISGQHEGELGCLFEATKGGSRPLKFPNGTTVRYLEDGDEIVLEAWCDNVQQLK…
>OG0000136|10mAF|FUN_012304-T1
MEILPIEIKWHICRFVKANPFGIIAPLSLTSRAWYDATAPILYETLIVRFGDSATLQKAVFELEEGRRGRLFLKHARRLDIVCLWNYSEKPRRHSNMIYQSMELVHYGLPASENTFLRSCLTECLDPELWPYIPDFRHYQEENWQPLISLIAHLEHLSELNFVVKNMYPPSLHQVLRQYHPECRLNIWTFQGVNLDTPILPRIQRPRAYENLDILCSSGLHTVAMDYFMDEAGRPWVHSDEILPIVCMTPSLKHLNIRGRSSRSVTLLKSVSKEYIATVKPGLAACLVSLSFTSPARCGPWEKTLLEMASFVDLSRLRSLDISIHSDPALLMRAASILTSLERLFLTMAPWMVRTAGQSADDEDMIAAVQAFNPLKYLWLRGLRRSESLHRILIQHGGS…
>OG0000137|10mAF|FUN_000574-T1
MYYPKIIFAALAVTTAIAHPGPDQPVPHAEIQRRNELAKKCASQAANFNQRRISKRALQKRWEGSGHNVTYEITTGAPYYETIQNNTCVLSPEVTRGPYVWPRSQTLRQDMSEDQPGVPLWLDVGVLDMATCEPLPNVLLDFWHCNATGSYSSFTHLSPNIEFRELLTEKNLTDYAIGVTDLHTDDTTFLRGMWPTDENGVMEIKTIFPGFYVQRTIHIHVQAHTDWRVRENGTIISSNTISTGQLYFDEAVSQKIMGLEPYVFHTEIDRITNAQDAIYQNGTKGGFNPVVSIVPADGKDISKGMIGYITMGVDTAAIETFEYDH
>OG0000138|1_1|FUN_003953-T1
MAEDNSHPPSLRHEPQLTPVAEKSLPAKCKTTTLKYCPTMDLISLVTEDDELRVFRLNGQKVFGGSFKGDPYLDEDDGGGEIRKLMWKNNGHLLAVACADNTIRIISAYSGKIVHHYPVYEEQSDADRSVKVTCLGWGVNFTDSQVAQQQLKEAAGQISVEDLLSSDVHPSKAAALLKADLPRELALLDIESSLPKLSTLPATGSDDDVFSSRASIDAIFHSAGRNTNDAVDVLLVGFDDGTVHLRIFDCFEIGSFQVGSSVGPSSSCRILQHASHPLSSTHALLASSHNDDSPDSLHLLTLDLRFITRSGRYLSLLAHKTTQLQNLLRYINQVQRQVELEWKNAQELPARYMRSINEDLQEKCHCDFVTAAYHLVVTGDCFEPMKEFLVDIVGERGHK…
>OG0000139|S7_2|FUN_006922-T1
MNFSRGILESRRLHYKHLSKLLRPIPLNTPTEIELTPRLSIRVTLLDANHCTGAVMFLIEGSGKSILYTGDIRAESWWVDSLIRHPVLIPYTLGGRRLDKIYLDSTFARHSSIYRTFPSKANGLAELLQKVASYSEDTTFYFRAWTFGYEEVWMALSAALNSKIHVDRYQIGLYRSLVSAQQGRSGEASALCGFELGNRFVPGCLSEDEGCRIHSCEPGVQCSAISSKNPVYIIPIVSRTNDGSEIPEVGAGGGGGDLYQIHELEIPNELALEQLEKLCLERIHDSQTLSETREALFKAFKSKSKALQLDSYGMKDVHDIPLENLVNILSRGRFHDKDRSDNNQGSTGRHYKSGSRLPRVIHFPYSRHSSYAELCELVSAFKPKDVYPCTVDLLTWDED…
>OG0000140|15mAF|FUN_009191-T1
MQARSSAATHTLQHSITACQRCRDQKVKCSRECPACARCQRLQADCTYPSPPVRRGRKLRRSSRGVRRVADQSAKQLAQRRVIVSALDRSALGAQESTANLSPQSNGLASPTNHTPLNKNSLTQTDNQVYHEAARSTRGTPRSGGRPSYSADGVDVEPINVSSESYPTHLRNTNLIIEGLTSDVVRPPLPPRALGLSLLDIYFTRIYNASVLFCKPILFQQYLDGRIPEVLLKALFALATLFLTRVNEDNNEEQLEWSELKLLNAYSSCGLPWARSALREAMSSIYTEPSLTVLQALHCLQLYWFGVGEPRTGHLCLTLAYRSCDLLGYNKKVVDGVERSDSSLETESRRRCFWACWISTCMVMEPEPYVRLAWQEASMIPLPAAIPYIASGHQVVLNE…
>OG0000141|29mAF|FUN_007440-T1
MDFQNAQHLVAAAQKVRAEYLKGAHTTAISVQQNTTCRDDPVKGPLWVSKFSLPCPTDDNSRELLLRLIDEANEHLVRYDRSASAPLDFEWVGYRSNVQKDTPEPKFGEQEKFERLMAETKSPLTILYLYGGSFVGPDDDRSTLATLEQLPYLTAVVQEGLRLCDPVTHRISRQFPDQPLQCRGIFIPANSTVGMTAMLTHLNEKIFPEPRVFRPERWLGSDGKRLERYLVPFNRGTRSCLGMNLARAELVLILAAVFRQFDFDVSGVNRERDIDVSRDYILGAQARDTPGILVTFRQLSNDLKKFIRQIRCIPNHTPFRFANTFGDALYDHRVGGEFGPFAETSDFTSYSIPEHTSSDTRNAIPPVLSRPYRSFFSHAALHSTNILISQGRLSGIVDW…
>OG0000142|12mAF|FUN_001823-T1
MSLYSSYILYPGDWVEVGHNLKSKDGTVEFGVQTNGRLILSHSGQCVFQTEQRNDIKGLKMKRDGNLCLYTKRGKPIWQTDTAYPIGDHSVCCFVQDDGNVVLYRGENAIWSSRTPRDPGHVCSGSCRP
>OG0000143|60mAF|FUN_007926-T1
MRPILLVYTLLASLTPLALALSSVISFTAGDRCLQLGDHSTGPDIWVAPNDWPAVRRAAGDLATDFGRVLGQGGNGTVLVPDSDILNGTAIRSRGRPPIIVGTIGNSSLIDGLVSRRKISVKPIRGQWESYIQEVVSNPVPGVDQALVIAGSDRRGTIFGMYDVSETIGVSPWYWWADVPPQAKDEIYAAPGRNLAGEPSVKYRGIFINDEELTLQPWAATKYNISQYDSPFTGEFTKRVLELLLRNKANYYWPAMKQSMFYVDDPQNGIIAEYFGVVMGTSHTEPMTRATDEQSKFLSGSWDWTENSANVTAFMAEGVNRSKAWDTLYTMGMRGSGDTASPTLTAPLLEQVIQVQQGLLEDGLSKSLGDVPQLWALYKEVGQYWQAGMNVSDLVTLLW…
>OG0000144|GA13_33|FUN_001539-T1
MKDPVGNLSRHAGCRIVQLSQFSEAVERGMSINMPCCECSSDGDENLYEVLLKAICKLGRLYVPNIWGGNSELTKSCERYLPNCFRYATISLEADKVGSGIHETEVAKEDLVQYAKVLTGRTDQLANASQIMYGPLIFITKLSILLLYLRVFAPAKRSWMYIFIHCLLWFNAAFYLADTLLEIFACVPREKIWHPDVHGHCVNVNVMILATAILNTISDFSLLILPIFSVWRLHMRNTQKLGISAIFAAGLFACFSSAMRISISVQKNNTSDRAYDWFPEFLWTSAEISAGIIASSLPAVPSFFRHIRGKASTAISSELQSTRRSNRYNLSKRQRWSSNGASGWRNGPIESLSQMEDNELDEIHEWRCRGSRLVDHGATSIADSRTSQKGILKTVEIDV…
>OG0000145|MOD1-590|FUN_001677-T1
MVRTVLEDSSRFVPQGLDPATNNELSEIWSRVQSRVLALADGDQRKIRPLGVNDVLSHLDAAQKKDKVSSWKVKDIKDSFNKTLLFIQTVSSIAAGAASQAFGPSEVCVSALNFVIQAWQGYQDIFEELAGLLEKCTEYLGRLEYHVHGGMDTKLSKVACQHLLLFVEICDRTVKLRSKRRKLLAGAKILFLQDNRVTDLLARMESLVDKENRLVVAQTFALASDAATNSKANLALMQGLVDSFAEDRADQKKEKDKKSREQVVLKALAFDETKTNQDSGEPEAFWQTIYRNYLGQRIRGTGEWIFSDHTYVAWEKGQSSRPILAIAGGEGTGKSFLTSTIIKHLNQRKTTESCDRRITTGYYFLEGNSPDKLRSATNLETVAKSLVWQFSQFERIYLK…
>OG0000146|GA1_3|FUN_012545-T1
MPYIHLYPLASAFCSLAVSLPEAAFLFWSHAIPELQILGNSSNNGPAYQVPTTFITSPATTPGYLTGCYFGDLCFLLSGPAAASTRIKPGSGQRHLPSGKKRDDAGSSPSQGRRQSPNRPNHKVGILSTSNLVHSTLNQMASNCLPISRCPRPPHLCQTCWTGLFGEAGFRELLLPGGSRRYMYSTSWSGLATSEACNWCCQLLLINREITDRDDELMVTVEMREEESRDITPPGVQRLWVFLNNEESAHHAAGYIRTSADDPLAKHIVSRGLLTQVDTPDVFQSALQHIEQCISGHEHCKAAAHTNPLPTRVVDCTNPLKPKLWATDGREGKYIALSYVWGEPQAHSTTRDRLEMYQGGIELSALPQMIQDAIRVTHSLGYRLCILQDSDEDKRNEVG…
>OG0000147|17mAF|FUN_001061-T1
MDAETAPVQETYHRQSRGIPYGQNDMPLRPVIYPFAGRIGGNQGLVLDRDDPANAELLKKVPDAAPLMSISEGFDPRGFLSIDHWKFGFIECIGTMLNVFVTAWISIRHSSASQDAQAPSSASGVYSTATFLGPLFGGISNWLFLTLFIFSFSNVSGSHLNPTITMATFFARLISLPRLVIYLASQTLGGALAGFMLRAAYGSRDYTVGGCYMNPQLVPVNEGFLLEFVFTLLLIFLSFGVGLDPRQGRIYGAALSPFLVGLALGLVSWGSAFSRAGYAGASLNPARCFGVYVATSFPGYHWIHWVAPAIASVGHGIAYFIVPPWGRSM
>OG0000148|MOD1-587|FUN_001673-T1
MPAHLHAHPPGSTSLAANHEAESPSDSVSSPRVFLSHDDEDAIAEIRRTLTEISHHNSKQGYPEPHSSFDKFLEAELQAGRKKSNLGVCFQSLSTWGDGEEHTDVKTLGTALWRTLTFQDVYEWTIQPWLSRKEPQSGRPLIRDFSGAVRSGEIMLVLGRPGAGCSTFLRTIAGHHSSFLGVTGSLDYSGLSLEEVKKHYRGQVAYVPEDDVHFPTLTVQQTLEFALQSKTPQRYQDRIPRYLEIYGRVFGMSHTMNTLVGNEYIRGVSGGERKRISIIESLATDSSVSCWDNSTRGLDASSALDYARSLRIMTDTCGKATLMTLYQASDAIYDLVDKVLLIDEGRMLYQGPAREAKRYFEDLGYECAEMQTISDFLTSITVPERRRFRPGWEHRAPKG…
>OG0000149|16mAF|FUN_011095-T1
MPPRRSHKKSRNGCDQCKKRRVKCDEADPCLNCTRRSLSCSYQSRVVTPQPEPKKKHAEQLVACTPAPGTSIAEISARTDAALRVFQRNLTDTAYFVREWNGQDPELMHHYCISTCTTLSDEEDVRHVWRTEIPKIAYSYEFLMHGILSLSALHLSYVKPEKHSHYLTSSTFHMALGLQTFRTILRKPTAENCFALFAFSSVIMVWICAVPTDSKDAQPLNNVIEMFNLCRGITTLLEFFPLINKSCLGPLMARDWSEKRGTPLRLFNGLDDQISRLRYRLTVEVLAEEERSVLEHAITELEKTCQRIEHARTLSASGMVYIWPIVVRVGFISLIEQRQPFALVLLACYCTQLHVFRRFWVLERRAESLLSEVLEVMPPEYADLLDWPRQFCLHGILLY…
>OG0000150|14mAF|FUN_005241-T1
MQLPSTKPTLHYLDIGSLGRGEVIRLFLKDAGVEFNDVRYPYDDTWPAASAVLKEKGLSVTGHVPVLEYEGKILTQHLAILRYLARELGEYDGNTSLEKYFLDAVADVYNDWRIQWANNLGNVTDKFRNEVVPNYYNVLARFYAQQEGPYLLGERITYTDFLVYQSIDNDSQTGTLPRIIWNLHLVARKRLAVGISFIGFVASLMGISKIAYIQGDKPDSCRLINPKPPPKCFLTQVSTTADSIAPALLFYTMEPLLASICSSHPAILFLFHHVRLDNFHQL
>OG0000151|44mAF|FUN_001360-T1
MTCLLRTSFAQGICYNCMCDSPSSVTVSGDVDAISELEAVLNEKSIFHRRPKLDVAYHSNHMKNVVEAYFKAIKTIKLATTAAAIFFSSVTGGIAAPADLGPAYWVQNLTSTVLFTNALGKMCAGDESRPNMLIELGPHSALKGPIRDTLKGIGPPTAKIAYAPTVVRNSEPSHSLLDAAGAAYVRGAVLDMTEINFPKSKAKNRSFLRDLPRYPWQHDTRYWHQSRIADKHCHRDGKRDDILGTMALFSNNLEPTWRNIVRLDDVPWLREQRIQGMSVYPMAGYLAMAIEAAERRAQQHEAIFSRFEFRELKVGAGLVLTDDVDTEAVITLRPYTEGTRGNSDIWDEFLRINGKQQTLVSNVAETELKHMSIQTKKVMTAATYRIDTRNMYRVLSGVG…
>OG0000152|10mAF|FUN_000984-T1
MKSQTSKKDELELVFSNATAKEAGTVPGESIRIDPSIEKSVLRKLDFKLLPVLSLMYFFNSLDRSNLGNAKTDGIDQDLKLVGNQYSIILAVFNVTFSLFDLPSNLLLKKFSGKAMLPIMMLGWGSVTLLQCAAFNFAGMLVCRLFMGIFEAGFFAGVIFYLTQFYKRNEIAFRLSIFYGMVTIAGAFSGLIAFGVFQIKEDLPGWKYLFLIEGGATIIIATFAAWWLPLSGSKCHWFNEAESQVAQMRLLQDGSVRTTDRLSITEALGALFDWRVLVWAVSCFCFGVAQSSVSNFLPQMVALQGYSVVKTNLYTVAPYCVGTVVLWIIAKSSDHFRERSFHLAAALIITFIGYVILATVDPNTNKGVAYFACFLLAAGAFVPSSIFHSWHTNNVTHES…
>OG0000153|37mAF|FUN_006368-T1
MRHAPSSTYNQAASPIQSHIGAIDVTGIVTISLTVEVLHHFAGVSFKEKAGLSVLSFWILKTPGQENPQNHTAGIIFLGDSTVTARVILWRNVKGRGILEWLQCVSLPHAVVTYQWIILYRISAGLAGTLTTDFITITTITTITTITTITTITTITTITTITTTIFYKLAMELATLAAMVQQQFDRLNQRVDNLQESLNTRVDTLQYHGSTVRSITGAIDPALKPESLTKHIDATIIRRVRELDISLSQRNDVFQDSLTRRIDDTMLRRSNDLQGFLAQRLDDTMAQRTEVLQKNLVQEMFNFHNSVIIPLFDGIHGKLAAHDRDIQREFQNVNKRFNRVDTRIDTLDMDMKREFNNVNERFTHMQDWLDKVETKVEQLEVKIDRVEAKIEFRLKDLIE…
>OG0000154|18mAF|FUN_012608-T1
MLQPISQASWPMGIPEIRLHPMDLDPEELAEEAKGWLLFVQEESQPTSTPEDGLRHQRALIEKWATAGQEFREHSPTIIVSQDTPRLSTTRLWYSHSSPRDPTNASCVCPRGPADPSPQLHPSREVSDPAANASRCHILELLDPGSPAAAPTTLSEILPALYLAPAVFSRPLHDPGRHSGVRGGPGLTWFVIDAPGLATGRLTLADFGSNGHVRVSTLRRPWNMGQTMSFEQILGRYLSEVAESGIGGPPQYNEPLDMDLPILELLESTRRANRFLYTGYGSRTCGSASSSRVRPDIWSWRPKGRRWNSCWMIS
>OG0000155|95mAF|FUN_009048-T1
MINSRTGYPHSRRCLLGAFLPTVLDNAVLKLSITYNSHRLAAFTWWYEFYYDAVQSGQYVFKIQELHKQYGPIIRVTPDEVHINDVGYLDTIYAPSMTRLDKYDYQLRTLRVPGGVGTTADYYLHRIRREALPPFFSKRNVLWLESVITEKVNQLCGLIAKHAATETPVNLSDAFYGFSNEVVNNFLFAHQTDVLADEQEAARLRHNSHELLKGINMNKHFPWIPDILEALPQLLARPTMPPGLINMLELFDRIRAELTTIITRKASNTSGEKESINTGAKGSVYESVLDSPNLPASEKALLRLEQEGALLTLAGTESPAQTLNIIFYHLLANPSLLAKLREELATLPTLSTWTQLDQLPYLSAIIEEGNRLSFGVTARTAQIQHTPITYTPSAYVTTP…
>OG0000156|1mAF|FUN_008852-T1
MSRTMPQAAPACNTCLDLRYWERSHPSIEALDRLSDHDGSTKTVRVSFEPDTIQLSATRCQLCAILLEGLVRFLGPQGMESCYRIELTVGLPSTIRLDISYYDTSYKQRAIEFYTTQEVSQTLKPLMPFPRGYHVRPTRNCKVAAHKAGQWLKQCTDSHQACSKREKPVLPKRVVRLVSYNVNPVLYETADGERADYVALSYCWGGEKHLLTTQNTIRSHKAGIPWSPIPQTLKDAMHLTLELGGEFIWIDALCFIQDDPIDWKEEASKFGSVYRDALITRHKLGTRVAFMEDIYMRQACSTTHVSLFEHLDIIGNGYQEKEVLSILGRGWTFQERILSRCLLHCSSEEIAWECVSGDTRCECASMVPYTRPNVPRQMHGHLRSIPDTKKLVENRLRNG…
>OG0000157|GA7_5|FUN_007978-T1
MAVTPHLQQSVLAVLKPEFQKRNFGLFKSVKEYEICSVAGKRVCYDTPTFKRVIARDVAGIKQYLEWGLDLRRHTLAKQLVAPNHVNGHITEENVFTVGWRFGSVVTLGDAVVLGGYSDKAMRFVDIVGSNTVASLSKVSMFEAFRRLNAGAPKHLIEAGLPLTIREDITNNTVLHVALDNRDASAVLELILPLTPELYNETNTDNETVLGRAIPLPSMDALRPLINLDGISPSSNGRRLSPLYIAASTPRDVNMVLSLRIYDAGVIIDESRDTMRCTLLFFCILYLAWAKDITPQYDAELDRITHVFVTNISLIDPTESRQQEEYSRLQARLQRSTGSSDTSHPRQRLLTALHAFHRYKERNLAETKRWRDWYKKIPKKQRSIVESTVKYTRKLNTVE…
>OG0000158|42mAF|FUN_003286-T1
MICTRARLIVVVTLALILLWLSSSSLLRLYYLLRLPFVWKASSADAIISQQHDDFDVTFADYDANYSTYATGIRPYIPRRIHHIHLGASSPPKNWLDARAECLKHHEFWEAHLWTDDNADSFVRDNYPHLYDMWTSYPFNVQRVDALRYMILQKYGGAILDFDLACKRSLEPLRRFEFVAPAAHPAGFSIGVMLAAPNNPFVHALVENLPVYNQVWPLLPYATVMFSTGCHYASSLCFLRTIFTLQSNRTNLRILAGPPDQPKMHMLNGVVNTPLFRHFGSSSWHGHDARLIQFFKDLDQRILFAGLVLVLGSTALIILLCISRRRAPKADDEERRLPSFAIKWMTKIA
>OG0000159|87mAF|FUN_007189-T1
MEFSGEIKEYDASEDSHQDAEIDRLVDDFLQHQTTSVSERLGDIIFKDLSVIGAGAGHQRMHDVPKTLQRLSKLANPATWFSRKPPPCRAILQRLTGTIRQGEMLMVVGRPGSGCTTVLKALANIREEYLAMEGDVWYGSMDAGTAKQARANQVAFVGEDDIHFPTLSVSTTLKFALNTRRSTSDPDRAQHLQQDLQTVLELMGLAQAAHVRIGSDHIRGVSGGQRRRVSLAEALCTRASLFCFDNPTRGLDSSTAIRFLTTMRKYTTRSQCMTAMSLYQASDLAVAMFDKVLVLNDGHVAYYGPATSAKAYFESLGFYCSPKISVSDFLASMSGTPEGRTPREALDRPVPIHPADFETRFRESSLYQQTVSDAATPPQSKTVGKPKASGYALPLYRQV…
>OG0000160|7mAF|FUN_003508-T1
MDPETSQALATRISRILRSVIEISDKSLARLAARELDSVYADYATRSQPVTFLQFIQHIWDAFMRVAGQLDRNGDGHRKLARVIRWLERLPNRPFPDDYDESDEILYGYDLGTTGLWDAFTRAEPPIPLSFEGLSSTDAEFQRCLNVHAFTALLTKSHLIPLPRKAILAIGQATEGATVQEEDGGPEFVSNYPLDIEQLDMKVAVAAIWIQHAGHVLWRHNPRYTIGEGGPLWKEFYERLSKEDPNYLSLYRERWGVWVLQFGKYQRTVMLPRRLVTSQEMLVRPIIAMSSHSMTATTKSTSASVAENACAACREQKRGCDKMLPSCGRCTRQNRSCNYLWHSASDVSPSEGLTFLLRLESDNPKAPSLDIDLLYVNMLHQAQEEHSSTFTRVMEEYLS…
>OG0000161|67mAF|FUN_007703-T1
MAPHSTGTPNGSLSTSGPKASNTDLGAIAIIGFSFTFPQDVTTSEALWELMMEKRSTSTRIPKERMNIEAMYHPDVQRRGQFPVNRAHFIKGDLAGFDAPFFATSTTDASSMDPQQRYLLECTYKALENAGLPMEKVSGTKTSVYCGSFSTDWQQLQCKDPEEFQTTTALGVQPCFNANRVSWFFNFTGNSANIDTACSSSLVGLDIGCQGLQLGEADMSIVAGSNVIISPDNMHSLTNLNMLSPDGECYSFDHRANGYSRGEGVGVLVLKRVSDAIRDGDTIRGIIRATGCNQDGYTSSITLPSADMQERLIRDTYNKAGLSMEPTRFFEAHGTGTPVGDPIESKALGSAFKKVRSPDDPLWVGAVKSNIGHLEGASGIAGIIKALLVLEKGIIPPNN…
>OG0000162|1_1|FUN_002863-T1
MTRKGDPAEKFGVPAIASPLPGTRSEDSFRFIKNCLQECLENHNCSISMFRSRRHALFRTTTGNDGLEPKEPDAMADTGGPLRLIDVRVFCGDHSHDIECGHNVRLVENLPVCPKYMTLSHCWGKKLDTNAITTRGNLPSRMKEINLGDLPANFWDAISITRRLGIRYLWIDALCIIQDSQDDWAQESVKMGHIYDSSYLTIAASASEDSNGGCYRGAGIRQDSLGGGTLIEITNKLRVISRETSTLILWAPTLSDDDPLREPAPLVGCPLSQRGWVFQERILSPRTIHFTNSQLVWECREVYEMEDRLPFVTPHDTLSLAMDREISPDWIKRIWYNWLIGFGYSSRKFTVMEDRLIAIAGIARSLHERTGIPYIAGLWAKNLGFGLGWLEMPNDGTED…
>OG0000163|37mAF|FUN_003994-T1
MADPLSITASAAGIVSLGLSVCKGLLAYYRPYKSCYEDIENTVEVVESLNGTLEGLDSLLAEASVFQSSSVAQQAVCAADLIKRCQVRMHKLDTMLAKFRKSSSNGKMAGLRGQVNRMLYPFRKETVLSVKESLTSLQGSLVIALHILQLAMEIVDQNQINVVLSHTASTASNTNRIVTMIQELSETQTGIGNSINLLAERTRCLEANIFRIEAQPIMNPSFLQWALGMQRDINEDLTRSITEVHPWRPRCTCSYSGQDGFHTWPPGPSASPHRPLCPFYMKERKLASTYTRAVLCTRFLNYSVKVAFMVTIGAGGFSISPKLEFRAVVSAYSPAFTFIRHLSRSYYHRVQRNMEVPHADPVTLAQMFKDGAASPSDTLPNGMTLLHVLAFYYPMIPPK…
>OG0000164|64mAF|FUN_001911-T1
MTVAGNSLCSPESQPIGLRQDETIKRSNDNWRNGNYLSAFRVRPRFQGKGSSLHEKQANEPLVAASGSTEQMFRPRRAHRKSRTGCMNCKRRRVKCDEAKPQCRRCRMHGALCDFALPRNVAQRRTPTDSSISSSSLQCNGSLTFGAMTGNIDHILQSGSCDEKFYSSDPCQSLGSLGLAMLGHFSQMISVHSPTFAPIKKVMRECTIQLALGEPCLLYSIMAVASTHWACTLPSDRRRTIAATRFRHKATRIYRQSLQQPIGRDNMDMLITSCILLGMFSFAAETTSPLDSWVFSDDPISMNWLSVQCGLRCLLEITKPWMDDSIWNEPFQESSNYEYADDHRVGREDLDPELADLCDITDTTTEETNPYHWPLRMLCPLLRIPRHKCGASRITNFMG…
>OG0000165|1_1|FUN_000559-T1
MFTRLAPRLTSRASSHLIPEKPAIGTRILSSEAMIQKNEFRCIIPDKPDILGLRKQAKGAYYEGIKTLIAAGKLVDGGAILETHSTETDDAKIKGSMVVYTAENEEEVRGIIEKDVYATSGVWDLEKVQIWPVSVPSP
>OG0000166|17mAF|FUN_008628-T1
MPYKSRWRVDVPDTHLASILLILPTAPLSKTDRCFLDAERLDTHYSTTHDLRLWSQRFAAGLRKSGLRPGDRVLMFPGDDLFFPVVFMGIIMAGGIFTGANPMSVPRELAYQLEDSGATYIICARASLDTAIEAARLVDLSRDKVFVFDNTLELVASPEEGEGFAWDELSTPELADRTLALNYSSGTTGRPKGVEITHKNYVANLLQFTYIERLHPNYEAKRARKRCLCFLPMYHSMAQMIMIAATLALNTPVYIMPKFNFIQMLGYTQKYRITDYVVVPPIVVALAKHPAVKKFDLSSVEDIGCGAAPLGKKVSEQLQALWPPGKVNIRQGYGMTETTCSMVNWDPREKGFSAAVGELNANCEAKIMAEDGVTELLERNQRGELWLRGQNVMKGYWRN…
>OG0000167|13mAF|FUN_008619-T1
MPRAAKKASARAPLDAADPNGLVSQPQPPTSTSHIPDVKPGDENPSPVVLSPDKSTQSMVSTAPEEVEEIDDEDPPLDILKWNCTQVRRKIKNFIESKEMKIGEFQEAIGVSSRSYNTFLKMTGEKGSESNTYFHAHRFFLKRELQGIKEPKKKPASKQAKLDTEKKYDVSGIHLPGEEESKVQVYDTCDEVRKKIYAHLRDPNVTKAGFLREIVKSYTPEQAVKFQGNSLTRFLDMSGANAGNTNAVFYPAYVFFEKLRICDGQPKNKFREEMEKIWRSHGGFGIETPHHKGYWCHANEFVYVDKYGQTGFGKRR
>OG0000168|12mAF|FUN_006500-T1
MLPTLPNIAGRINTMATFLLPVAIGTIILLFLYGKYAANTLIPGPPTLPLIGNLHQLPSNDRRHVLAQWHKKHGPIISLKFGWSSVVILGNIAVTKELFGKRSLKYGSRPRMVMARDCMTKRMQTSTLPWGEKWKIHNRIQLSLVGGPKIRSYQSLLDIESCKVLYQLLSTESLVTCFNRFKFNIIYTLAYGKDPDHNESDFHEILELADHFTQTLTNATWVVDLFPILNCLPRRLAPWKAVGDDFHRRAMGWFRRNSEAAVKSNSWNWTKHVQFNEDTGNLSVSEMQYLIGVLFEAGVDSTATVLHFFVLACTLYPDAVAKARQELDQVVGFARLPTPQDLPQLPFVKAFIQEVLRWRPITAEGLPHFTLEDDNYLGYDIPKGSTVIFNYWSGHMDED…
>OG0000169|10mAF|FUN_004186-T1
MAGLQLNVDWKSNRRAIAFCLVAAIGALCYGYDTIYYTGVQGMAWFAKDYGEEGSDGSFSLGTTFLSLSASIIYVGELVGAIAAAPINDLFGRRAVFLSASICIIVGAVVQACSFGSHPVFYVSRVLIGLGVGQFTATCLIYIGEVAPSAIRGPALMCFQFMQSISQLVGACVNQGTQSIQSSQSYRIPMCLLVVLPGIMLLCLPFTPESPVWYMYKGKREQAIKSLRKINHSNRDYDPSADIQAIDEAVQQEREMAKDATWASLITDPVERRKLFYACGVMFVQQINGIQFWYTYGVVFAQSIGVADPFTINTIIYVLQIITVGVSVVFGNRMKRRTNLLVCSCGMFVSLLTVGGLGTTKAADGTLSRGIGIGIVVLAYVNIIFYNFSIGTLSYSIAS…
>OG0000170|10mAF|FUN_008424-T1
MGVDQIGPGKQHTRYDHPPMNPALATPLYVLGGFFVVSFLSRSIIRLRHHRRLREILREDKQEGFARNGALSAFFNKHVFYAPLWSLRHSREFRLLGRIHMGIIPLRLEAVLLLAYFVLNIIFFFVLANWWSGYEETMYQIKYAAGHLCVMNLPALVLTAARNNPLIPMLGLQFDTFNLMHRWIGRLIIGEAVVHMACVVASEAKEMSMSKVTHLLWNTPFFIEGFVALIAFMVILFQSTSPIRHAFYEFFLHLHILLAITSFVGLWYHLRGLALQRVLLVTLILWGLDRIGRLGSIIWRNFGKQRTMATVELLPGDVARVDVALARSWTFKPGQYMYLYMPSLGLWTSHPFSVAWTDDRTNLTEKRGSNDSLSILLGGPKREVMSFLIKRRDGFTNKL…
>OG0000171|1mAF|FUN_006755-T1
MRQSSCRQNHTVHVIIIGCSVAGLTLAHALSKRRIDYTILEAHDRLPLPFTGNAFTLLPNGSRILAQLGVWEEITAASDTIHSHSTFLGNGRLLKRIDVGRLLSMRHGYKLAVIPRWRFLQILYNNLKDKHRVRFGKRVMTVDQSSSEAKVECADGSIISGDLVVGADGTHSVSRGEILRWNGSLQAPQDLRKVAVISALTSEYSGIYGISHPIPGLSPGHVHRTYGDGFSFIINIGKENIFWLLSFHAGKVHRYPDVPRHSQDRASIDLHVFPFLDAHTSSNIRFEELYHNTITCCHVALEEMLCEQWVAGRLVCIGDSVHKQSFQMTPNLAQGANCAIESSASLANCIVRTVDQYKSCARSDKPEKDMDLAAWEESRKQRMRRFYTYSWILARSEAF…
>OG0000172|GA6_18|FUN_013373-T1
RLGIGIKQGYGLSEASPVTHAQPWPEWHESIGSVGKLLPKMEAKYMTTPDDGSDPREVQTGEVGELYLRGPNIFLGYHKNPSATADSISKDGWFRTGDVGYQDFKGNFFITDRVKELIEYKGFQVAPAELRGILVGHAAVNDVAVIQLTSKMDVRKVGFREISKRTMLASTLGALLDMCIFHGIIHFEPAFETLLLEDRLSNECARSNWLDNANFGHRNLSRKQSIAAIQRSSSMRELVLLMNPNHDKMFGWNFLYLLNSPNGTIEFWRGAACTSAQQAFVYMEIAMSFIEAAVQLGSPENLETAPGTVGGLNQFISAARLSNNAPGLYDSRYLSLFFGNKTDGTFREPKPLGKLSAYQLNKLNKKKEDDKKNVAMVKMLHEPYWS
>OG0000173|16mAF|FUN_000724-T1
MIKTILCALAILAAIAPLTTSEKIKCNNATAYCGATLINRGGYLTQISEILKNHDEDAGGLLLQHGLFWCKEDGKLHDAYKKCKRNKCRANQRYYPESGDEFDAATIQQTRAEAHPPKAKVQNGTYVGVHNGHYNIDYFLGIPFAQPPIGNLRLAPPVSLNSSFSGTRNATNLQPACVQFQTATIDRAISEDCLTLNVYRPSNYGDQKLPVLVWIYGGGYTQGSNSDPRYNLTFIVNKSVKMGKPIIAVAINYRLNGFGFLGGPVIQEQGLTNLGLRDQRLALHWIQENTAGFGGDKSKVTIWGQSAGAGSAGSQLLAYGGRNDSLFRAAIADSDGPLAFKSPSNATQLQTWESILNLTGCSTASDSMACLRGVSSANLSYAVNATRGTFMPITDGGFV…
>OG0000174|7mAF|FUN_002819-T1
MLSLSGRIAALESSVAALPSSQGLSPHAVAAGLPDKETTENDSGNTSHDRRQSESIERRSPNSLNSNARDGLSQQTSEGTRFLQRELESNPSLGTNRSSVLREAIDFVSRLSDTSKPFFATDSFETSEMRGDHEVQGFPPELLYLMTMNTEPNTMKQSFWPDHVSFQTLEGMCLSLIEGKEDQHTLTCYRVCVYMKAATLLCRLPKKDRSVPLRRRLEQSKKQYEHEVHKALSELDFLAPPSLVLLQAFLSGALFMQIQGDMSRSWTLTAFASRTLVSLNYHTIDTDLPFDGTKQDIYGPLYTCYYLDKMLSVLLLRPPSLPKLRVKPADLVHLDPQLPLSASLKTMVEFAQIQEGVLDILLSHRDKNDQSVVIDKLLRDTYDINTSIEKRQHQLPFRE…
>OG0000175|60mAF|FUN_006522-T1
MPRKDISFKASGNVTLPQDAGDSKVPCLVMAHGFSALKEMDLDAFAAHFVSKLPLSCLVYDNRGFGDIDTKDQPRHEILPAQQISDYSDAITYAQSRSDVDSHKIGVWGSSYSGGHVLWLGAVDKRVKAADPPRFRAGLNQLFQDVDRLARAAGKPPGMLPVVNADVHGPSALPTPNSYDFFMNWAKKSNCFFTPEDISYDRNHGPIPHLTADTHTVRIDGNVPSPLCLSIHQLQTEFPQHEVICALECAGNRRHAMRTLLKEVQGIDWGDAAIMNCKWKGPRLRDVLLRAGVTSSLDRDLYVAFSCYQVQCQEDDWFGSSVELKRCLDEDMDAILALEMNGSPLTPNHGYPVRVVLPGIAGARWVKWLDRITVQDHESSNFYQQRDYKVLPPDAVDSA…
>OG0000176|10mAF|FUN_004297-T1
MSRRQSSRRHACFRCIELKVKCSTQGNDKECQRCSRLGRPCVFPSTLPNNPGRKSRIDELQDQINELRDQLTKRDEAAPGHGMSGDEAVPHALQQHNGPIEHTKSISPRPDLGEPGDLLTIGILTLAQCNRLLDKFRMVKMPQFPFVIIPDSMNAISLRQEYPFLFVAIMTVSTEDRPALQKDLNHEVKRNISTRIIMNNERNIDLLLGLLVYTAWYHYHWESMLPHMYLFLQLTVTMVADLGLDRQPNFTMGNIAASLGRPSSAHQLVANHSAAGKRALLGTFYLCSVSSLFRQQLFMEHTDWIGQCYDDLRKNSEFPSDQHLKIYIDVRLLARKSAEVFDGNVHSYTNPLLHGRGRLEVGIRELDKEFTLFQGVKDEARQHGSDTYGYVFEVKVKPV…
>OG0000177|3mAF|FUN_002920-T1
MRQLSTALTEDRYLRQLEKKVEEHRQLAGVRSPPVSPFESQTRPKDTSTAESTEIVSGSTEEPLQLPGLGYAQSIWTSPFTLPSTTIRNTQQNKRTWIWLAPSSMWSFTTRLTIMMTEKLQLRNTHSAHTLEKESYPIRWDASPADDPPDISGLPSLDHALYLSETVKFHLGQSYRLYNEDEFIHNVREFYYGDSVKMATEHRLWFILFLLVLAFGTAFLHRSKRSKDPPGSKFFIRAMSLMPDHAPLWKGSLLAIEVLGMAGLYLYSIDQRESAHIYVRQAIQIAQFEGLHTHLPEEQLGADTVSRCRDLWWTLYILDRHFSYSVGLPMMTQDSDISTPIDPPSTCSHRDIVMSLQAKLSHLLSDILNTVYKTEKTQLGAFLEMTRSILHTLAGHAQE…
>OG0000178|12mAF|FUN_010358-T1
MHIRTAIAAGAALVQTAVAASVQAKNVIYIVPDGYGPASQNMARDLMSLVDSGTTGSNPKIDELPVDDLAIGRVRTHSANSMITDSAASGTAYAAGHKSYNGAISVTPDGQPVGSILEAAKLGGMKTGLVSTTYISDATPGVYAAHAANRGSMPLIAEQQLGYSHPLGPMVDLLLGGGRCNFSPNSTEGSCRTDDFDLLTYAEEQGFTVATSRQEFNALGRGQGQADLPFLGLFSEESMRYEMDRRVIQDEPSLLEMAETAVNALHRATRRRNKGFFLMIEAARIDHAGHDNDPANHASETVMYNNVVAWVRDWIDQHPDTIMLSAADHETGGLTLNGYDPLPLRNATHSRAYLQSVWDNDRPADVDERDFLVSEILPAYGLENVEDADIQAILDADSI…
>OG0000179|GA7_3|FUN_002044-T1
MATDKGVTTKLVDDHNGRYYTEPATDSKGTYQVETRPYEESTNSHASNPFADPEVAERYALIYEKAQYECRHVFDPTLTWTPEEERALVRKLDWRVCLWACVMFFGLQVDRGNLVQAVSDNLLDDLNLSSNDYNTGNTIFYISFLLAELPSQLISKKIGPDRWIPMQISLWSIVATCQAGLMGRSSFYATRALLGILEGGFIPDIVLWLSYFYTSKELPTRLSIFWTALSLTTIVTSFMAFGILHMRGVLGWAGWRWLFLIEGLITLLIGLASFFRMPASAVETKKWFRPKGWFTDREVRIVVNRVLRDDPSKGDMHNRQAITLPRLWNALCDYDLWPIYLIGLIAYTPMVPVKSYITLTLKDLGFNTFVTNLLTIPNNVGHIILLLALTRLSVWLNER…
>OG0000180|MOD1-586|FUN_000055-T1
MPIESQCLELLSIDGSAKLNKENSQSGPPLFSLGHVASNNSSDEMGNMSEIANTSSVTSLNSENLTTHMTQFNSPTDGASPSTVRTGLKCFWNWLKTPLGMLTTIYGLNVIAWGGMLFLLICNAAPAMCRPTCDDIHSARKKWIEIDSQILNALFCVPGFGLAPWRIRDLYFWVKWRLAGEQIALARLCDIHRSWFYRRPKGIDVEQVSTTTLCVTMSPPWKLDLVIWCNGSNTMFQACLAGCMWGMDRFNRPSWTTGLFVALACGIAGLGGWVSYAEGRRTRMLREMRLNRHVALLGLLHATGGAVYGSPAPALAYTAKTYTSSEGTPMIFDEGTLIKLSCNGTTPSVVILDYGRNVEGYATFHVSKRSGDTSAFEMTYSETRALLDSDMGDGPIPFA…
>OG0000181|GA13_20|FUN_010986-T1
MPFVHNNPDDVSVGVSKQDTVDHARPTKVIVIGAAISGILAAIRFPQRIPNLDLVVYDKNPEVGGTWFENQYPGAACDIPAHVYQATVESNPNWSEFYASSKEILQYWKDIVAKYGFIISMGSVPVIPAISRAENIALLSLLHSASRTSPLHIIPTAPSSNIPEHSDSARNYELSVDKERSLVGTLAFLAQTEEDPNHIPAICVEQDTDRLNVLIAINKAKWSDGDSILHVLEERLNIIFAIMQTVLEQDPSVVEKALFTKIVDMCSSRILYRLGLRASRKQTKKSKKPIKEILQNVIRCAKQVAEKPGASESLQAATLLFRYKAREVASLIDSWQGHQTVARLGDVVKGINQLHQVNQLSDLVNEIPAPELQNEAKKSFLNTIGKVSRYAEAPRILRR…
>OG0000182|10mAF|FUN_006246-T1
MCMKEAPTSDGIEDVSHGTDDYDAQDIEKPGEVVAGMDQLQRRPENRQIQIMGVGGAIGTALFISIGGALPKSGPLSLLLGYAIYCLILACVNNCLAEMTVLYPVPGGFIRLAGKWVDDAFGFMAVWNFFLFEALSIPFEIIAINMVLSFWRDDIPTGAVCGACIAAYALLSVFAVKVYGEAEFWGSSGKIALLIMLFLFTFITMVGSNSQHDAFGFRAWRDPGPMAEYLHTGDLGRFEGVLAALWTASFTIMGPEFINLLAAEAKRPRVHIKNAFKVIYYRFFFVYILAAISVGILVAYNDPTLVSVFLANAGGGTEAASPFILAIDNMKVAGFPHLINALLITTIFSAGNTYMYCASRSLYGLSLGGRAPRLLKKCTKNGVPIYCVIVAMCFPLLSL…
>OG0000183|10mAF|FUN_012030-T1
MARPFQNPYEPVDSPGADNPLSPQPRGGTPISFKTNVNRAKTKRWVEAKKISYDGNDWGDDEYDEYDEDPVPPPPQQQPLNQSTGDLPGLASRNIPKPWALGMDRSRSMDQVMTLGTGPVADSRSHSADRNAEEQNHNLPLRSADIYSRLREQTVGPGSPPSLSRASTDPVPTTSPAGQEAKGKQSENQSVPSRPQNDVPIIGLPDIRRLSGFGADLTAAPSSDAQKDQPAEPQQQEPQLHHNPSVGFRSVVNQAFDVPETPSTIIDSITRSDSNSTSIISPIIPPRGTNEKTPTIEEEPESTSPPRGFKPGHRRDLSVPSPDNSPLRRPIITNNDTIAPESLAEMSSDLPSDSPQDQSTPTYQQATVQPTTTAAEDRPAPLKISGNMSPPENSIPTIV…
>OG0000184|12mAF|FUN_000064-T1
MERYTCFDADSLRSYSSTVALDEYPPSNPPEELITSFPRPPSGARNLDNIAANSPRASIKTLRRNYMVHELPLLQEPNPWDGSDQFHPVQEAGCSYDLIVPFDDSCETPLHSLERLADIMFSPEHMLSILNNPRYLARFREFLLEERPRSLELLTYYLNTRKALKALEYVNALVRCAVDLPPSAITVTEQVGESCNPALQRRVHEALQALTDEELPAFITSRCIGITSRVVEERVRGTLPRKFQGTSDALAEVFCLTDPSRRDNPIIFASEEFHRTTQYGMDYVLGRNCRFLQGPKTNPNSVRRIREAIVAGRHHSELFLNYRRDGSPFMNLLQCAPLCDSQGTVRYFIGAQIDVSGLAMEGAQMDSLCALLDKQKNGEAGADAEDGEMKEDVRPDEFR…
>OG0000185|13mAF|FUN_002705-T1
MSGPMSVGNGSAVVSAEPDSQSRLVMAPPARDAGDDTDPGALISSSYIDKNPEVLPEKDAPSVVDAIRSLADSDDDGRVATEDEVRDLLHVVDKIPVRLWVAYIAGILERFVWYGATAPLQNYLQNAPGGEVPGALGLGQAAASNIVNALIIGSYIMPVPAAVLADSFLGRYKTMLYSAMYRAILFLSLHPHALYGASSVIEAIGATILFATSLPVAIHGGPALAGMIAACVLLAVGSGAFKTTVVPFIADQYDETKFRIQTRNKGEKVVTSCQLTITYIYNVFYWAINVVGFVADATPLLERYVGFWLAYLIPCCLMWLALIPVLLAAITLVSVRVSPTSNIMPQVVAALRCGISGGFRMDAAKPHAQLQHGRVVPWTDSFVEDIKRSDLTCQVLLLF…
>OG0000186|10mAF|FUN_006535-T1
MAECPTRSHYREQQRFEKSDIGTSTEIPIIQQDTTHSDFPEGGRQAWLVVFGAWCALFCTFGLITCIGVFLEYYKNGPLEKYTASQISWITSVQVFLQVGSSILWGRLYDSYGPRWLLLLGTPLYCFGLMMTSLSRQYYQIFISQAILSSIGSGAVFNASLTSTTAWFYKRRGTIFGIVNSGSSLAGVVLPIMMTRLFQSIGFSWTLRVLGFMFLALCGIACATVKTRLPPNWRPISVTDYIRPLRELKMVLTVLGGFLYFWGMFLPLNYIIIQAQANRVSPTLVPYLLPIIIAVSLIGRLLMGVAADRFGRFNCIIAITAMSGITTLALWIPGSNSTAAVIIYAVCFGLGSGGYVTLFPLCVTQISDFEEIGTGLGIAQLINAFGALTGSPLGGALIR…
>OG0000187|1_1|FUN_005443-T1
MYEPVFASHAPSVGCIDITNASILIDKEDFEGIHIAAEALAEDFARVTGNGASPILYDRSQDFDTEVAIVLGSITRSPTIQKLIQDGKLDVTAIDGQWECYITTVLHDAIQGVKKALVIAGSDKRGAIYGLYTLSDQIGVSPWYWWADVPPKQSSEIYALNVVTKHGPPSVKYRGIFINDEAPSLTGWVQEKYGPKFNVDFYKRVFELLLRLKANFLWPAMWFGFPHPGSSFFMDDPLNQETADKYGIVMSTSHHEPMQRAMNEWFDHPYYEPEKSWSWSKNKPKITKYFQEGADRARKYESYITMGMRGHGDRAMDAEDPSAVLKDVLSTQRSIIKNTYGEEDAVHQLMALYKEVQEYYENGLHIPEDITLLFADDNFGTVRRLPSGDESTRHGGAGI…
>OG0000188|14mAF|FUN_013045-T1
MPVPKLDLQQSSRLRSISTSSNSPVPTPALTPTHQRTFSHSNSKNRNARHTRTTSWTSGHDGGEPSPLDFPAQQRRRRRESNISLADLSEGSSDRYGDDSDDRMALRNTSFEQSGHARNRSQSHAQASFMQPQQFSADPPPRPGPVTWMTLPRKKQLALLGLCRVFDFLQIASLQAYMFYQLKSFDEGLSDADVSTQAGILQGAFTAAQFATAIPWGRVADAEWGGRKFVLLVGLLGTAVSCLGVAFATSFAQAVFWRSFGGAINGTVGIIRTMIAENVKEKKYHSRAFLILPIGFNIASLFGPVMGGMLADPVRSYPALFGPNSSFGGANGVQWLERYPYALPMLANAVFLSFAAFCVGIGLEETLEACKGKPGLGVFTARIFARGIRAVVPSSSPLY…
>OG0000189|10mAF|FUN_002515-T1
MSCYAMHGGKILPNFEADSPCGITNSTNPVVQCCVKGDYCMSHGICRYTHSGASGYYAGDCTDRSLQDPICLTRCGGLPYSDLTYNLSSGLWACCSYYDNDKANCTSPSDEMFAAPAPSDLVVIQYLPSTGTPSYHTARATSTSDITSMPSSNSSGQVGMGAAVGIGVGVGAGVFLIATAGVLFYNRRRRSSPSSTTPTSLRRLWVGPESESHQLQPQRRVELGKSEPRPQELA
>OG0000190|26mAF|FUN_001056-T1
MLGIKILPVLLFGAIAQSKYIVPGGRWHDTDGNLVSAHAGSITFDEGTGRFWWFGEYKIEGQEEGGGVSVYSSEDLATWESHGLALEPVKNHTYISPENVIQRPKVVYSEDTSQYHMFWHADNSTYGLLLQGFATSDTPAGPYTFVNATAPMGNWSQDYGLFTDYKDGRSYALYSNGDSVEGRDVYITRYNKEVSELEEVVYRFNKFDLEAPTIVQTDNSYYALMSHKTGYRPNNVVAFRADSLEGPWSQPFMVAPLNTRTFNSQSGYTLKIEGSKKTTYLYIGDQWDSNSLWESRYIWLPIEIDDKKKTLELAWHDIYDLDVYVEQLSTNLSKLTRHSKTGEWKPIEGKTYYGKDAKTSGDAFKQEANFASHNTILTGIYGNDSTVTFEGIEGTGKPQ…
>OG0000191|GA13_29|FUN_000924-T1
MSPIASHSQRPPPSLSVDEEKFEQNSDNTIADDYVDPRVFDQRRRRAFSRQYMIIVIYLLLTLGDLLLTVVDVTSIAYSTSNLMRWESSASFALESSHPSSSHGRHDTSPKTYDPSFPAMKGVMKSPCGHTAGEARARGCHFDIITFCWLPDRCYDAELSDSFEKLVDWKWYLDRNKTQPVPKEEALQGELDGLYSVSPRTSTSIPAATLGLANAIIIIGLSYVEDRKSTRPSSLLTVYLLLSILFDATQARTLWLTHRIPTAAVQSASTGTKLAMLLLEMREKTFYLQAPYRDYPPEATSGIVNLSFVWWINRLFMTGYRKLMGNRDLYDLEPGLASGLAGERLKREWENHGLFISNTCCNYRMCNMLTSLKAREKQALSPLCICPLFLDGVSRRGVA…
>OG0000192|36mAF|FUN_007053-T1
MSRTLLITGATGKQGGSVINNLLIQDADFEILAVTRDAQSNGTQKLLKKSSKIKLVEGNLDHPEDIFRQAQKVTRQPIWDTCPRTLEEDSKEIQGKALVDAALNNNVKFFVYTSVDRGDNIEHHLINRSKGTDMQWVILRPVAFLNNFTPDFFGSVFTTSWKIVLRGKPLQLISVTDIGFFGAQAFLHPDEYKYRALSLTGDELSYDEMARIFKRVTGKDVPLTYGFLARLLMWAFKELGVMFRWFHDSGYKADVRALRKLHPGLKNFES
>OG0000193|1_1|FUN_013159-T1
MARIVLLADACVNGTGSLQDEIRYGEVAEALRILEDARSHSLAAANLLQSLMQISRVSAPLQLGGASTTRTPATSTTPVMSVATAQMYQRPDTLSLSGTPNPVDANRSGPLGAVPDQTPVTTGQSSYGNQLAQSLEELVDIDGFQWDDLFSGMDGSTFF
>OG0000194|25mAF|FUN_010081-T1
MRWLSTPLVAVSLSLGLSAISHASQIDRKGNICTVKANGNQTDDVPRLLEAFRKCGNGGTIVFREDQSYWIASRLNPILSDVTIEWRGKWTFSDDLDYWRNHSYPVAFQNHAAGFVITGRNITIDGYGTGGIDGNGNVWYTAEAGNTQPGRSMPFVFWNVSDVHVDNFYVKDPQLWALNIMNGTNMQFNNITCNATAVDAPYGENWVQNTDGFDTMDARNIRLTNFVYQGGDDCIANKPRSYDIDIHNVTCRGGNGIAIGSLGQYKEDSSVENVRIDKVKIIRYNDDMHGSAYIKTWTGVPTPQDSYESAGLPRGGGWGNGSNLIFSNFEVQGANIGPTINQNQGDNGSYSGTSLMTVSDITFANCTGYVTNEGEVTSTVTCSENHPCYDIYYDNVVLY…
>OG0000195|1_1|FUN_007333-T1
MSYNTPDLSSVLATLSALSNQSQPQAQAHPQHQQPYTTNKNTQNVPEDDTDTYEPSETINPLTPSPNIPHPKPQAHPQHPKPPTFHLPDTSTITTWPPALKSIMRTLSTNEDLQRKIRFLIQRQHDHERQWWAGREALVRKQKARVEKKKELDAVLRSVGAPVDEKEISTAEEDRAELTNYDLKVYKASKQMADAMTGELRTLQIPFFSIKQSLVLDSAGSAHLPGIGRDELAVLRRRMLELLQDFCKE
>OG0000196|14mAF|FUN_004290-T1
MISNAIFLLLFASSPALGNIDRQCIVSKYIVVRSNLITNETTPLQVGNGNFAFNVDNTGLQTFLPFNTLSSWGWHNDSLPSNGEKIENYHGVPMLTHGRNVSYDIPDPGLPEVSQWLTANPNRINLGRIGLQYKGSLVSASQITEPRQELDLWKGVITSTFKIDGQLVNVVTQGDLHSDSVVFEIESSLIASGDLGVELDFPYPPIHSTKYKYEVFVGVYDFPENHTTSIEGYRDSMAHIRHELQETNYYLNLRWGPGQPLRLSRQHNATHRYTLKSRSSSSMAFTANFSPEMQTADLPAVVQQRSSSAWNQYWTQGGFIDLTSSSNPKADELQRRIILSQYHVRVNSAAKGQSPQESGLMNNGWYGKFHMEMVIWHNAHWATWGRQEQFDSIFPELYD…
>OG0000197|63mAF|FUN_003716-T1
MDISKITAAAVAQTNEFQLALASLNFDFSLFTVEAPQEYKAVGMTLSPSRKQNAEEGPAHRTARKLDAIIGSMVTPPDALVKVYGQRVSEICSTPSSNPRGSRAHGMFQNYVGADSTTIWAAATSGKGALAVRLLACMLARLWTPAEATSIWVEIVEERKAQISAECDPNEPSHYALIRASHLEVTRAELANWDAGARAWLAIADKANQRQHSQLRLIIENLSISVNNNSVVFSSVIKAWQSAMEMVQNLLMGISQRVNSGAVLLALSAWHLYPDMDVFCVSNKTVEQKDPSCRLIVGLEDADPSHSTGIFWSLSLSHLRYYSDPVLCRRSVAEDASGVSFNELTLVALGCFLQRWCAWTQDGLAINSVVEMIISLGDFVGEVSSTFSTNMDMPIAVWR…
>OG0000198|23mAF|FUN_009708-T1
MLSVQRQFGRFMKRSADDSQVAILLKDFDEANKLLARIVDSTKAWRDAWSSLLTYQARILSEFEGLYAPIIASSDSSTVDKAVPTPRETLARTANLAQEYEELRSELLEELEAINERMIKPATQAMDYMKPLEKTIKKRDDRKGGTYLVNSNLDYERYQGRVDSYSKKTKRSDRDNASLTKAESDLARATEEYQAADEHLRKCLPPVITAAFSLLPRLLATQIEIQNTMLAHYYTVVQNYCEQEHFPSPSPPMEQIIEDWEQAHLPTQQEVEALGCIANGKAVRLSPGSPDDQRNGHSSRLPNGLNFRRPSSSNASTVGATSTLTSTTNLQPPSSAGRRLSAPSVHDTKPTPVMDTKPRLNSLASSPSSTLTVPTTHLSPQTPASASASSPAESYVSTR…
>OG0000199|13mAF|FUN_003264-T1
MSSDFWAGYLSGAIGIIIGNPLDLIKVRLQASHATDAAASFSHQQLSRFESTGSLVRGAAAPIVGYGALNAILFVAYNRSLMLLDSSVTDPTDPQGIPLYKLWLAGAAGGVASWTVSSPTEFIKCRTQLDSRPGASSWTVAKDIVRTLGWRGLYFGGAITCARDSIGYGFYFWTYEYCKRLMASKDDDAQQTAMKVLLCGGVAGVATWASVYPLDMIKTRLQAQGLGAHPEDQPLVRSQNDRRALNSFQLAREAYRTEGLKAFYRGLGVCSVRAFIVNAVQWASYEWLMRYLNNPWNQTHAQVS
>OG0000200|12mAF|FUN_005573-T1
MPSQAGRQPTLPPKGPKNSFPTSHEPEKKLRAIIDLEIPWNTETNDNPNNLKEPLRTRIDQENLEIERVEGVGTLGNNTGLSLAKEARRRATFVTIARKRFLHLQYKRRNKKKKWVRFTEKDQDDIEAGNNTIHSADIVEDAHFYKGENARQDTYLFQMIYAIPPSAFDKVVPANFEYVTDDVEAIELLNGYGTHSTSKDGPQIEEMNRTFKELIGHLRKVEYASDYIDTLEKSYEEFRKRDMTDNTTQAFWNLTPLLTEVFDTVISRLAFLNLDLRSVKEWRSLKGETASWLLYEKLKIGSVHLDGKSPKEEDTEELFSLRGYDLRKLASQLAIRYRGTETVNELLEWPHDLLYQHCLRNSVSVAAYSGDRPLLASFLDRGADMDIYDDYLGTPLYAA…
>OG0000201|21mAF|FUN_011259-T1
MREIQSLAFLACFSAVSAFSGRHAAHHGFLQIPPSFAHDDIHMYPALHPEHDPSNLRHLIPEDSKELYYSQEGHRPALHGAKHGRLHATFSRPTVVLDHSSHIEDVNCGNGNIETCFAPEAFATVETEWKKYENESFNLITYHVGCGHLTGEYRSFFIASQPTFEDNCVTVLAELTDEQEEIQEAKLNWGTYQRPDIAKRQPILGHVKVAKADPQMQMRNLMASDRLNGTGNITSGGMSDLTKDAAAVKNFFGTDSINTDIPDEYEIGLDYLSDSEYDQLVKRGLFSWIVEGINAIIKAVVNLIEKTRQAIETAVKIIVAIAEVSLKLLMVPFGVPFEQGYHADINFDHRTGGGKLATDLGSALGGTETGFALSKPGAAVQMECESCGAKANFSFGGEL…
>OG0000202|15mAF|FUN_011842-T1
MDVHHGHLSRDTASDLSSVSASSSNTSSNSSPDQNEELNETGKSSRPGSLNRRLTEDEIVRVLSRRRTGGSGEDTEGKSEDMTQIMKLVSRMFGHERKSNSDEEKTRHLGVVWKHLTVKGVGLGAAIQPTNSEILLALPRKIKSLLTRGRNKPPLRTIIDDFTGCVRPGEMLLVLGRPGSGCSTFLKVVGNQRSGYKSVEGDVRYGGADAQTMADKYRSEVLYNPEDDLHYPTLTVRDTLLFALKTRTPNKESRLPGESRKEYQETFLSAIAKLFWIEHALDTKVGNELIRGISGGEKKRVSIAEALVTRASTQSWDNSTKGLDASTALEYVQSLRSLTDMANVSTLVALYQASENLYKLFDKVIFIEEGKCVYYGRAESARHYFESLGFECAPRWTTP…
>OG0000203|A1_1|FUN_009626-T1
MSVSLTLRSALGPCRAASIARPGKSLFAFQHSVIQTRTPYVPYQRNAYERPSVSRWPQVARRSASSSSSPSPVPVVPYSSLTVGVPRETYLNERRVAITPQNVALLLKKGFSRVLIERGAGEAAELLDQAYEQAGATLVDRATVWSQSNIILKVRGPQPGDEIEALQQGSTIISFLYPAQNKQLVDQLASRRVTAFAMDMVPRISRAQTFDALSSMANIAGYKAILEASNQFGRFLTGQVTAAGKVIILDQLIIPPSKVLVIGAGVAGLSAIASARRLGAIVRGFDTRPAVREQVQSLGAEFIEVDIQEDGAGQGGYAKEMSKDFIEAEMKLFMEQCREVDIIVTTALIPGKPAPKLITKEMVAAMKPGSVIVDLAAEAGGNCEATVPGQLTKYHDVTV…
>OG0000204|10mAF|FUN_000004-T1
MTSMNKVFSGYYERKARLDNSDNRFAKGIAYVQGSFVPLADARVPLLDEGFMHSDLTYDVPSVWDGRFFRLDDHLSRLEDSCEKMRLKIPLSRDEVKQTLREMVAKSGIEDAFVELIVTRGLKGVRGNKPEDLFDNHLYLIVMPYVWVMEPAMQHTGGTAIIARTVRRTPPGAFDPTIKNLQWGDLTRGLFEAADRGADYPFLSDGDTNLTEGSGFNIVLVKDGIIYTPDRGVLEGITRKSVFDIAQVKNIEVRVQVVPLEHAYHADEIFMCTTAGGIMPITKLDGKPIRNGEVGPLTTKIWDEYWAMHYDPKYSSAIDYRGHEGN
>OG0000205|10mAF|FUN_004327-T1
MRGCLTCRQRHLKCDKTGAVCLRCQRSGRQCIPAPLKPEEVTFRHGQNPSLRPKGPPRYGESDLAFPDDQIWVNTPPDVAFEDETDRTAADYHVVPAGASSLYLRKASESRSSTSVSTLPPSTSSLLSPALSPGGPELSRSPLDLPHGTVNNLLPADIMGDHQKLGNLNEAFLLRHFRKTIGAWMDVCDHERHFSVDAVERAPSSSLLLYACLATAARHLSQTNNSVPPNAADQYHEQCIAILLPVVENTDFKINIEILLASTVILRCFEQLSSCALSQDLQRHLLAGSVYISSHVDCVFSGGLAEASFWAFVMQDVQFALATRSPLRLTIGPFEERLRLAWEYRSAQTDRDWAHRALWLLAETINYCYEPSSPVHVSSVVWDVLKRKICDWEIQRPDS…
>OG0000206|GA7_11|FUN_012270-T1
MQLNMGEGKSSVIVPIVVAALAHGTCLVRVLVAKPQSRQMLQMLVSKLGGILGRRVYLMPISRSLQLSETEIRELESMCRECMANGGVLLVQPEHLLSLKLMCIESFVTGKVSVGRALRTVLELFKGSSRDVVDESDENFSVKFELIYTMGSQRPLELSPERWAIIQQLLSLVRVYAPGLKGDFPASIEVSEERPGGFPGVRLLRDDAGEALLKRIGQHICENGIHFCPVARQPESARAAVFCYLLEKQPSADSIKAVESNTTGLWTDTTRGPLLLLRGLLAQGVLAFCLGQKRWRVNYGPDATRKPPTKLAVPYRSKDSPAPRSEFSHPDVVIILTLLSYYRSGLHDDELYMAFSRLAKSDQADTEYHAWVEDAPTLDPTYHHLPGVNLEDHDLCLKH…
>OG0000207|GA12_1|FUN_007376-T1
MLDQAQTKPTIPTRQLAKFGISPAIYGITLHPEFSLIATFLYTTVVLLLNGINRRRHGKPWAINHSRWFRHAVIVHDVLLALYSAWMFFKVVRTFRNAWPKRHDAFYTVLVADLFCRGGQILPHQETIQDFVFVGWASYMSKFYEVLDTVIILAKGRQASLLQIYHHAGVILVAWASIRFEYPPALMLFSLNAGVHALMYTYFALVAIHVAVPRSAKAAITSIQIVQFFIALIVCPSYLFVCYDVPADYTRCNDYKKMGDSLDAPVSRDAGLNGQCHRLNKECIQPVRQRKLKPLSKRVQLEHKLDGLMTLLASAGQSQPQPQPLSDSVRDMNTNIVTSGTEPPYSDSGLLGTVMSGPGLDQGSEEEACLASFRTEKLPVFPVVHIPDTMSAKDFKQQS…
>OG0000208|34mAF|FUN_011719-T1
MDTNALIDLVHEVQGQLWVDKVNETHRTGRLCQWVSAFHPNKLPCKLDGTFHHGAFNAGIKIVFSDNTAWMVRFPRAGRVCDDYTDEKVAMEVTALDLIRDRTTIPIPTVQAWGPATSNPLGLGPFIMMDFINGVSLSDLLRDPSADRPSRVMREDISDRDVEYIYRQLANFLLQIFKLDFDQIGSLPSPQTEFYGPTLPRPLTFKAHSILQNGGVDTFGDRTQGFATTTEYFQYVVEQDWEQLVRQPNSIVGEYDAKNKYVAFKVLKTLIPDLVNAKYDHCKFKLICDDLGLANLIVRGKEDLTVVGVVDLEWSYIGPAQLFGSAPWWLLQDRPVNSTWEYEGEEPPKIATRYFKYLDIFIHILEEEEMKMPGHEERELSSLVKWSQASGAMWLHMLL…
>OG0000209|A1_9|FUN_006160-T1
MPLTSRKKTSSIKPANKAATDSAQSSSSEGPSTGTTGKTNNKSHKRSRSGCFTCRLRRKKCDEQHPSCGACINLCVKCEYKRPIWWGNPEHRRVQKERIKNKIKQTKMNERNGTLTVDQSGRSRSLAVTSPTTPEIEFNRPVFAEQQDIFASHLPTPAMTQPIYEPHPGFEIDVKTERHTFLNDVPLRHDSMSSTFSTFAPPQLNAPLPTFPQEEWFPDEYFPQAPALPGIDPALCDQRIQQTYAILQSNIPVSDHDRPLLDHFINNVLRIIFPVLEAHQRGHLRAQAILQALETNKTYLHCCLSVAAIHLKTTEGLVGEQIDHDIMRHRFEAVSQLCLALGEDTKHEEILDATLAMIFFHCSVGPADDYLPDIPWYDHFQAASNLVSRLGLSTTIPPC…
>OG0000210|11mAF|FUN_000809-T1
MKATTPFPIENLPYGVISTPSEPTPRCATAFEDYAIDLNELQRDVFFDSIPGMIDGAFSKEKVDTSSFSKPALNVFASTPQSTQVEVRARLVRFLPSASEADKEKYFVRLSQVTNHLPMETANFSDFYCSLEHARNCSEIMGLEVNPNWYYIPSVYNGRTSSLRVSGQPIRRPWGVISGPGASSPATWSRSKRLDFELEMGVFLAKPLPAGQILDIRNAKEHVFGFVILNDWSARDIQGFEMAPLGPFHSKGFGTTISPWIVTIEALSPVECPVSIPQSPPPLPHLAWKGDSSNATWDIELSARILRKGKTYHITSTNLKDLYWTPYQQLTHLASAGEGLSTGDIFGTGTISNDRLNGVGEKSGLACLLERILPKNRLACMEIDGLEYLEDGDEVVIEG…
>OG0000211|10mAF|FUN_007652-T1
MPEELNAPWLTVSCFALLGRAADSESDPDEDAPEAGTKEFFSSWALFILIMLLMFALFTSYILQQKKIQAVHETVLSIFAGMFVGLIIRLSPESPIQDSVTFDYQFFFNLLLPPIILASGYELHQANFFRNIGTILTFAFAGTFISAIVLGLVLFVWTRIPLDGLNISFVEAISVGATLSATDPVTILAIFNLYKVEPKLYTVIFGESILNDAIAIVLFETAQKYADSDAGSLTVLNLFEAIGLFLLVFFGSMLVGMIVGIMTALGLKHTHVRRVPKIESCLIVLIAYASYFFSNGVRLSGIVSLLFCGITLKHYAYYNMSRRTQLTTKYLFQVMAQLSENFIFIYLGLDLLVQRNLQFKPLFIMVAVFGICLARYLAVFPLSKAINWFIRYRARRRGM…
>OG0000212|10mAF|FUN_002054-T1
MTETDPNPDLLLSSLEASPSKLSTTQIQYAQSIPDSRHGASARRAADERDNGPEGKKLQFWIDRKVTLAFFPLCLLTLMVALEAASLSIALPVVTEELGGSAIEAFWSGTSFVLCSACCQLIFTSLSSAFGRQLLIVIAVIFFLVGTIVSGVATNFTQMLVGRSIQGTGGGGIIALSEVSVTDMVPFRLRGAYWGVLGSMWSVGSVIGPIMGGGFSTNSDWRWIFYINIPFAALSIPLIVIYLKIKTKKTTRREKLKNFDTVGLVLFVCSTASFLVALSWGGVMYAWHSWRVLVPLIIGTIGIIGVMGYETHIPKDPILQVSGIDNHSLLINYIGTVLQGLTLWCILYYLPLYGEAVHGLKPLPAGVAALPLAFAIAPSACASGIIAVVSGRYRILIWI…
>OG0000213|GA11_10|FUN_007886-T1
MDEKQDITTQNEKANGADEKLLTELENPQKIQKIVREGILLAGGGAAILLQVAMPGVGKGVDEHSNFSYRPLDRLRTTMTYVYCMAFGTPEEKKIIIEMVHKAHSVVRGPDYSADDPHLQVWVAATLYAVGIDLYEQVFGRMDEATAEAIYREYAVLAVSLRVQPEMWPPTREAFWIYWDEQINKLQHQITPQAKNVCKDLLFNKQVPFVIRISMPLVRLMTADLLPDRIREEYGLKTSRSRRGMQKVVRGLTKVVYPATPSFIRTYPMRYYMKDMRQRMKKAQHKSRLVKRGKPNELELHDRQRLASSGEYLKYRRAGKSPPPRFIAQHLFTFTFTIFIRPGDYLDFDRCGSELNGPRGPVIGVDIGRSDATLLSMAVHVRDVAKMVEVIAHSVQELA…
>OG0000214|14mAF|FUN_001993-T1
MDQKLKLIWANVLGLDPDEIEDDMTFVDLDGDSVKAIQVVAAAATQDILFSVETLYAYPTIEALSSYLSSSHEMSLRKSPARSLAHIARRELSMTCYSLCSQITTEHRTAPVSPIQEMILHLHENGQLHLSVYVYELEGFVDESALRQAVEALTINHPILRTTWAKGNGGYCLVLLPSSAVSSSSFDGVEKCTILTDPRQVHGNDLLDYCHPPRLLRRITRYLLERDFMRALDAPDDIQRGPPKPWYGDFAQYLKTHQDDEKAFKYWNDYIKGSTTEVVCRGPLWLTKEHSILTNSMAITVPKKHQVGLGAVIVTAWSLALAQHSGLSDFVFKMGKLGRSYPDPGLDQMGGPLLATSLFCFRLTDTDESIQRILRSVQQELASHEIYEHGLEMLHSSGL…
>OG0000215|10mAF|FUN_010982-T1
MMSRQPKLRPKSHIPGFPDAMYDLATMSSMSQMEARTSLGEDKHDQRVFRVKRKHVLKACDRCRVKKTKDATTSMLIQLSVTGNSHATAVPRITIHVSSGRGRLRRQRSIREGKEIYIPTWVLPAQRLRKEANPALQRLYKLCLNKDGFPGEPLTESPDGYPLTHAILDRLGLIKQAEENADEQDEDSEDLQYLRYMASTDCSATTDPSPEPVTPPEPSPSHCSPVNPSTKTDGPYNWEYQPVHAAHHEQYASYQHSGFYSVTMPRSAVEATGHVAESKCSEALPPVSNPENSYYFYTGTNGNAESTKGPLHPGVTAGPRTHHHSTGMPAELLSNYSLHLHDQQSLYQGLAPSWSSYPCG
>OG0000216|29mAF|FUN_007305-T1
MPNDASAPLYPAYLPVRPEGFTPTLKVPLQDIPEAGCRADPSLPEIYTKDSQLKSITPRIGTEIRGVQLSQLSTDGLDQLALLAAQRGVLVFRDQDFADIGTGRQRDIAAHYGPLHQHPTMGYPQGTSPEFQVVYADEKVGNLRTLLGTRTSYDLWHIDQTFTPNTPGVTFFWVLETPASGGGDTAFTSLTAAYQALSPTFREGLHRLKLLHTSASVGEVARIGQERALKDAVQTEHPLVIGHPITHDPVLFVNPAIARQVVGYKTEESENLLSFLHNHIRSLDFSCRVSWEKGTVVRAVAHSAVPDFEDGDRRHMLLDHLSNAVTTVPHQMLASILSYYPELHLHLLASIRWIRNYTTMPDPDSDHDLGHAGHDKHDGPPRKLTPRRGKKELQRILKL…
>OG0000217|71mAF|FUN_000691-T1
MSSICRKGHIDAAIYEHHLSRRAAEDFKYRDVWGPREKSMANPWSPENPDGTLLHDEMGQFIKEQINVLPLSHLTYSTGPRGSRRLRRAAAAFLNEDFHSRQTITQDNIFVTPGLASAIDALTWAICNDGDGILVPQPYYNGFDFDTLNRRNGRVIGVKYEGIEGFSELDDLFRPDVNKRALEVALREAKKNGITIRALLISNPHNPLGRCYPPKTLLELASFCGKNQLHFISDEIYAKSVFPNAALSSPTPFVSILALDIHKVIELNLTHVLYGASKDFCANGLRLGLVCTNNEGLIGALSSISMFSWSPHVLQDVWAAMLEDRQQVERFMIKKGKLMAENYHIATSFFRERGISYYEMNAGLFIWVDLRHLLIPESSRDQTGYRELRVTSPDASVYK…
>OG0000218|D6|FUN_011374-T1
MAQAASDPFLVPTSTSRVQLSPTAAAFTPIGMVDTVANSNLSQPLTRALPSVSYLAVDSIAEVNGPSSGLVSPFDQGSSDYGTIGSAREFRGLSSGAVLEKFDAERRSRALVIENVPTNLTYMALAGFFNRREFGTLKGPVLTELNSMGKVYVSFTDSREAKKAIEKVRLLRPEWRVFPLTAKEYVQHTEPTLLSDVSDYEGQLLVTVYYDSRNPTLNQHTVTRSLETIVTTFGDMKAFTPLPTGQDNISEFHLEYFNTRDAENAMSTLNGSSVEECIFEVSSFRPDIEDKPRHPLPSPSPARDGLFRYEAPCLKNAAWTPSRPHRSPFMELSPTGRSTVPPGEHAGLMDWMSRAGEGVLLSPRRDIGRFPELRVSNQNAVDIERIRLGLDVRTTIMLR…
>OG0000219|K54A|FUN_012757-T1
MDSHLYDESPPSYDVAVSGDCMDVSTLVRNDGRVDVTVVAKQAGLNDFLPSNLPTETRPLPDVPLSAITPLNIVIQIVGSRGDVQPFIALGTRLQKNGHRVRLATHGNFRDFVHKAGIEFYPIGGNPEELMSFMVKNPGIIPKMSTIAGGEIGRKRQMIAEMLDGCWRSCVEPDPETKIPFVADAIIANPPSFAHIHCAQALGVPLHMMFTMPWSPTKEFPHPLANVKGSGTDASLRNYMSYSMVELLTWSGLADIINRWRVKALNLEELSPRTAAGLMEAMQVPHTYCWSPALIPKPLDWPSYIDVCGFFFRDEPLYTSPEIQEFINRGSMPVYIGFGSIVMDDPAAMTAMIQGACQELGIRAIVSKGWSKLGQGCNDPNILFIDDCPHEWLFKHVAA…
>OG0000220|GA11_9|FUN_013086-T1
MLWLLLTRSDVSAGGRDLSGRTPLSRAAECGHEAIVSLLLSRNDVDPDYEDTNGRTPLSYAAVSGHLTIAKLLLQSGRVYAESEDEYGRTPLSRAAEGGHKELLEMLLESGAKLESKDRDHRTPLSWAAAENDHGAVVALLLELGAAIESKDREERTPLSWAAMKGRGAVVTLLLERGANIESEDKHSRTPLSWAARKEQEATVRLLIQKGAFKDCQDSNHRTPLAHAAERGHEIIVKVLLEMGADIRSPTRLGETPLSLAAERGQEAVVMMLLGKGADIDSRNDKDQTALFLAAELGHETVVKMLLEKGANIKSRDYWDRTPLSYAAENGHAAVVKLLLDKGAEMKSQDSWRKTPLSYAVTYGHEAVVKLLQDTDDAGVTQRDKEVFMKHRETKAAAL…
>OG0000221|7mAF|FUN_002575-T1
MPSLDENVPSRAPDGPGDTTFTATIDALLSYSAGKSFDFNILAGPKQGRYEHIPLDGVDIESVSNEELVRLGETASVLYQIGSSKVLRISHDLVLKCGPLVLPSEGRALEFVRAKTSILVPRVYRSFQVDDPFEYYGTRGYLVMDYDDVICQTAVIIKQLQSIPIPTAGPLGGGPCWGKFFTDYGAGPFNSGAEMEAWFNHKLKICKDYNQAPQDIPPFDFQKFVLVHQDISPRNMILDATGKVCLIDWAHAGAYPPAFERAAIVEQHRFPEFNEMTLHVMPEYDIEVRQLQSIGYGLSVAGLA
>OG0000222|10mAF|FUN_009675-T1
MGLTQRISKWLPSSPSLPVDDVSREKGRNISRFAFFKRRIRLKGNSSISIPLGFVLLFPCLVIVLVLLLFVRHPSSPGGILIPAGTPPSIRKISEKHDKVFASGCLQVEKEVEGKRANAAFVVLARNKELDGVIQSLKSIERHFNRWFHYPYVFLNDGDFDDTFKDTVKNYTSAPVEFGKIDDTMWGYPKWVDHEVAKEGIRKQGDAAIMYGGMESYHHMCRFYSGFFYKHPLLMKYEWYWRLEPEISYFCDITYDPFVKMAEANKTYGFTIAVKELRETVPNIFRYASAYKRKHNLESKGLWEMFLERPPEEEPKPEEGKQDKLPEEILQNEPGENTVPDVDPEAMEGEKYNMCHFWSNFEIARLDWFRSKEYEEFFEMMDRSGGFWMERWGDAPIHS…
>OG0000223|13mAF|FUN_006297-T1
MSIGEKRNSMLGSMDKESSFKLLDAYFEAGSNFIDTANLYQDEQSEIWLGEWMASRQNRDQIVIGTKFTSNYKSHELGKGKTPNFGGNHRKSIQLSVRDSLRKLQTEYIGILYMHWWDHTTSIQEVMDTLHMMVEQGKVLYLGISMAPAWVASAADTYAQAHAKTPFCIYQGRWNVMVRGLEREIIPVARHFGMAIAPWEVVGSGKFQTKKAMISREQAGEGLRTMFGPGKQNGKEKEVSEALAKVASEHSIESVTAIALVYVIAKAPNVIPLVGGRKVEYLHDNIQALSIKLTEDQIEYLESMSPLDLGYPYSSIGPDPKSTGKPTRMLSNSAPLAFEKTTE
>OG0000224|GA6_22|FUN_000176-T1
MEQMAGPRPPDVSIGYRLMVGTTVTFVCAFIVVSLRGVARSLYARMSWDDYLTIFALVQALIATIFDCIAVDKGLGRHLLYIPKNDAVTAMYYDLLSQVFCINALSFAKISICLSYLRILNGSRHTVLRVTCYLTAFLVFAVNTVVIISLYAQCDPPRESWNPFIPGKCWGFKTEISLVLLQGAWSAVTDYFLSILPFFLFKDLQVSRGNKIILCGLVGLGVITGVFATIRTIESGLGLKNGISDASYTTVMGLMWAGMERNIAMMIGSVPALRPLTTPFMKLTSETMSYLGIRSSSKTQSSSGVNGSGSFPNRSVYTSWGGAGHGRPRIIVSMLADITCACHGAEQCLLGQRRASQFASMTNVDGLLSTRGGLNVTQVLGRIPSHVLNPALHRDEIDL…
>OG0000225|GA10_25|FUN_009619-T1
MPSLYVAIYYPRYDNYQHWALHLHTATEDLIFEVDGEHPTFRKMESRGKPSDSDSLIMSLLVSEIGDVDVPTVKAAVEAARVDNETLEWDCQEYVLDILEACEQEAVLDGDDEHYVEVMKFLKSKRGPPSIPRLSDLLRKKPFPMTSPGPPLPPGILIDEEISPVYNSKYFYPAKPGEVLANRYQALVKVGWGVSSTVWLAHDLQGHTEEPESVVALKIANNNASSAGHEREAEEHISTVDPSHRGRSLIRTLLDSFEVNGPEGPHSCLVYPPMREPLSMYQRRFGDRRMPLPLIKTYIRALLTGLDYLHKQCRTVHTGKFIFDLSSPRDTEPRRRLDLKLENIMVSFEDPTVLVDFLESQLEKPMAFKVDSTGRPVLEEDDDWGVWPIQPDHYRAPEV…
>OG0000226|10mAF|FUN_006975-T1
MPAAFTYFAKAQSTYKPPHIANGNAFLGDIVSSEHNDPEKPISGGFYRLEKGVPLVYEYHFDETKIILEGEFEISDETGQKVTAGPGDVFYFPKGSKITFTTPSYGLAFFVSSILSFTL
>OG0000227|45mAF|FUN_005533-T1
MCIQLTSRSLRKSQRRTQPTDKHVAAQSKVIPSVYATTLVTMLIDIQVSTHIHHQLLYHLIVLTSMSRAMPALPRPETDYERWMRDRDPAIKIREKPQYGPDPISNHEPVVEYPSSMNVSNPQLLLYVTSIVLSRLALYQ
>OG0000228|58mAF|FUN_008042-T1
METQKRPLASHAEAVSCGAQGIFPHALDVNASVSARHVISKVLKPNTVTGVDCYYDYTKNKPGVKVGIIQTLTQRVESLEAQLEALSAQNQAVSGIPSPASTVQDVNALRNLVSSLMDEWRENNTPPNDAPDQRLNSPPDRDVQDSTTSASGPETSRKRPCPDPGSSVDYTSQVDLPPDNLINGILDAYFSVVHPFIPILHEPLLRSRLRDPAERPKLIPLLHAMMVCSLRYVANERLAAEWSTSHPGALQKSRDFVVLSSIDNLSVESAQSLIIIAFVHICDGNGSKAWPIVGALTRAVVYMGLHIEPDEGQQGDPCIEPIRCLPPARVWTEMEERRRVFWNVFLLDRFCSFTTGWNMSLSSDDVKLRLPSDGTYWAKEEPVTTPFFNIWDTTLAKIG…
>OG0000229|GA7_14|FUN_000165-T1
MRRSEGNQPTQSNRANRRSRVALACDICRLRKSRCDGIRPSCSACGRLGFECVYTTPNHSQNVIIQKEYFQALEDRVKSIEETLASMKDDFGASISSQTSDIEVKGAMNDTNSPVQGIGLSYLIDENEPGFLGPSSNDHFLRCLCYAITQGKDMHIITTSTTESYVGSSQTQYPTPASERKQPSEVNIFALPPANEMTELVQKFFFQIGILFPFIYPVTFLETYSHLLKNGCLSVSRKWLALLNLTFATVKLSIIPNRQFFATYIAQSDVYYQRAVDLFGEQVFNGENIEDGSLSTAVQFLLLLGQYLHGRHKPGQAWTVHTLAVKAAFKLGLHSQNALKDMPALTKEARKRTWYGCVMIDRYMFLDNAYSPDVNIGRLKRPPAAIPDCYVKLELPANH…
>OG0000230|61mAF|FUN_000762-T1
MVLTGSCMCGLIKYEADAEPVVKAVCHCLHCQKFSGSAFTTNFIIPRSSFKILSGTPKSGKYTADSGYTYNTFFCGDCGSSLYGQPDSMPEMMSIKAGSLDGDSANLSTGNIDAEAFIERRVAYLKPIEGANQVTGMIKPLNSYGLIALELSWVEDYFPTRGEFAELADSSQVRVILLGVKNQHAPPPPLAEPSPPTVIRQGVASEADPVLHGNWDASGTKPIRFRD
>OG0000231|86mAF|FUN_003223-T1
MPDLPQSLLEKVRPSLRGHPDNLRQKVQRIRDVLVRHARSMHDSTLGAGMQRIANCTTLVDNRGSNKSSSSVENMEVAVAPDVYAINCDLQPFARHARGLSPRLLGSNESEISLLNDFLSFDLSVDSLEPLSDILGNDVVSPFNADQKSVDSSPSRTMGLVYYLEDSCNANIPSDIGQYYGSIYQDTRNAEDGSQDSRPTKYAAQRYLRAFFDSFQRHIPLLHVPTYLKHQPPEPLQLAVYAVGALHAFNQVAARDAYRAGHEKLLKEASTLAPLERLQTLLLLTMFASWSDEPGLRAESIPLQGQLAAVSILATTGIEMLRESRNCATVQAIFRQASVSLGMCGTILNIICFLGIMNVSHLSSTMFLPPGFDIELPYSEDLWTCNTRETWERLFSTAP…
>OG0000232|1_1|FUN_011913-T1
MGSIGETVKAWNHNDGVENQWMWNAKVPTCAESTVHELIAQRVQDQPNAAAVCAWDGSLTYQELDRLSRRLACHLVQKLGIGEGSIIPLCFEKSMWTPVAMLAVMKTGAASVALDVTLPKPRLQSITQQIQPNVILSSKAQCSLAGNLAASPVLTVDCPALDAMDTAGVCLPNVDPSSTLYVVFTSGSTGTPKGVMISHKNICSGLRHQRALGYANARRVFDFASYAFDAAWLNFLHATVSGACLCIPSETDRRENITKCMQDMRVDFALLTPSIARVINPAAVPALRTLVLGGEAMAEVDIMTWASQVDLRNAYGPAECTIVATAARIGDSTGQSGNIGYGLGLNTWVVSLQGDCLASIGSVGELWLEGPLVGKGYLNDPGRTDASFVHNPPWLTQGC…
>OG0000233|10mAF|FUN_010005-T1
MTASETTRLLPENPPDLVSATKGTEDPSRSSRPQLLITIGLCLSIFCVSLDQTVLATAIPRITDEFQSLKNVGWYGSSFLFVFTATQMMWGKLYQGYTTKRMFLLGLAIFELGSLLCGIAPSSATLVAGRSIAGLGAGSINSGALFIITDTIPLNKRPVYMGFLGCVHAVTKVTGPLLGGLLTDHVSWRWCFYINLPMGLVTAIVILSLVPTNQPKMAHSSLKDKIKSMDLPGSLLLICGTVALLLALQWGGSEYAWDDWRIRGLFMLSGIMLAAFAGVQVWAGDKATIPLRILCNRDMLSITLWGIFNGGAMIVFIYYLPIWYQAVEGFSATKSGLMTLPTQLGLVFCSLAGGIFVSLVGYYTPFLIASSVISTLGAALLSTLHPSSNLISSLIFQVL…
>OG0000234|10mAF|FUN_005458-T1
MTDQQPGEPVADNSSGSNVTSPRSSTDSRSPSTRSQSLRLSHVSPNHQHRHSLSESLRGAPNSPRSRRQPSLTQAAIQSLIDNPPAPNHVNPAFVGRDWREISIGELVSPNDLRFVEIDTGIEDATNVLIDSDAPVLLIRETPEHKTAVGTFDYSDLNAYLLLAAGLTQPDENTRASYDQLARKAKEGIKIPLKDVKDLGRKEPLTTLPASASVMAAVETFGGGVHRVVVVDERKQNEVVGIFSQFRLVKFLWENGRSFPVIDQLYPQALRDLRIGSRDVICINGDKPLSEALHLMNNEGITSVAVVDNHTNVVGNISLTDVKLLTRSSSLPLLHNTCTHFISVILSTRGLVDGKDSFPVFHVNPGSTLAHTVAKVVATRSHRLWITDPLSPSSSGPPT…
>OG0000235|10mAF|FUN_008581-T1
MSGSPSNGMPKAVVPSQIEPVVSAVEDTEQNAGVDRIVQEPSRDGVSISDKDSALFQGGVQRVRAITSLWSKNTMWLMFVLLYLVSFVDMLLVSVQTSLNPYITSSFHKHGLLTVVSIMSTILGGSSKLTLAKIIDIWGRVEGFLFMLLIVVIGLIMKATCKNIETYVAAHILYWVGHIGMMYVVDIMLADMTTLKNRMIMLGINGTPSIASTFAGPRIATLFYINLNFRWAFGAFAIMITGTSIPVVGVMLYMQRRAQKVGIYEKTVSERSWWQSIIHYFIEFDVIGIVLITAVFSLILLPFSLASYAPKGWASGYIVAMEVLGVVCIPAFYAWERYLSPVQFLPWKYLKEPTIIGSCLLYCVMFISCFTWNSYFSSYLQVVHRLDITTANYVLNAFS…
>OG0000236|GA7_8|FUN_003798-T1
MDILLRESSFGRLLNFASNGQIFPHRDLNIPKHEEATSSSSSCPEAPRHVLVDFSGPNDPDMPRNWPTLAKTVVMVDVMLLNFSFYAASAIFTPSIPRIEEVFGATTAEGTLGLSLFVIAYGIGPLILSPLSNLPSIGRTPVYVLGSLAFCLFNIGTALAKNLHTILILRFFGGFIGSAPISVGGATLMEVYGPTEIPYAIALYAVSGVCGPILGPILGTLVIERWKTWTATLWLLSGVTAFTTVFIFFLLPETLYSNILLRRAQRLRDQTGNPAYQSQADIDTPQSNLAIRIVKQTMDDIKLSCMDPVILFVNMHTMLIYGVLYLWFEFFPFVFDGIYHFTAIQQGLAFFGILVGAVVSVITYVLWLYFSYQPRVAKPEAIVEPEARLVPGQVGAICI…
>OG0000237|61mAF|FUN_006244-T1
MAFAHCDYTVAWICALPLEMAAAKVMLDSVHPPLSQPKSDPNGYTLGTIHGHNVVVACLPSGVYGTTSAAIILAHMLSTFPSLQFGLMVGIGGGVPSETDIRLGDVVVSMPNATSGGVIQYDYGKTLRDGRFQRTGSLNKPPQYLLTAISQMRSNHMIGERPVLKVLSNIFHKHQDMKEKFSRPDKDWLFQSRYDHQGNNNPDCSTCDQTQLVTRVPRETEEPCIHYGLIASGNQVMKNANIRDAIAQEEGILCFEMEAAGLMDQLPCLVIRGICDYCDSHKHKQWQGYAAIVAAAYTRNMLEVIRDTRTTCDINNPRAMNNNTRMISKQLFWDAYLLPILKKYNAEMEVICDRPHCFVEIKWPGLNWSWKCDWRLVRTLTKASALGRRQVEHTTGDRG…
>OG0000238|22mAF|FUN_000568-T1
MKGKYRKSSKDRFRKLESQVNDIYHILNSLANRNDAATPEASIEASTARSGESLEGYSTEVPNMLPRVGGLGRSPCFAPSHLDPPVHVLDHLVEVYRTRIHLQPLPLFNLEGLRDRLANSPRFLLHSFLALSLNFGSHGFFRGREQEAVQFYTRSAQDGTMELAVEGISKVEVIESLCLLAVKDLIGQRPARAWMTIGTASRLDTLRRLTGHHTSAAQTEDRSARCHWSVFILEKAFSPHVLDLSSSQDTPDYPLSAPLPSTLPTYRDENCPPDLHVSEEVNKDLGINAYHIKIVSVWGDLTRYLHGIRSGNIETPWLPESTHTKLSVRLYECDAELPQRHLLRNVCFYKRSIAEIMQEQEYWSPWLAMQMLSHASPAILNHPFVHLVAMRGSRGMPQS…
>OG0000239|24mAF|FUN_000387-T1
MSQMVGHPYNSLSDALAEEFLIVRQRYGPRRPLNLVDDFTRTTLDTIALCAMGYRFNSFYSEGDFHPFIKSMVRFLKEAETQATLPSFISNLRVRSKRRTQLDIDLMRTVCREIVTERRQTNLDHKNDLLDTMLTSRDSLSGDALSDESIIDNILTFLVAGHETTSGLLSFAVYYLLTTPDAMAKAAHEVDDVVGDQELTIEHLSMLKYLNAILRETLRLMPTAPGFSVTPYKPEIIGGKYEVKPGDSLDVFLAAVHRDPAVYGSDADEFRPERMFDEHFQKLPANSWKPFGNGKRSCIGRAFAWQEALMILALILQSFSLDLVDRGYTLKLKESLTIKPDNLWAYATPRPGRNVLHARLALQTNSTHPEGLMSLKHETVESQPATILYGSNSGTCEAL…
>OG0000240|11mAF|FUN_002641-T1
MSDNSFHYFTRLPLELRRLIWEHCLPYRIAELDIPAFLLDGEESRQACLPEYTTHQNAQLPVIAFVNSESRQVALEEGRWVQGQETTSKQLIWVQPRRDVLHLNWTRMSYDVLGPLVGLYSPIGWYSLQAEELGMQPSIVAEIIYYFDLKGLLEGADSADGADGADNDEPFSASWSRRHDGMYDPLSIEEASDIAALAEFHRWYDVAMAAVSLHITREAALRSGLFGLLGDAPVQMVDVDDEARLRQFQALFREHALEKEPAVQALFELLTNARFRAAVGTWKSKAEWIILTSMWDYARRKNGILGTNPGSAWVPYLPEEARPRIDLSQYSPNENHPWVKEARQISNRLLHFVKALPARVIADGLVRINLPVSWDWGPLYRISVRGTGPPVAHLLFKFF…
>OG0000241|T14_1|FUN_010326-T1
MALANLGASIQDLIAIGDEQENVTDWQRRCGISKDSQIRLVKLAHMRYQHPDLDQITTFLQDFGITVAKRTEDEVWYRGYGEDQASQSPTASDIQELSDVPGSGFLVTLTDPEGFPVNLMFGKKPAEKGAIPEKLTINYEEEKPRIRKFQRFTPGPAAVHKLGHFGLCTGKFEELIHFYTTTFNIVPTDFLYVEKDGQRKNVALFAHIDRGDDYVDHHSFFMSTNARSHVHHCSFEVHDFDTQKLGHQWLTDKKYKSVWGVGRHILGSQIFDYWWDTTGNMIEHYTDGDLVNNQTPIGYGPAGDESLAIWGPEREIYESVCRYLQPAGEDAPQLFTSLVALEDHGRRFARRPISSEQDLETYERLAVEDHVHDIVAELCKIPEAREEFRLGNGLWFDNN…
>OG0000242|20mAF|FUN_003648-T1
MSSIPPKSGLQPQGQSTSNQAASQSTAPATSGNPSSQPAATKSYASATKKSATDSTAAPVTVGGSSQHGKSTSVSPVSGKPMQQPQTPGVTIVNGAPAPSSAQGDHSRKPSVTITSAGTSGYIPNGGPSSRPNSLQFGFAANQPASPNMGNPAVLANQAQAGLGVNPTANPRVTSPQTSPSPIPQPASSGGRPPPSSYQAQGNVPNFGSFGDAGDNQTRPSQAPLGPGPQSTHLRRESSQSTHSDMSNHMGSGPGRGGYHHQGGRGRGYSQSNYQGQMAYSPGPSFRTPNQPRGGMNPQYHPPNQARPMPPFPNSPQANRSPALATAHPATPQMSTVPMGPPQPYGAYPPHMAHQSVRTHSYNRTPRRGGLLPKRKPGPRVIPSPNIPPPHPSISLPPP…
>OG0000243|GA1_3|FUN_002894-T1
MAGVVLFTLYLYTLTQYALAAETNCSRIFHSAVISNGKLYIDGGEMHTRWPNETITTKPIDDLETIDLTKSWVNSDTDLYTYIPKPLANNTAIYLDEGAAWSDGDNLFFYGGYVSGVNGPSVSPLGTWKYNIASNEWTHSGFSGAALVRLCQGGAVQSSSKAYYLGNPSFAGTAGADVYMDPGLITLDMDKQEWTNASTAVMNEWGTIGDGYTSLLESAGEEGAIVAFGGYKYSVGQTLSYLAYRQNETIHRNSMETVRVYDISEQKWYTQQTSGDVPGWRMSGCTVVAPAQDLSSYSIDFFNANRYCNYVFGGMANTTALSDGNVYVLSVPSFRWIRVTDDNSIRIKHKCVRPQNNTMIVVGGNTPVTNREYDPLPQNCDSATFANGIGIFDLHSLSW…
>OG0000244|11mAF|FUN_004070-T1
MATRITLNAILSYLEELTLSTTVEIPESPKKAQNRSKHVLVIGGGVGGLMTAWILLDKGYRVTVVSKEWASLAKPLTSQIARALWEYPPGGCGITEIETPLFGCSTLEQYREWALQSFEFYRLMADRDELIGDGLERAAGAGKFGAKMKTLFQFFQHPIEEESRVHGRDDRHCDKYFEMKTLDKSVDSPFRDQLKVNYHCMADANGGKNHPAPMIDTDVAMAFLMRLVQSKGVVLEAREIIGDLRLHERELLSDYHADIIVNASGIGARELATDSQIFPVRGAVKKIRRPEGYPADHAFLLPAQMNHDGYGSVSKTVFIVPRNDDTLVIGSITQCNNWQLNLSPDSTEVKAMWERTTEFLPVFEDADHEA
>OG0000245|GA10_25|FUN_013234-T1
MSCQTKLEECTVVWLCPLEVELRAAIAMLDRVCEDIPLRARGQNVIYTVGEIGPHKVAVVGYYQEQGLAVSGSMVAEVKRDLPNLQFGLLVGIAGGIPSSIRDIQLGDVAVAVPEGDRPGVVGYDLGKAGEDDRFELKHWQSATHPLLRSVINIIRARNEFVFWRHLRIIDDLAEFQRPDGRPANPKVHYGTILSGNSVIKSKARRDYLKDRYGGIAVEMEAAGMMTRLPVAVIRGISDFADCDKNDGWQPYAAITAAAYAKEVLVRLPANNVRGSPLSTPFSDKDIRLAQALPEKWAFVGREDEMAFLQEELGFRTQPPLQRCVVGLWGLTGIGKSQLAARFVNQQRSKHPEREIFWISGESQEAFEHSVISMLKVGGHRHGPEATPDSTTSAKQSQE…
>OG0000246|GA13_9|FUN_012710-T1
MPSAHTTVDVPIAVVGLACRFPGDASSPSKFWDILKNGKDAYSPTSTRWNSDVFYHPGGDRSNVLPTKGGHFLREDPYVFDAAFFNITAAEAIALDPKQWIAMEVTYEACENAGMSLQRISGTQTACYIGSGASDNRGAVERDFLHNPKYHLLGTGDEMISNRISHFFNIHGPSATSGESQMAITDGVSLMPTQDFTTHLNNLNFLKPEGWSKAFHESAGGYGSGEGCGIIILKRLADAIQEGDDIRAVIRATGANSDGFTQVDCTHKHVYSYNGFDYSTQYVETHGTRTKAGDSIETRAIHSTIGKDSSKSRKLLIGSVKPSIGHLESAAGVSGIIKGILSMEHNLRWTSRLISLDMLELSSNIYTFDSTMSKLNLSVIDFRVSELENDAGEQESQQL…
>OG0000247|15mAF|FUN_010379-T1
MDSQWQPYQDPLMGRPAQLNNGLTSNPPQLGPKYGGQPQQSQPPVGYTYEAFQTPGIAAKPASTGMNSKSVSMASSPAATPRSRDYVTDADTTMEDADPYNRAKYSARPSHHSRPSSQYFPTEESSAARRYSPMNVLSPSMPYNTSPGKPHNAYAFPPGPNQTRRSPTRVPNYSSPPQPFQSPPSGSRAPRLPPLQPTDMSPEQFYPPSAGSQLSAPFGQDGRSPRSASISGGSQQPGRGPVPKFQKIKSVQELKPRVNAQPPFRRANPEGGFISPLQALTTHLPATYRICNPGFNYESSRNPRRVLTKPSKGVKNDGYDNEDSDYILYVNDILGSEEAGHKNRYLILDVLGQGTFGQVVKCQNLKTQEVVAVKVIKNKTAYFNQSMMEVSVLDLLNSR…
>OG0000248|10mAF|FUN_010182-T1
MTFLVGKPLTLAITATAGSGFLLFGYDQGVMSGLLSGDAFVRTFPEINTNTGANGSATLQGTVVAIYEIGCFLGALMALFWGEKVGRRMCIMAGCVILSIGAALQCSAFSIPHMIVGRIVAGIGNGLNTSTIPVWHSELSKPESRGKGLAIELCINIFGVMTAYWVDYGMSYVKNDAQFRFPIALQILFAIVTFIGIIGLPESPRWLIAHGRESEARRIIWSLQPNAHSITEDDAIINQDVAEITQAIREEQAATEESSFMMVFKNGPQKFLHRTLLGMGGQMMQQLSGVNLITYYNTVIFEKSVGMSHNLALLLAGFNGVAYFVSTLVPIWTIDRLGRRKLMLFAVIGQCACMAILAGTVWDGGHAAGLVATVMLFLFNFFFGVGLLAIPWLLPAEYS…
>OG0000249|GA13_11|FUN_005648-T1
MQVKQEGPRVVRETINDPEWTWPTRDNQWGKGAFLASLEARNVPGEVIERKLGLYRSGIMLDVTDQNYVCLFLDIPKTGMSRFAPDVLWRCWDELRRLEGEYSAGRWHLVHRDDTLDEDKQRICFMYPTNHRTVPEVIFVEIYDIINKLLGAPDIQGAKLPVELRRRGYSCLVFEPRPESTYKPSNIRVAVRTIDLDYHILSRPTSHLQAPNDLEHKYSHNPPSLTNPIANPPNHNQTTTPTPTKKTPNPKNGHWTIPLKPVKRTTSSVFDATRKRTLKEAGLRTEEHTNMVGIYLDIDPWTNPQDPEDVILASRRELERRMTVAEARYANPRGKPPNHRIRVYWVFPSEAQTAEEVFKEAWIYNMAFEEILERGKVFGFPVLLDGCCVVDILRTENRG…
>OG0000250|GA13_36|FUN_012906-T1
MDGLVLIIAFTPNGLEITINLPKTLQVRVRPDVILGDFGASILPAKGELELSATLTLLFDDQRPIRVTGTITGSATTAKAAIYMNPNDKWINPFQLNEKVVVSKLGLGAGITYATVCAMGPDELSLTGSVAVGSTLTADLVLSLGVKKEQVIYFHISELNISKLVKLAGEMTDIAALQSVNGGEDFLVFRDITFYMSTGAKVHGVYYDRGIHVKGMVEFFGKKGDFDGQIRDDGVVINGGVDNFNIGGLEVRAARAGQERATMGIELTGDRQKVLIDGMIRFHALELSIFIDADVQERRLDADITLKFTESIMLHLKANARVPDSKSLEGVVMNFEAEIRPDVLGAIFDAINQTIGDIGKLATETIENAERKLQEQMDEKQSELEKMANELKAMKEKVD…
>OG0000251|D17|FUN_011793-T1
MAGLFKGIHGVVQDKTGVAAGDVQEAVTAVGEIPKGILDIIANDKKEPQLILHVYSYSRESRLIKEKCCLPFKNVKDEEMQLTDIRKLLIGENILEPRLVWSSFCNQRGAVVQDITNFRAYLQILNEKSSEVAETSEDNADTYRVYLLSEKIINQDVINKAILDRGAKVTTDKKLAELPTASQPEPIQAPTSFSHNIFVNPTTTFSIVHPADMSEKQWSVVIRNNSLLNPYRVVDLGSKGGKFVERSIHSAFVLKPRAFQDYQISASGAKTSVSAQQLLRIPFFRIEDDSYVEQFEETKSVSRAVAASSMSQFDASLAIEGGAFGFSASALASYGDTSSSSDSSSSNEENKVMNITYNFPRVTIDFDHQSLDLSNQCKADLKAVSTAADIESFKNKYGR…
>OG0000252|1mAF|FUN_012507-T1
MIRTSPNGEEQPPTSREDCKSNADDIVYPTGLRLALLLMSIFIGMFLVSLDRLIVSTAIPQITNEFSSAGDIGWYGTAYLLTNCAFQLVFGKIYTVFSVKPTFLTSVLLFEAGSALCGAAPTSVAFILGRAIAGLGGGGILSGVIVVIVYAVPLHKRPKYQGIFGAVFAISSVTGPLVGGAFTTDVTWRWCFYINLPLGGVVMVLVSILLQVPDCSDIKMPLKDKLRQLNVLGLVALIPGVVCLCLALQWGGTTYAWSEGRVVALLVLALALLVTFALIQIWKPENAIVPPRTFKQRSIASGFWVSSCLGAHMNLFVYYLPIWFQAIKGISAVDSGIHLLPMLIPVVVASIITGQLVSRIGYYTPFMIFGVCLTAIGTGLLTTLGINTSAGKWIGFQII…
>OG0000253|25mAF|FUN_006504-T1
MRLLISCPTQPLAPLLLGLMTAATAQSVDYSQYVNPLMGSEGPMAGKGYGGGDIFVGGARPFGVTKAGIDTTAANWSIAVLNGGWTPDGNVTAISMMHESGTGGAPKYGIIPQMPLTDVAPPVNILDNLTYSQPRVGQDTASVGYFKTQLQNGVQVELSASRHAGIMQYSFPKGEKYVLVDVSHYLPGSPSDPNGQYYIGGEVQVHEDGREYSGYGTYIGGWNNGAPFTVFFYGEFSETPGSATTFTGRNTDPIRQYQTFSNGGVSYPIYGNKPDTASSGPMNDRVGALFSWDDVEESQIRSRVGISFISTEKARSYIQSEIPSWDLNDTVKSAVEEWNRDVFSKIRVPLDSTTNQTHVRLLYSSLYFIHLMPSDRTGENPLWHSEEPFWDDFYTLWDI…
>OG0000254|10mAF|FUN_006533-T1
MEAKSTSEVQIEDVETFNNKVYNQVVGSTKLINDSEVVLVPTPSNDPNGKGFDYPLNLPVWQKYVILFIVGAFAATGNLMTSGMSAFLPAVRASYNGDPKTNDLITWPAFFMGIGNLIAIPLSYAIGRRPVYLFSSILLAFGCLWCAKSESLESHIAGRDLMSIAAGTCEALCPIIVKEIFFLHERGKAIAAFNALQTVGTAALIIASPYIASDSHLGWRWWYGIFGCVSGAVALLSIIFVKETKYTRSMEALNGEGIELEGVLVPVTTRTTRELDVVNYRLRSFFRDMAPWSGNAEWSLTIDCCKQMCQVVLFPNVVWLILLNSAGLGIYVLMSALFAEVLVKPPFLWGFNTLGYVFTGQIVTAVAVPIVCGYFSDQITKLLSKRNNGVSEPEYRLLA…
>OG0000255|71mAF|FUN_009174-T1
MTRGNTRQSKVFYKGPTEDFVIMVQDVTAVENWRRDRSVPLAQVLDGWKIFTSRHRSTAATLILGRRSIPKPTVVRVFVRKQLYSSASNATDTFTEVSSLLQRRVHGVRGPPNLAETGHVLSVCDGIVRAHGLRNVQAEELVEFESGVKGMCMNLEAAHVSIVLFGSDRLVKQGEAVWRTGEIVDAPVGPKMLGRVVDALGNPIDGRGPIETTERSRAQLKAPGILPRRSVNQPVQTGLKAIDAMVPIGRGQRELIIGDRQTGKTAIALDTILNQRRWNNSNDESKKLYCVYVAVGQKRSTVAQFVKILEENDALKYSIIVASTASEAAPLQYIAPFSGCAMGEWFRDNGRHAIIIYDDLSKHAVAYRQMSLLLRRPPGREAYPGDVFYLHSRLLERAA…
>OG0000256|65mAF|FUN_008704-T1
MARRLSHHDYTVGWVCALPDELTAAQEMLDEEHLNLPSNHTDSNIYTLGSIGAHNVVLACLPAGQTGTNSAVAVAMQMKTTFPAVRFGLMVGIGGGVPSKEADIRLGDVVVSQPGNGHGGVVQYDFGKSTPSGFKRTGFLNAPPTILLAAVTKLRSNLDRGKSSLSPHLSKLGNLPRFGRDQAGSDFLFEAEYNHSGEDSCLSCTTARTIQRNERADNIPMIYYGAIASGNQVMRDGVERDKISSEFGGVLCFEMEAAGLMNTFPCLVIRGICDYADSHKNKRWQPYAAGTAAAYAKELLGVIPAADVVNTQTVDEALRGAKRTFYLPFERNHKFIGRNAELDTLKQKLLVNKDCQKVALSGLGGIGKTQVALQFAYSVKEDCPEYSIFWVQALSMETF…
>OG0000257|MOD1-586|FUN_012065-T1
MGICSYFRNLRDDGKIEPGLQQDAFLYVDTAAIQSSLDHCPLPRGYVLAADASHDGTKLPTYMHGFKGSVRVALTGAFTTFYARLIPRGSPKDNPAAEHNLRQSWGVIYKRAKFDGLQKAYPPISALNRGWYHPAMDNTIHMIAAQEEDFYRYTTKRWLSNDTEEASQRYQRFDIQELLDVAARSIGSDARCNHVMKYPEGFYNKAFLLTFSNGSEVVAKLPNPNAGPRTLTTASEVATMEYARTILGLPVPEVLGWSSNSSNPVRSEYIIMKKAKGTALGDVWYQLPTPSKHKFMRQVVELEARLASVPFTAHGCIYYAEDVPRECSKNQLPLYGDDLKKFCVGPVVDPILWSDERVEMGLNRGPWHHLSDYATSIGTNERTWAMQYAKPCMNYYRSN…
>OG0000258|25mAF|FUN_006141-T1
MELDDESHQMSDLLDSKNSSDQSDKECESQFSVKVHGSLRTRITEWYSGWRYTLALASFASVIVLAFNLGFVTWAAVHDTVKKGRGTLHEGNCEKVQHMSTGLHFSINILSTSLLGASKYCMQCLSAPTRKDIDRAHGKSRWLDIGVPSVRNLRLVSRKRAVLYNSTIFAITSANSYWVFTAPEGFLKQDVQNSTSGNEDTATDALNRLRAEAQNGTLQRLDISQCVNAYATDFQTTYGSLILVTNDTDQSQSVAQQTTFLPQENMRTSASDPYQWICSAQAQVKEHTCSQLLSDVKDQVSKNSWYVDRYRVGYCLAERPPQRCKLEYSVPLAIIVIVFNLVKAIIIGYTAASATKKPILTTGDAVASFMQKPDEFTRGQCLLSRESVKTRPCRTSYKS…
>OG0000259|11mAF|FUN_006686-T1
MSARRHRSAVACQHCRQRKVRCSFTVTGVPCIGCTQDGTECIIPQGKAQTTYNELNVIRPRIRQVVPHIRQNGPENSPRIAEGSRRSMPPRPSASTDTFTIAPITPQIERPRSVGGTNDVNTSPEENRSLDEERTGAEIATAALGRNRRAGQAPFYTGESPGFGSVLDLCSPPQQPVQRHILLQPKRSIPLSAEDREYLQYKGVFNLPRSDTCDELLRAYFHHVHPIVPVVDATSVLSSYPSGESNQCNLLLLWSMFFVAANYISTDTWKQEGYSSRKAMKYDMYSRATCMHHISGETDNTVLLQSALLLGFYHSEVDLHMKPWYWTGTAISLCQIMGLHRCPSSAWSDSSIPERQQRLWRRLWWSCFFRDRWLSLTMGRPLRIDLRDCDTVMPSSVDM…
>OG0000260|62mAF|FUN_011922-T1
MSSGLASDEVAEDYKNSLEDLTTNDRFQISNLTVIAKENTEHAMAISRVLENHIRTTPPAQKLPALYVVDSIVKNVGTPYTLFLGRNMYQTFMNAYTLVDSPTRRKLDEMLKTWKEPVPGSLDTRPVFPPEVTRSIESALIKARTAALQQQQARSQQEILPRGRVGTPPGWGSNSAAAQSSTRYPPSTNSTPPMLYNRNGSSHGFPSADPRSTPTPQLQQQQQHQQQQDVDLSALNRDIEALIATARSDFANNPLVPSVQQRLKALLDLQGILQRQELTQEQLKLVRDQVSALSPKPPISVSSSLPPAIPAVSTPSMAMPPVQAISQPLQQLLNPGTLAELIKTTAARQQPTPPPPPQAPSILSQAPSSVTSQPTVTLTPENPLIAALRARGLLPPASA…
>OG0000261|12mAF|FUN_005978-T1
MASILTLHRVTTLEQLEPLYQIGADAFRDDPCMNWFYPGGRDHPEDFAIGWKNILQMEFFDKGKFILAATIRDPDDDQTQPGRVVGFAVWERNGVCDAARSWQGISLSKRLKRFSLNLKVAYTFRLDTPKRSISWSKLTHFLHEIKLAKAGQPTESWYLSILAVSSKAQGQGVGKKLLQWGIDRSEEEDIPATLVATDAGLHLYESNGFERTGWLFFDDERQKQTVMRRDTRLS
>OG0000262|GA6_11|FUN_011539-T1
MPNNHVEQSIHDTSTGTDAPQHEPIQHRGYTEYEAQGPLVDKNLADQPAQAQNVNSLVHLATKTHHIHDTWTPQSWSRKPVVAQDVEYDDPKALESVINTLSTLPALVNPMKIEIARKSFAAAARGKAFIIQGGDCAESFDDVHPHAIQQKVKLLQEQSHLLGQGLNLPIITVGRIAGQYAKPRSSPLETLEDGTLTHTFRGHNINGPGVEERRPDPYRLLLGDFYSRTTLEMIRHTQSTPSTTGKTFVPAPSSFPLTPEETDVTPLETPTGTIFTSHEALHLPYESAMTRDRYNTSASFIWIGERTRQLDGGHVEYIRGLRNPIGVKIGPNTGSSTLIALLNTICPEPHLLENIGRVTIITRLGADKVTTVLPHLIKAVQEAGHTPVWMCDPCHGNTQ…
>OG0000263|10mAF|FUN_009829-T1
MPTLALINFNIVCATLGGFISVFGLVSYLFKERFYLSEALISLLAGIIFSPHAANFIRPKEYALGSEQNLEEITMYFTRLVLGVQLVLAGVQLPKRYLQLEWKSLSLLLGPGMAAMWLCSSLVIWAMIPNFQFLHALIIGACVTPTDPVLSNSIVKGKFADKNVPRPLQRIIVAESGANDGLGYPFLFFAMYLLKYTGMGGAGYSGGAGKAMGLWFYETWAYTVILSVVYGITVGWVSRELLHWAEEKRYVDRESFLVFAIALALFIVGTCGMIGTDDLLACFVAGNVFTQDDWFRLETMDDSLQPTIDMLLNLAIFMWFGAVCPWSSFLNNNIIPIYRLIFLGVLILLVRRMPIIFAMHKYIGQIEHLLQAAFVGFFGPIGVGAIFYLSVCREFLQGI…
>OG0000264|95mAF|FUN_007176-T1
MSKRPRTPKLATQGAHATKGRLKRIVGRRGGGVLFVDEAYQLVAPYVDGAGRPVLDIILTMMENHIGKLVVIFVGYKDELEAFFEHNPGLSSRIPCTMNFSDFTDAELWKILSDNIDRRYKGKMKVEGGMGGLYMRIAIRRLSQGRGNRSFGNARAVENLLDLIARRQARRLDQERRYGGKNLDYFLFTKEDLIGPDPSVAATQSVAWGELQRLIGLEQVKDRVGSMIRMIGLNYRRELRDLSPLKFTLNQLFVGAPGTGKTTVAKLYGRILADLGYLSRGEVVLKNPADFIGECLGKSEAKTRKILEATVGKILVIDEAYMLDAGDPNKEQDKFKTGVIDTIVSMVQGHPGEDRCIVLVGYEDKIKDMFHHVNPGLSRRFPIERPFCFQNFNTSQLER…
>OG0000265|1mAF|FUN_006858-T1
MEDTFNLTVLGGVIVLYSLGLVIYRLYFSPLAKFPGSKLAAATGWYEFYFDYWIGGKYVFEIERMHQVYGPIIRINPHELSIHDPDFYNEIYVTESKRRTNHYDLFARGIGMDGMSLLSMRKGTKDARVESHIVTVDHNLHRKRRKPLEPFFSRAGIARLEPALVEMSLKLESRLRQYEGKHTVITLDHAFSAFSGDIIRRVCFNKDDFGDLFMDHPDFSPDWYNLIHNILRHFPVFTGFPLIARIVTHIPESILLKAFPQGQSLNRLKDVALQRITHVMNSKATELKDTHREVSLFHHIVESDMPESERSPERLVQEAQVLLSAGTVTTARTIAFASFYILARSEIKAKLQAELRDAMDGWPEKVPTFMDLERLQYLQAIIKESLRLSYGIMHRLPRV…
>OG0000266|1_1|FUN_003042-T1
MSRFLTPSKVALLCLISIYTEGVIPNSSAVHVLSFLVASLSPLDADPSSSKNWKAQYSASITDLEGALSTHSSSIPGRTIWDLFLKKVWSIDSCDALEVFFSNVLDLLVKSREEQIRDRDNGLATELGCMRLSRCSPLGAFVRRAQLEFTRLQFHDSVKLWKGFVKYRLPTYHAWARRNPFGEQAMVDMNLLELGLDTGSQLAQVAYGNIEDDLEEDNYVSTKDVERLLEFQIGELQRMGGRVPDGMKACLERIITSGATLPNLIHYLRFLDAWRAGDYPSSFDNLHRYFDYTMHSRDRSSYQYALLNLAILQADFGCYGEAISAMQEAVSIARESHDMNCLNFCMSWLYHFGKAFPEQMKDVQNTGMLGNEKEGLAFLKAKAKETEMWSLLSTTLLSE…
>OG0000267|10mAF|FUN_012085-T1
MAPTLAEVFGSDGIDIAERINNFKWNTIYDRGGPNAEYLHDGLAPSYGTLNSESIDDLDEAYKVAIAGVMRSLAKLSSSQRTVNNVESVLTNNTYLEPAGDSIDRTENLLKGNMGYFNVGANPDNAVVKEVLTWWNKLIADQDVLNSTINSQAMANIVSQSGAIIDMSQQFWSKSGAHEQKMLDIGVLRFPDVSQPYFKLYRIKLSVRVDMSRTIFPMGDLGGITGEFHSRSFKPREAAIDQLEQDALNSAVQEAEDFFA
>OG0000268|11mAF|FUN_003847-T1
MSVPRITLYLDVVSPFGYIAFHVLRNSAVFAKCNINYVPIFLGGLMNACGNTPPVNIKNKDIWIGKERLRWARYFSVPMVENTPEGFPPMTLATERALCAVSVKSPEKLIPTIEALYHSFWVQGNAKIGQVEGFTPVLESVFGKDGTQEILQAMGHAEVKERLKANTDQAFKSGAFGIPWFECTNIKGETEGFWGIDHLGQVADFLGLDRGSDRGFKSVL
>OG0000269|12mAF|FUN_012551-T1
MPAVQKRKPGSPLLDDILRKRENQISWKRAEKDLGVYPIPEFLARPWKDRQRVYADIMTLPHPLYLRNMVLWDDSGPIWADDLTLPRGARLLDSRQTGNDVLTREAREYFYSQNLIVADGTRMSWFHYRDEDDFVPARWLQRIQVVVWCVPGNTDSTTFMSVYRQAIEDIIEKLASCDRLDYAIIELRGQKAEDISVVESHLVKLEENLRQLDQRMVRGVLLVRECAWDPWGRSIRSQAIHLPWWDAEKITTMGQVEAEWRRQIQMPQPPAGSWETMGKTPAANWTTGSQSFTRYSFRNRFGLRGLEYLHNRLNAVLLEYGTSPRIEMDAIDAQHEFHNDWYAERIPYVRGCVYLLQIYSRLRKMTGRFGIDQNSPLDDIIVDMGKRWHRAEQVLARDW…
>OG0000270|D12|FUN_011083-T1
MLLHWTPSAMLVIGFLTAVTGATSKFFLVQASRNGSFTLSPLSTVLTLDYGENVAGIPYFQVESGSGQTAVKYSEPFDGLNSPYSDGLWDFVNDLMNTFRTETFNITGPGRVQASLLQGGQRCQSVTLLTNYTIAFSMIGFLSTVELNPVKSLPGKFRSSNSNYSDIWDLGARVVQVACFDAGSQPASWNITTDGALIPGQQPALCPHGFDQPDEIFEHEPLPCTAKLACGGKRIEPHHPAKSSCFRGQAIPSVLDNPLICMAQYHTVSTPSALEVYVNGTLGASIPMHGSGTWGYGPFQDQLAYVKDVVVTASNGTVLYQNNFLSQDTLAEYAADSNWGTVCADGGKRSAVVPRAIPDHGLSTLLPSDAGRLLPNDERPRVPRQYWGQTLKLVSRMGS…
>OG0000271|S8_1|FUN_001122-T1
MRATIFTTILAGSLPLLAAAQTQATATAGTTTSTGSKCAAQKYLDIDEAYSNSIVDDCKERMMGQLKACGVNEWKCLCEQQGNVVTCYNNCPGSAESGPEKQKQQVYCNAAKALPSSSTTIASSTASATEAKKTSSSTATSTSTSTGAAALPTAAFGAVEGGLMLGVVLGVLGL
>OG0000272|10mAF|FUN_006494-T1
MTSREDSVLAARDPSLADENDWEEFSLSEVRVLVPGKSRYANLLTASPDNPVQVTGCLDEVEEEQESLVHVPLILTHQSLPLVLDQDYLTKRIVLENITHYAYGQHDDGEVGIWVAGRAGWFSISPARGYRPMFNDVVEAIDLLYFLADRHQKRRRSKRRNRTPSVEYLCEEYVSHTHGICEDNDDSAEVFYKHHHFLLTRMLKGEEGIQWVDTDIFAHLREKFPEDYEQIKAELESPKAESEPEEDKADDEPEEATHEPDPTAVSKTQTEAIYQVILDLKEAGHLAKRQLNLDLVASTIVGRFEIDSADYAQDLIASKADAIIELMDEAKTYNFDWSRKVIYRELKAAAKKHDVQQIAFTPLRPRLFNEAESSPEDSEHEEEQPRPRRRRVRKSVLRP…
>OG0000273|1_1|FUN_010329-T1
MSILPDRSYRSLLLIVGSWKALLLLLVVFSPGPAYDTSTALRELGRNAANTDRHGLLTPVLGLLATNLTRWDAIYFTEIARRGCLFEQEWAFNLGFASLIRAFADGEDTWPRRALDIPTNYKSVLRRTAGINHALIESIIGIAVAHAAHGMSVFVLYSLARAVFPGRKGRNLAFIAACLHILSPAGLFLSAPYGESTHALLSFMGSLLFVLSFNHAGASTSLRDALIPLSGILYGLATAARSNGLLNGMILLEEAVRLLYSMTEGVTFAKTRRLIAVGMAGICTGLGFVIPQYIAYKQFCMNNKDPRIWCLRTIPSIYSFVQDHYWNNGFLRYWTLSNMPLFALAGPMLAIMTYSAIWTLGVGSGGQERGNGKSFSNTSKTQVHSEAPLTGRLLRSLAA…
>OG0000274|10mAF|FUN_000294-T1
MATSHLNDEEMIDQKLAIETTTSNTKQTPSRQALIEALQAEKPSPWSPNLRKLYIFCVIAFLCSTMNGYDGSIFGSLPALESFRDQFGVEKNGAKIGYISAMYTVGGICSLPFSGPACDFRGRRWGTFIGSLIVVACTFLSALSHGVPQFVAGRFFLGFGVNIVRSTSSIWCAEVCPPAYRGIIMAFYNCTYAVGSLIAAGVTRGSAGYPGNKSWQIPLWCQMICPAIVLLSVLFFPESPRWLYSHGQEEQALEFLAKYHGEGNPSHPLVQLQLQEYREFISLSGSDKRWWDFRDFYKTKAGRWRFINALITGIWGQCSGNAVVTYYLPAMLLTTGITDSNQVLNVNLGYTVVSTVASYLGASQIERMGRRPTIIWTAVACSICFACITIGSGIFDSTQ…
>OG0000275|GA13_12|FUN_005389-T1
MELSSVDTPQPPEVAIFEDDGADQWRQEEEVSLEQYLSVCVPLRCNMNIHPLTNLSPPNAAPPRSCMLLSSPLFNIAHNDATANNRVIISFLKQETLKQCATLLNLPSDFQRTLKDDLNGSSHTEYGFNGNEISQHKSWTVFKLKKVNTADKYYWMQPSVFVEWNIPPQQTPTDSRNPDGGAQPTTNSNNAPGVQRVFFVNLPLDEQRSIQKNFPSRYLRYYNPYIWHAVFAREVAMLYDKCFWSLRHLVRDIEKKRNTSTLAELQATNFPNLHDIARHIFHSTEILEVAEHTINSVVTEQSRWREEFTDIASKARGAHLQTGQKLAFAAKEMHSLKIRSKSLTDRLDNEINLAFNLVNQGFGRNAQSDSAMMKTIGVVSLVYLPGTFVSGIFGTNFFD…
>OG0000276|GA11_17|FUN_012472-T1
MLFTRSRRRGPVARKWGSDEVKAVLPWITKLRRENTPWKDIQRKWLKKFGIPRTVNALRGQWYRAQWGWVPQVGSEKTPPADVETTAETESSDELPQATSCSPQQPSRARRKSVWSVPSSPEPSPTPDSEDAQAPLAGVSTSQTLPSTTVEQRAARKSLSKNQENALKMSLAFSKYWLHARTPCAGITLTQCPNKQEGDVTDLGEAGHPRDNQSGADSHCIDMAAWLGLEHDEGGWAITDNDAMRRVINGMDCPANQHPSIALFVGHTAKAQALRSLYPHNNTGRHRKQGWAQLHLSGAATSHPVIVIESSLSRTSLPGPSQQEPLRRYPIPRTRGRSYEDLRSLLYRDVLLPIVDTVCVFAADCGGIRHVQHLLASWGSLPPTGLDGAAASVRPRWVI…
>OG0000277|10mAF|FUN_003581-T1
MYSLLLIVTLHFLLIYYIIIPIINYFRDPKGLRKYPNLTFVSGISDLPLIYYSHKGIRSRVLFEAHKKHPVLRIGPNKLSYADPVAIKDIYGHGTKCTKDVFYSALSGSHYHLADVVDKEDHARKRKVLSNAYAIKNLEGWEYKVADMTQRIIKAFDERCTSPLPKGRNPDPQDLTIDYRMWTNLYTIAAIANIGLSEDIRFLDQGNDIISSEAKDGTVKKVHFRDCLYANASATSTLVWAYDWYEALVRVSKLVSSTYRQKWKLAEDWDGIVNNRATTRWKRYEKGEKLDDFFSALMEDKAGAPNNLEWGEIVAEVSIMMNAGSDTTGISLNNVMLLLLKNPHCLEKLREEIDGVLEDDEVIAPYDKVKHLPYLRACLDENMRMYPPVSFHVPRRTPQ…
>OG0000278|1_1|FUN_001648-T1
MIFSDWVMQLSAAALFLALPKSVASTSDLSVPPWAGSPVAPKNTGKTCTVIPLGDKQDDVPQILAAFKECNHGGRIVFPEGHTYWIAQKLNPVITDVTVDWKGTWLFSDDIEKWRNNTYWIEFQNHWTAFALSGQRIHINGHGTGGIDGSGNSWYNVEKTFTQPGRPMAFTPWNVTDLHVEHCGDDAIAIKPRSYGIYMQNVTIHGGNGPAIGSLGQYREDSSVKDIIMRDVHILSYNEDMKNAGYVKTWVGELVPQDPSKNGWYESGGKPRGGGWGNVTNIRFENFHVEGSSAGASINQNSGDNGSYAGTSKMLVSDVTFVNFTGYISNSKSGSVSCSKRYPCYNIAFEDFSLAHGSNGTATNATGSCSYIKPGGVIGLNGCGN
>OG0000279|1_1|FUN_009109-T1
MAIWYTLGVAFFAAIGTFLFGFDTGIATTTIAHQSWIDYMKNPSDGLTGAVVAVYIAGEAVGALTQTAIADKVGRLRFMEMMCVIVTIGTAIQTASVNIGMFLAGRVLAGYAVGGLVATVPIYLSEISDPRYRGLIGGISGCGISLGTMASNWVGYACSFAPYGPVQWRLPLGIQIPWGIIMFFGLITFMPNSPRHLIRNGKVEQARDEFKRIRRDLRPDEMHREFEIMAVQIEYEMEREITSYKEIFRLFRHRVLVSIAVQTMTSLTGVNVIQYYQTILYKSLGIDSHTILALAAVYGTIAFLVNCLTTKYLTDQWGRRKMLLSGLAGIIVIEIYAAVMQREFQNTDNQVGKGFAVLGIYLFVVAYYGMLNSTTWLYGAEVLPISLRSKVMGLAAASH…
>OG0000280|GA13_1|FUN_001096-T1
MSGQNFTDPLPAPTAGWDNGPSKLELKEREKQGQLEAFGPTDSHALSQIDHDEKGLAQKAGDTDEVTDVGWGHSPQGRIVAGLSNEDLWMLIRRFNKQIYYVKAVPDAPLQRLDLNRAEDEHFSPDKLRATLERFYTTIVVSLTAFYKHIVRLRSWREPRRTGLFCGVYFLAWLLDFLVPTIFCFLITLVVYPPCRIWLFPPAPIALVDSNTGGVQKPKAGVLGSHDSVTGAPEKMKGEAAEQEASNLIASAATVAVGSVAGKHDQGTPEGAPMEDSVPDAMHTVAEAADAQTAAHGGVPDSTHDKTREPMKETVLNGANIGMRIMSDITDIYEKLGNALSPTPPFSSTTPHVRLASILSLGLLGSLITSSYVFVKLGTFVVGFGFFGDPVLARLTAYL…
>OG0000281|10mAF|FUN_011531-T1
MSMLLGVTLAMLLGSRPARAGSLKDIDHVVIFMQENRSWNNYFGTMAGVRGFNDPNVQVNDDGLSVWHQKVDPSMSENATTLLPWYLGYKGGDWNDAIQCMVAGSNGYEDNQASLNHDLNNNWARNNTPWSWGYLKRNDIPVQFAIAEGWTAGDMYQESQITSTNPNRVTLVSGSVNIPGSPQASDQGGPYIDNNETPGCDTDNINCYPLKWKTIFEIYEEAGVSWQVYQEKNNFDDNPLAWFQQYQNASASSPLAKKGLSYLGLDAFYKAAANGSLPEVSFIVGPAELSEHPPYMPKDGAWLQKKVVDAVTKSPKYSSTLLIISYDETGGFGDHVVPYHSPEDTPGDWMTDPYGKFGKIYVGPGLRVPFYMISPWTRGSRVFTEHADHNSQILFIEQW…
>OG0000282|86mAF|FUN_010568-T1
MSEESILIVGAGIFGVSTAYYLACSSSNPSRITLLDRGAPPSTSAASTDINKIIRADYSNPLYMTLGFEAIKAWKSLPFFNDAGVYHQSGWIAMDEKDSDLPHRIRKNFSESGRDDVIVDMTEEEVKSRWGGLLQRTDCSPFGSYYFNLSAGWADAGKALAIMANEAVKMGVKYEVGEARRVVCGEGGMHAIEIDTGAVFKADKILLATGAWTSQLMSSVEDELELSDEERVENQASAAGVCVAHFQLSEAEKEAYSQLPVFVYGGQGEVIPPTDSGILKFTFATSVKNIISTASGHEISVPVPDQTMAPPGLQEDSMNLIRPRLPQVLDGGRKPDYYRLCWDSITPDQQPIITRHPNPSLANLYFAVGGSFHCYKFLPTIGKYVANVLNGVSNGLQKD…
>OG0000283|1_1|FUN_004517-T1
MSGEPSRPGLHPLSHLKAGPTTSRSKSTASANVRPSSRASHRPRLHKASSRDTQTDATGDKATTALIRRVLCSQAGNFGGASTSQSPEELLPPLTSSNEVDRQLYALIAIIIKEFVFSWYSKITSDQILVHEVIQVIAHCTRAVEQRLRDTDVSQLLLDEIPTLIEAHIISYRLAREQSRLSGLTPSTREIYHSLNPHPSLSPIPDPTDTHTVTQQADNEARYRQLLVSGVLAVLLPTEDLKNACLRTLVCDILADLIIGNQVSGKMCEGWFLWESATKLIDVVGSRQSHEIDAKTAVPHRQNQLQKFDLLSPQEDSQKHHSSSSVQLRIPDWVWKILQFVFLAYVTLRFIVTGILSVASTPVASSSSFTGHVNEASAPCNPPRKRPVLNYGLYGMLSQ…
>OG0000284|10mAF|FUN_001350-T1
MVSEEERLMAMAPFQLTLSLLLAVITASANAVSTTWEAHPSHPTLPGTAPNCNKWYTAKKDDDCSTVQRDYGISADDFFRWNPSVSKDCKKNFWVDTSYCVGVGPAITTETPTPTVPTADGSSTTTTSIQTTKTTPIISTPGDNGTSTGKATYTFNHPTTTWTPPPPPSETAWPPTKTQPGQPTSCTKWHEVMIGDTCDIITSLYSSWMSKEDLLEWNPGLQEDCDAPLVGYYLCVMVRPAGYSITYPTGSTPVVIPDPTPYTSPPPVCPNTTDIELPPSPTQSGMPSKCQVYYHATAGDSCSKILSQYNMPEKLLHEWNPALGPDCKGLLPNYYYCLLPSGFVPMPLTVTTTPAPIQTGITSNCKAWWWRNQTETCSDIVLSFGTFSEEDFKAWNPAV…
>OG0000285|55mAF|FUN_006450-T1
MAASNAQPDTGLYTQNSQNQKSPSPQAQHRRGYQACDPCRKRKVKCDLGSVDNPRPPPCVRCRRESKRCEFSATRRKRKPSEVEETVDGVLRRDKRMMIGDPASNGSPSDGSSSYAQPEPASFESNSAIPQQKWSAERSPTTTTQVPQPTTTTTTATTTNHRFTPNTPSSTTHFPDARNTRLVYPLGDRTTSYGLDGGQTMMNRTAVELLSPAISNSHDALHLLSEAAGRTEDLNRQSLENRYAARQSVSSFNSPMSPLTQAGTPRSAGGSFSRPARSGMQMNNYFPTTGSSSIDHQTSDGRGQSGPSEGLQDPGFADAVKAWSRLRFVRAGWLSVEEAMAYVAYYYKHLAHLSPIVIPDFSHHSTHRTLLTDEPVLAVTILTTASRHMKPKGDGAYTR…
>OG0000286|13mAF|FUN_003798-T1
MNSTYFPSQPQAWFHHYRTMEVQYILEILHNLEAAIWAVLIFIAFVLISQAHYKAQLAKLPTFDIDECNEKWRRTYLKSARRLYQEGYKKFKNQAWIMPTSDGRKNVVVPGQLLSELSKLPETVLSFPTAINKVLEVKYTKVAPDEPLAPYCIKADLNPALSRLNPIIYREVENALRDEIPQCEDWAPVFIYQKLVNTVAKVSGRIFVGAELSHNKDYLDTAINYTIELGNAVQAVKKMKPWLRPFLAWKLPEVQQLNKREEMAIRFLEPIIQARREASKDPDYQKPDDMLQWFLNRSEDYKVHSTKRIVKMQLLVIFAVIHNTTVTATNVLYNLAVSPEYMQPLREEICKAISDNDGTLTSRALQQMEKLDSFMKETIRFYPPELTSFSRQTVQGIKL…
>OG0000287|2mAF|FUN_002024-T1
MSQHNKDIRPLQRFVTTHDDNGQAIFSNRLSEDMPVQNVDQVTFSLAYTSEQFPSQLSGDADIASYERRLSSPPGLSISTGTVCRIVDMPPNTISPMHRTVSLDYGVVLEGEVELLLDSGEKRLLKRGDVAVQRATNHAWRNVTPNEGWSRMLYVLTPCQPVEVKNKGVLGEDLNGMGVKSNTMHTMIMHQTLIMHDQITFPIAAVFAEAQQCRVSTPHVGSPHFPIPDPVTSSPRTKIWGRQTPQYSVLLRYIAISVDMNSPSEKQDKSRTDFYQCGVCRKHYARPDHLIRHVRSRKSIDPERGINGLVTEELIAIAPVRYLGQTVSDPFADSDLLRRHARGHFSGQRDSRLSTASAMRGRVSRACKNCALSKLKCDDQKPCRRCVKRNLECHWPQDE…
>OG0000288|21mAF|FUN_003653-T1
MALSPKTEDLQSTRSPFLVVEVWYMITDILCDAENEEQDKGRTRAKCSSPLRDLISLSSTCTWLRTILVPRIFAVIYLRNTTKSALSIKAIADSNFSGFVKELMSPGADPQKSPLEDVYPPEVDTVLSSLASFKNLRTISVEFPLDDDELADYIQNSNFNDDPHAAVVEERKNAWRGLMAASFRAILSSYSAPRCPGGQIPLSLTIHELNIVPISVFSTRDFHDFLSHLTSFNISLMHGAGWMLNTFKVFYGFPDCLGPWFFNHLTSVEEFSFDPQESAPLGDAGQRHAFNISLRKANMPRLRKLSLGNIYLCVELKDFLLRHLDTLESISLHECYSCKDLDGVEDMSWSELFCALADKSPTRLTCFSLHWDDDQEDLLDLDDDMGDPMLAAQVRRKLD…
>OG0000289|6_1|FUN_011357-T1
MTLSTAPSRRQYSSCDACRRSKRRCCLPPGKEGEVPSVCTNCNRTGSPCTFDFVRSHPRVTTRRSRRRYASRANLFGEGDGSTSTVENAIDTFHESQPPMHPVADQDILASWVNIDLDHCFDENSTSTLYSMEFPDILVDTPRPARHDDEIVTSPVTHCSDTIQRPVLLNYQLSIGSLPSSPVYLLNSKLNATILDECLVRIHDTIVTGCASRFIGYECNLYKPGHRYQLEEDGGDSPQDQKPVQLDPLSTENLPKTPSSISQSDMSLITSGPSSQQPGSMAQDISHRMTILGTIRFLDHFSDLYGNRLTVSARRKSDAVLKAVLRAFSLQWLSSADSPTGVQSTTNYNSPIGRDMPRNSPMDAFYDSWFQARSLIKNALSVQSFRVVYAILMFDGISI…
>OG0000290|D4|FUN_007290-T1
MGFKLKGWINRSIIVDHLRREFNANNKVGVACVYCNSKGQARQTVDSILASLLLQLVVARGGPVDDETTVEIHPSEEDLKSYADSRIKVDISRDTGGLSDQEKVHIVNTVVKGSDEIFLLVKLSYGYATSDAKEGRIRYLDECPNSEDSLREQLAGAPPVVYAAEQWGSHARQELDWKSEKDASPIKAQAQELLETSDKLQCAIRVMSLSQYSLQRRKDVTKLHILAYFGIDQLLERFLRGKLDINAKDNHGTTALHWAVRNGHKAMVKLLVNNKNTNINAKDSYGRTALHWAARSANKDIMSLLFNAHGTIVRVLLDKGANINKEERSGRTALSRAIENGSQEIVKILLDKKANVNRVYRLPEFEDLWVRHETILWKRFEAYITGVGKDRAEVDWRRG…
>OG0000291|8mAF|FUN_010884-T1
MTADEESPFLQSPPTPGSPVSDLERRRRSDRANKLVIYGSFVGVFLASADESLVISTWSSIASQFNRLSQGSWLLVAYNFGYCVSLPVYGTLSDIYGRKNVLLWAYFLFALGCLACGASGSLIQLILARVLAGISGGGMVALVSIIITDLMPSNEVALFRGYANVVNVAGRSLGAPVGGFLIATLGWRWAFLGQLPLIIICILVAYYGLPSSLNQSKADSDQDDSRSRASDLDYGGVISLATAILILLFLIQSLSTTDDQPGLPYVLAPAFAIAIAVFVLTEAYWARKPLIPLSLLKCSLGGYCVGQLLLITGRSALSSNMVPYFVRIEKVTDFLASFTYVVTAVGVSVGGLISGAIIKRTKQYKTMTVIAVVSTVLLSILIFIRYRDGCYTWELIYLF…
>OG0000292|GA11_4|FUN_010554-T1
MLRSKFRLEEFLCSRCFSLGGQRSYTSGSRRGQACVVKWFKTGAVFSDDYFTLDIKAVDKALEIVNRFNQLNIINKVVKINVPEIWHFTDDSSDEWAGQRHLCEPFIQNYQKFNSNTGWNDDSKAWGEVMQALSHFSYHISGGNYVLCDLQGGIYQHELVLSDPVILSRTREYGVTDLGPDGISSFFSLHAYNNFYRPNWTQPANPVQRFRPVPGTTMIRRTLRNVGGDIKIRKHCISTSISIPPKFMPRLLTSVVFVRAYESCSRQKQKAKRNTFLDPQSKTKHPRIESINMASPSDPLLHEHTGPRSLRQRPIYLPEEQGQRIIAQWRRAARDFLSSRRGHYLVLLLVSVDVACTFADFLIELHVCELTKHGSHVAIGWGVTQKVLAIVGLVFSCLF…
>OG0000293|GA6_10|FUN_011428-T1
MSPSYLDYLQARKTLSFFGIINIVLALGTVTVTGLCFRNFGQGLRPYVSGGAKAGLLGETVGSESYLRVPHEAGDMTSGCSTCRRRKVKCGEERPVCKRCSNLRLNCEWGVPVKRGKSITPARQLQPRWPSRDVAASTTFAASTIEIPHPPFVTSPGTLWYPLDTTPDLTSIPVGSISSPGWLGVPPYHPPPPLYPSLSVTDFACANSLVLSEHDQKYFQYFPSSSLVFYYMKSWQWSSFCYLYQGPAATNKIIMRMILALSASDMHRNGLIVRTPGRPTAEDHGRYHYGLAVKEFRQSLVSPRQVSPAELEAIFATMFLMVTYEWQYGHCVRHLELHLQGVKSLLESHPELFQIKDVNNVLLSMESEESNEPESRVSFIPEQLLLWILYIDASCQPMG…
>OG0000294|1_1|FUN_004162-T1
MAFQKTNLSARGEVFAEPKSKIPLLEVVCDLRHPDTNPGGYVSLGVAENTLMHDEITEHMNKNFTVDSHSLTYGDGFSGSHRLRDTIARFITRHFNPVNPVTKNQLLVTSGVGQAIELSGFCLLDKDDGVLLARPHYGNFPIDLGYRVGAKIIGVSFGEMDPFGPETVGIYEKALADAQRQGIRVKAVLLCNPQNPLGRCYTREVLEAYMRFCQKQNLHLIADEIYALSTWKNPDFPNAPSFTSVLSVKKDGLIDPSLVHALWGMSKDFGSNGIRLGCVISQDNVNFLRAAEANSYFSCPSSLSDLATSRILSDDAWVQSFIQTNRQRLAENYTITIRFLESHQIPYKKGGNVGFFVWVDLFDPIRRQVNATLKKQAEANVSSENAARALETKLQEKLL…
>OG0000295|17mAF|FUN_007204-T1
MGYTEYVCVLCGVSFNIARIRTPDEPPNCAWAHIGGSQDWVDAWCDGKGCSTENTGCFYLLRQYDEVDDAEASRTETYLFFDFGEGKPPVLGQQLPITRDMGRRHGRIAIDKCDVEHVGGPHCQAYGGYLGHRISAPEMRGCRTFQSLVPRLDSHIQEPDDLDIERRSKVILTGIDDASLPERDDSNHTPTPVDWLPARHAVSNGRIVNPFVDDYNISDAEFAFHPWCFGTYMQLSRLRLGYVEVDRLPSFFQNIGRYPRDFYYSPGSDVEEAWFVDMWSCNAGSEWLAANPYHVPKLRELLDRAMTTDASFNLQAGVFNSQAALRNTVNGPAVTPDNFCRLPQEIRNMILSYLNSRDIATLRLVSRTFYQLPVFLWYRLLKEEMPWLWEIWSDESPYF…
>OG0000296|1mAF|FUN_000653-T1
MTGDTYGTTIAHAFSSTKDTAAKMLSGGECGKRLIPHVIDETARKTPDVECMSTPRSNNRHDGWKPVSWAQVANAVNYAAQMLIMQAEHPAPGTFPTVAYIGLEDPRYPIFVVGAIKAGYKALLFSPRNSIEAQMNLFARTDCNILYHELQYASMVQPWVDARPGMEGVAVAPFDEWVAEGVTPVLYTKTFAEAEWDSYVVLHTSGSTDLPKPVVVRHGMVAMNDLHRYIPARNGNLAWLSTWTSFPNPRHLLIMPLFHTGGLMIMTVCAFYYNAPIAFREPSRPITGDNVVEWLQNSNSGWTFIPPAILDHMSRSQQAIIELKELHAVGCGGGAIAHDSINILLSHGIKTINAIACTEYFYFPYYSQPDPAMWPWFIIHKELMGIEWRLIDDDTYEQV…
>OG0000297|GA2_5|FUN_012210-T1
MNEKDNAAEEIEEAGSKPLQALGLVNGGDAESVQQWTNEEEKKLVRTIDWRVFPMLCTIFGLSLLDRTNISSAYIAGLGTDIQLSQGPRYNIALLVFFIGYGLFEIPSNLVIRRIGARAWLSFLIISWGACVLGMGFVRSWQSLTVCRALLGIFEAGLFPGAVFIIGSWYRQYETATRISLFYMAALIASGFGPILAYVFSLIRVGDGIYAQGWRWIFIVEGIATIVAGIAAAFFVVEFPDKARWLTARQKQIAIARLSVDKQEKEYKHPSFREAMVMIWDWKVIVYSIQYFIAASSVYSIAYFKTIILREGMGFSYALSQILSSPPYVFAVVMSLVMAWLSDKYKIRWAILVVQSLSAVVGLLITLYSGPPGVRYFGLFIAVFGTQANIPGTLSYGQS…
>OG0000298|88mAF|FUN_003574-T1
MDVALLLCAGMVGICRRRLLILLGYKWGTLGTTSLLRYVADIPFSYLFHLPAQRDHLITMSSRACDRCWALKTQCDSQSPCARCRRLGLPCLTERPVRAKGRPRKSVSSRQDRAVREPSVEPESQSSGQEIRSSVSTADVSSIPLDPSLIDSLLQRLLSSSRKLGIFGLLPDSLHADTEARGNFSVRQILNAELQNALLAIALDLYCYRLPETVAGSLDVSRDHLQMRALADTPCLTWKSHELQLGNALLLLLFSYTWCLNSEFADIAVRWLSLSRIIHEDISKSSIQDDDWNELTRRTEMSLYIQDAILALLHNQRKPSCPFQVCTKSQVADNIWHASSPLNSIPTELWTLEASSYFVMMHPLVNCMRAVIEAPSFGSRAWTTIRNDLCNYFFRFPPA…
>OG0000299|MOD1-586|FUN_006775-T1
MAEPIGVVSALMAVMTQALTAITKLYQTVNSFKLKTKNIHECPDKLHNALGSLEERQAASSKIRIIREIHRSDASSVFETEFDGEKCVMKLFHNNGDPGFAENGRDLNRFRCELEAYENLNKYHVCKQGFVPCFYGYIDQLDPLAFQPALQHFVKDQFHPNAILLEYLPNAERLNCENYSGARYQYAIDGMKQIHKAHVHHQDIYPKNILFVPGTPERLVWVDFDVATTFSSLGPDEERRSQYEDTLVAEFGELLQEDQRQGLPPNTKFY
>OG0000300|58mAF|FUN_000517-T1
MRPLSLEELPLALAVNAGHESLTAIRDDVEPKDRFRKTLRDLCGFFVVVVDEKAYLLHQTAKEFLVGDKNSTVNINISKDTRWKHSILPEKSHYVLANTCTSYITVVAHQLNECDFEEGYDKIAYLEYSSRYWIAHFRQTCVREESPLLTHAQRICDPNSDVYQMWSWIYANLGRNLPHDATTLLIVSCLGLANIVNVLARETVEFNSQVSGYGRDTTILGKVGIDYRDSYSRTPLFWVSRNGHEAVVKLLLATGKVDIDSKDSNSRIPLFWAAKNGHRTVVELLLGTGKVDIDSRDSWGMTLLLLAANNGDEAVVELLLATGKVDIDARDSDGQTPLSWAARNGHEAVVKLLQEFHQPAL
>OG0000301|69mAF|FUN_007982-T1
MSEVDSWGAMVGAINESEATCRDFIQVMEEHRNQLHDVRKGTKQIYGALLEQNMKEKRPPATRITRTEIKSESRARVNGPRPIRCSLLETFTAIDRVQPNYSGNLHVAGHKQKKGIDERDELAFLRYSAKNWAIHFRNAAMQKESQLLPLAREICKPESQRLQAWLKTCWEKEDFKAGFSLKSKPLGNENVIKHLIDAGAKHIECQGRWPTRTALLYACEEGNGTVVRLLLKTGLANPNSMSTYGRTSLSFASEKGHTSIVTILLVVESVSPDLADTTYGRTPFSWAATSGHMEMVQLLPNTNAVDLWSSDLVYNRTPGMWAAANGHREIAGLLQYKEPNEPGEPSKDSHRSSPAEFDTVPCQEPPLLSASHIEICIQQY
>OG0000302|1_1|FUN_013032-T1
MGRRSFWREEDARKKRRERRLASGYISRSHEEQDSIRGKNNRLDETKNLHRGRVDLYTEYLVEEEYEAPGYVLKIGTPAPDITRIKDFIRWCIASSKDQGRLSPDKKLTVRTTCAFAERFICGFEEATTSKIPEEDRNEIYSWIRKTLPADETIRNIKKQKFNFTRDDFRNIVSSIWARDCPIFLHGLLKVFIVFALQVYLFTGARIGALIPDAKHKKVRGLRYKHIELVLFQSADAPYKVGWRIDQKWLKNNRDPNYSVFGIGIRDHNRPQFATGIFLLTIALHDGALFGIESLEDLAEFDLRGGQYTEIPLRWKDNALDRPVFRNVTAQGPQEAVLDKQRFCSFLRQILTMAGYSKRATIHDIRRSLGTKIEARHGSAPVSQIYGHKSEGTYPTHYL…
>OG0000303|10mAF|FUN_008865-T1
MATRRPVDPFTGHDSPGPYHGPYRARAGTVMQPVQTTQPGPSETPHQQGQFPSLGGLYAHLPSTGEAPRGYYPYDTAQTPTPTPRNPRPFSQLRAVHSPLPAPAPQHPFHYGPPGLLSPAFYPTEGTVAPQPMRAEVHGQPGNSEQITDLDKPFSTVAMREEMPIGSSVHTRQAPCWGVIKISNIPYSVTKSEIAQFVGRPARLIKGCSIHIIMERSTAKTMDCFVETETQEAAQRTVDRINSIYETGRAPRLGLRRVDVEYSNQDALLKDLFPRAKCISWEEGMPRELPNTDPYSTGFSGFITSEEIVGAIRHAEIPHRSPFSVKCPQRTYESTISTLYKYPWYATRLYTVDDRNQLFELTNRHLISLASRIDRTQTMGLDQNLLRDLLYAGINCPAF…
>OG0000304|11mAF|FUN_000225-T1
MPEVKLPGFGFPLDYHYEFIQIYHLQILQQEDVQLIEKWCTYREILIMRVINDITDEPEWNRKVFDEAISAKWRSKIVASDKDITPNMIDWIIDEVKWKVDHYLATGHVVVFDPGVVRSDIAISEELENALRDGVRKLEDILTEKDYHPGSGDRVVDLVHPSLSPVVFGRTRAISDSLINLSVASILSGKEYWEFQWLPCDVDLLDDGSCAIVSYINNLHPQQNARLYHVIEKIISQVIPLWNTTLTCVGLNYRRIPYNGVEREGSGDDSSEDKQSRQVKTIKVPEPGKFSPPRWNSSKFDLHDEFRDTGLQIIVKLANIELTPEKPEYYGGAWHVKVPSGTNL
>OG0000305|A9|FUN_013015-T1
MKFSILLSALAVTPALAVPTVGSRSTSSSTSGYSYSYGSRNNSHSDSSHYSSSSSSSSSSSSNDHNSDDCDDVSNNSNNNDQNSNSASNNGWSNGLNNGKSKHPTDIYVVNPAGKSGTGYGSNSGTQYSNSYRTRPNNNYGKGSGPSGGYGKWPGSGGGKDPWNGPSSLGGRPWNGPGNNPWGNPDNGSGGFSGKSLGDSSGRTPGSGSNSGSGSTPGSGSGSGSGSTPGSGSGSGSSSGSDNTPGSGSGSTPGSGSSSGSGSGSSSGSGSGSGSTPGSGSSSGSGSTPGSGSSSGSGSGSSSGSGKGFSDPASQGHRNVLYVTNWGIYGANYQPDQIPADKVTHINYAFANIQDDGTVFSSDPWADTEKGFPGDNTTEPGNNAYGLVKQIYQKKIENR…
>OG0000306|1_1|FUN_003547-T1
MEDSNILGEDLPLPPTRLFERLAQLPGYTWDQSIEPFHSTYSHWHVYGLRHSLESDVSTPAATSSGPSSLARNSPRAESRPPFRHHWRSSLSESSSEISLSRGDHEPIWTPVIARVSSHVVRLEREFHMQRSIVQTSDPDCNHTIRPIDLIRLPRDPGDAGPLLVAIFESPGQNMLKELVAFGPAWFAMGTKGDSSEPTPGEQVSLPVFLDFGIGACDCLELLHYGLKTVHGEIRGDAFHFSLETGSVKLINTGNGARSFDNILSEGWSSTARELGVKNKLQFIAPEQTGRMPTEPDSRTDIYALGVLFWTMLVGKPAFTGSDPVEVVQNVLGKKLPPVSAKRMDVPDAVSAVIEKMTQKAVNERYHTISSVKRDLVQISQLLGDGDSEALKDFQIAQR…
>OG0000307|MOD1-586|FUN_008962-T1
MDGLLCGIVHDTLKQCPEFTPIVFPEQWEESIRSDWRVPLQFRFSRKDIRVALNTLLHNKELYEKYRLCFFVDGLDECLETCQQDYHDMVNLLLGWVDVAPLDLKLCISSRNYEIFRTAFEDEKRLKLHELTRHDIENFVIHRLKGFEICSYIKSAAQAKQKLVNEIVDRADGVLVLIEHLLTWANPLDRISVYRTFAVVGKLAELGMTPMTLLRYSFLSDYEMNTMFAMHAELSGCELIESDMKTRKTQARARLNDQSRGLIEIIEIKPLPYRGHLLTKPLDIEHVTFIHRSVFDSLQTHHILDIMEACEGLDIVDAMSQIVLAEIKFFGLYSFHSTRLRWNLLKKLPPLLGYCQKEARDALIFRFFDELDHAVLCIQGLSPLQDQQNQLPVYISGTG…
>OG0000308|MS_A16|FUN_010622-T1
MLDVFLRTWDLGFTSFGGPPVHFRILHERFVQGKGEKEKWVDEQTYQELFAICQGLPGPASTKMIFCLTLLHAGFIPALLVFFIWSLPGAIGMYALSLGVQKIGDTLPLPVYAFLSGLNSSTVGIIALAAVQLAEKAIRDRLTRILVIFGACAGLCHNSLWYFPLLMVLGGLASIIWDGWMSQRIRKIKLAWRRRHTVHPTTETELATMESAPMEEGGRNPGSNQIDNTPESQRNPVRSRNVGPRSESVRPSSADTPFHQDAEEHPLPTHRIRIRVGILITVCFFASFIGLLVGRSVSEQPPLALDLFTNMYLAGTIIFGGGPVVIPLLRSYVVAPGWVSSRDFLLGLAIIQAFPGPNFNFAVYLGALALQNSQFPTIFGAFLGGLGIFFPGIALAVAV…
>OG0000309|10mAF|FUN_002364-T1
MARQFAPTASRKEDLALMCPADEEDHDIVLVGSRLPKTSSKPGMSPTPGDEWVHQLGGLCGPGAGLRSVEMPFAEIDSIFDSIFGSNVDEINPSPNSKSVSSPVRLYGSNEDILDAYYVFIHPYFPILPPSEHQPVSSRPLARGPPTFEPTSPLSLAISAILSLIPHPNEKKPRTTEYLKRRREYAHCFAQTALGVIEKDYELLSMSQNSQTGLANTTRAFERAPFHPKLEVPLEGVVTLSMLSIYEYAQRGNIDGMLQRANQALALAMSMALHEAVEEEPYADSKRRVWWMTYMMACQASAISGTSPAFDLYDPWFVTPYPEGWKLVVEAQQVLVESAVFASDLDRTMQEADDASWVSKRMEELDRQISSLLFCSRDAPLVSQMAPQPESVERMTSKT…
>OG0000310|MOD1-620|FUN_003549-T1
MPLLDLPNELLLLIIEGLPSAKDVLSMLLTTSRVFGIQQMIPLYDHDIRFHGSSLSWYSKKRDISTIETMLQRGANINCIDKDGCTSLICAASNGDEYLIRLLLEKGANLENEDYMAFTALIWAAKNGHEGVVKQLLEKGAIVDRMDCGDCTSLTYAVIEGHEGVARLLLEKGANPEYGDTKGYTPLIWAAKKGHEGIFRLLVEKGANIEHEDDRGCTPLAYASSRGHEGLVRLLLENGSNPGRGDFVHRIIYSTPLLIATFQGHEHVARLLLDYGADIEFSLLLERGADMNCEDEDSNTPLIHAAKNGDKVVVKLLLEKGPPDLERKNWHRMTALACADANEYQDVVSLLLEYGAKREQLQPPDLSVILSYYSASYTNEDDENV
>OG0000311|10mAF|FUN_009600-T1
MRRKPYSSFPASRQGASYRRTAGTQLRTPIRSDVRTALDQRFSEGARNSSSLGGSRREELPISTPRAEALCRDDDLPFDAFVDEDLELLAQSDESARTRQSIFSTTESQLHTREVPQNGAPALVSRYFCETPHLTPYQSVASSSSDIEIRSPSSPLLRLQAERTRPYLAQDSDSKGRYQDHQLRPEQFEKSHIAAILEQRTPFQDMPVSIRGIVLVSVHELPDKYGSLFHFPAFNAIQSKCFQSVYKGDDNIVLAAPTGSGKTVVMELAICRLLNNLKDERFKVIYQAPTKSLCSERFRDWNRKFHSLGLQCAELTGDTDYTQMRSVQNSQIIITTPEKWDSVTRKWKDHARLMQLVKLFLIDEVHILKESRGATLEAVVSRMKTIGSNVRFVALSATI…
>OG0000312|GA6_18|FUN_005994-T1
MGIKTNEDLETDYVIVGGGTSGIVLAARLSEDDSKSVIIREAGRNLADDFRVQTPALWTTLLGSEADWQLITAPQTELRNRLHRSLQAEIHAWSKLSAIDWTWEKLSPYYKKSYTLQLPDEATREHIGLSWVDQNVNGDSGPINISFPAVLQDPLSKAWVDTFKGIGYSLTADPFSGNSIAGYSNLATVDYKTKTRSYAATGYGLPAMQRPGCKIPFDASDAGVTATGVKAILQGELSTIKAKKEVILTAGALNTPKLLELSGIGNKAILDQFNIPVVVENPNVDENIQDYLMSRISSEEVMQNAMQLYTKHKAGPMTIANLHQRGKSFVGQELLPGNFLSLGLELSLPFSRGSVHIASADPNVPPTIDPRYFSNPLDLDIMARNLLDVETRETSQSGP…
>OG0000313|23mAF|FUN_000605-T1
MAMPPSLPSQSPALTTPSPIRNQRNILVTMGLCMVQGKNDYRCRCSSGSCVSDLDVTGAICHNCWHPMSSHRDYSTHAISRRYDLEHFTNPRADLVDELIARVHDYHIIRVIGPPASGKTTLMKLMVNKLLEMNGPTKSIHVLTGWDKQEVCGAPGWARYLGQKTGVHGEEWLSNPAYLLLDEAQQTYWDSGLWASFFKSAGPGWSVFIVLFMSYGSPGEGLEGFESELYSSVPMHFGPDQEIFLLLEKSISDLYLAQKPVGLLLDENEAMHVVTRYASAAIQPSPSLTPDLKKGLFLTSSGHVGLLTSLTHVLHDVPELYDLVQRGVSIDWPTTSKILSSQPRKFFDLLSGYPFSKGLPTLNSLRDPVTVQVFKTAIAHDGIYKASLRTGSKEFKYAL…
>OG0000314|21mAF|FUN_003365-T1
MRTPLPRTWSKQPSIRISQLPICLSSRLGPKHHRYTSQNARELNQGPSPQYSTRNIHYAFDPVDNATAKQLSSPFSFLSPENIPLPVFQHANRLVPSSLGVPWPTSFPTTFQSKYWVEVEERTRAYTQELLALRPGKYQAKYIEAVIDGAVSLLVNAVPMGNLTRMKSLTKLYVFFFLSDDLVNSKNVCSVHTDAWNVDLELQRVTMVPSHVDGKDEQGPEYTVYNMLAKEFLSEDLVQGKRLLESVISWISAAQHTPPETFHTLEDYMAYRASDVGAGAVFRSMEFACDITLSNTDIEAVEHLRSLCEKHFLLTNDLYSYAKEAIAEQEHGDSVLNAVRVVQRLMNTSENSSKAIVRQLIWDVERQMNEEYERLLQDAPKSQLTYAQGLIVCVAGNMF…
>OG0000315|21mAF|FUN_008156-T1
MCFTNILVVIVRLYWFEKRLRETAPTAFRPSSRSVTSKEYDYDQEAQPRKLNTIRVRDPEQTAGERINVENEHLAGSSKSQTVPEELTESKPPDGPDLDAIQLTNRRISFADNNKALYIPSPRERDRGQPIVEVDERATKDEISEYAENDDAKSEIRRRLRDTSNPLERVASSLFVLGSQPSRTQGSQLREAVSLSKSSNLPSISAEATLGRNSKFYNLTAEDRERLGGIEYRALKMLLKTVLGYFFGLHIIGAICLVGWIQYAGPKYREYLKECGQNHIWWAFYAAQTMANNLGFTLTPDSMVSFQDATFPMLIMTFLAYAGNNLYPVFLRLIIWTTYRCTPKNSSLREPLDYLLKYPRRCYTLLFRSKPTWVLFGIIFVLNFVDVLLIVVLDLHNPA…
>OG0000316|18mAF|FUN_013125-T1
MSGTDPIDPNARREVSKAIASSGSAAVGRMIDAANSSVEKRRRNKEARAKREVEKKAAKEGQPPYLVRLAHLSANSLVHKSRIPQAFSDVMDTDVLVDLVHEVQGQLWVEKVNETYRMDCICQWVLTFHLDKLPCQFDSTFYHGAFNADIFIYILEEEEVKMLGYKRREFSSLTKWFFSFMLLRRHFGAEWAMREKEFDHTEKLEAFAARKVDELDKYDKALEKMEEKKALVDSENITKQEFIANALIEAGSISHFS
>OG0000317|D1|FUN_012720-T1
MALHTSVITTGPITPYVELKADEGGEFIVHGPTEPPLQELTTAELLQQQYDRYPEKVAVVSRWQKTTLTYRSLFDSSREIAQALVAHGVRPTDRVVVLAGNSIEYVELLFAVGGIGSVFTIMNPTFTAEEVLATVDFIEPKAIFIADRIGFRNNAKLLKELADKHQNPSLIVQLGTAEKVSSNVLSWHDFRHVQNSKTQPDLHSLEQYWGRGDPQDALSIQFTSGTTGSRKATVGTHSNLINNALLVGSRLGLTPDDILCCSPPLFHCFGLVCGPLATVIHGSTVIIPSDVFNADASLRAMSEESCTVVNAVPTMFQAMLDHAKAKTLALKLCLRTGIIAGSSLSETLIQRLSVELGLTGLAYPFGMTELSCVSFMTTPSKVSLLNDRSSVGTPLPHTS…
>OG0000318|GA13_22|FUN_001679-T1
MGEKFGGRGDRDHPLSDFYFNGVGNHEYGVLAVGGGSGSGLFTYLVSPLEAIKQRANFREKTLAQYVPNNSAIIEENSPYLKALLPSTPDVCLVLLKSWATEGEDRISLHSDWNGDEVEKIASTCSNTVVVTHSNGVNILPWADRPNVTAILAAHLPGQEAGSSIVDVLWGEVNPLGHLPYTIAKSESGSSFAPIQNSTTLQNTNDPTAWQSDFEEGYEFGYGLSYTTFSIEKDISLTPLFNGDLSALPADAKILPGGNPNLWEVLYRISITVRNTGEIGATVPQLYLSLPKGTAQEASPINVLRGFEKVYLQPGESRNVTFQLTRRDISHWDRELPAPAQGASIADITAIGPDQESVASWRKRCNIDTGKQIRLVKLSHMRYQHPDLDEITVFLQDFG…
>OG0000319|1_1|FUN_007484-T1
MSQPTINPEDSHPPSLHIIEQWKEVKQSLPFDDQQDFDDSRQGWRGHLHPNQVTNDQGVVWDNDVYDFLKEDAPFSANPSLWRQSQLTRKNGLYHVAGPIYQVRGLDLSNTTIIEGDEGIIVIDPLTSLETGAAALALYQKHRGSNRDVKAIIYTHSHVDHFGGVKGFVSEKDVEEKDVKIIAPEGFLEHAVSENVYTGTSMSRRAAYMYGAALERGPRGQIGAGLGQTTSTGTVTLIAPNMTIKSTGEKSIIDGIQMEFQMAPDTEAPSEMLIWFPDLNALCAAEDATHTFHNILTLRGAVVRDPHSWAKYLTETIDRYGNKVEVVFAQHHWPTWGNDNILKFLTYQRDLYAYVHDQTLRLLNKGYNGPEIAEMLTLPPALDQSWYCRGYYGSLSHNV…
>OG0000320|1_1|FUN_003620-T1
MDISPECHPATTAAEAPHVQRCFCKTCATCMSELDLKEAQASRPPIAIVGMGMRLPGGIRSATDFWDMLVEKKTGHGEVPESRYNAKSFCDPKNPRQIRTRHGYYLQEDPAYFDANFFSISSAEASTTDPQLRLLLEVVWECLEDAGETDWRGKRIGCYVGTFGEDWLTLSTKEYQHIDRYYVLSTGAFALSNRISHLYDFKGPSMTIQTGCSASLVGLHEACQALYLGECSSAVVAGTNLILSPNITKCASANMVLSESGTCRTFDESADGYGRGEAINAIYIKRLDDAIRNNDAIRGIIRGTASNSDGWKPTISAPEVLSQERLIRAAYRNANINDISKTTYFECHGTGTVIGDSVELSAIASVTEGGSAFIGSAKPNVGHSEGSSGITSVIKAVLS…
>OG0000321|D13|FUN_002159-T1
MAIGVAIIGSGNFAREEHLPGVQASDAFDLKAIYSRSLTSAQTLATGVSGIDLYSEDAGPGKTYDDLLSRSDITAVIIALPILAQPEFIRKALTAGKHVLSEKPIAKDLSAAQDLINLHNSRIVSSKTVWAVAENWRYMSKFVRAAEEVRRLGGVKNFRVVMRSMIKPGSKYHKTEWRRKPEYQGGFVLDGGVHVVAALRLILGQSDGLAMVAAHSSLRQEHLAPVDTVDALVKTRSGATGVLSVSYGSEINDSLFEFTCADGVVTLDFDRLTVNGEGYDVPFEGRGVNKELVEFAESITTGDGIATRLRPEEALADLEVMEGIFTIWCWSRIGDQNRSITIDTGDDKKREVDDRHQTRSGKSWQGFHPNFQLSEALAPDCTGRPTSARNFEIEFDPSR…
>OG0000322|1_1|FUN_005944-T1
MLHPIFDLSNFNIVLTVLSLYILLFGYISLQFKQRWYLGEALPAFLVGISFGPFGAKFLNVSQWGGEEAEERSEITYALTRLVIGIQLVKVGYQLPKRYIKQRSIELTFCLLPLMGIGWVITSSCIMLMVPNLSFLAALIIGSCVTCTDPILSQAIAKGPFADKYVRRHLREFISSEAGGNDGFGFTFLLLAVSLLRYAETPANAESLREFDLVRGIPDVLGAADVGRFGGGVGKALKHWFVEGVLYMIIVGATYGALIGFMTRKLLVIALKRRWIENESLSLVPMAIGMLVVGTCGCVGSDETLACFIAGSFLNWDGVYNSEMQARHDTFNPTLETLLNFGTFMYLGAVMPWEQFHMPHDTGITLPRLFGLGFLILVLRRIPTILLGYRFIPAVCHDW…
>OG0000323|10mAF|FUN_009812-T1
MASVQNYSLRQRRFAPLNPERKGTSSAPPLKGIVFDVDGTLCLPQNHMFVKMRESLGILHKDIDILHHISSLPTPEQQLEAADKIKAVEQEAMQTQEPQPGLVELMDYLHERGVKRALCTRNFETPVRHLLDNHLPAHVFLPIVTRETPGLLPKPDPAGILHIANEWGLDSRGENLIMVGDSIDDMTAGHTAGAATVLLLNDHNVHLKEHPHTDLCIERLDELISILDGGFVGNRGGDKVPTSD
>OG0000324|MOD1-620|FUN_012118-T1
LLENTALEMSQEQLRVLIVGNGGREHALAWKLSQSPRVEIVYVAPGNGGTGSGATSKITNANVKGNDYPGLVAFAQKNGVNLVVPGPEAPLVDGIQGYFQAGGKILNYKQDRRDVDISTKCFGPSKAAARMEGSKAFSKDFMKRHNIPTAAYENFREYEPARQYIDSISHNVVIKADGLAGGKGVVIPQTKEEAHQALREMMLDRQFGDAGNEVVIEEYLEGDELSVLTFSDGYTIRSLPPAQDHKRIFDGDQGPNTGGMGCYAPTPISSKEVLEEIDRTIVQPSVDGMRRDGFPFVGILFTGLMMTKNGPKVLEYNVRGGDPETQTLLPLLSDDTDLAEIMVACTEHWLDGVSINVKPDFSTTVIAVAGGYPGSYAKGKAITLDPVPEDTLIFHAGTI…
>OG0000325|10mAF|FUN_011548-T1
MPPNPSPSQPKRILTTASSPRTTTTPTQAPKWYSALTLDLVLSVLRRTILHPWPAWILVLSLRAQVTPTTDLAFVLATGYAVLVTVVAMAGVVNARVAYGLPRTVELGEEVVVITGGASGLGLLIAEIYAMRGVGVAVLDLKDEREVEVCEGVVYYTCDVGRREMLEGVLKRIEEELGTPTVLINCAAARINGQPLLSLSAEAFQKTIQTNLFAVFHTCQTFLPRMLAAPNGGTIVNVSSVLGQLCPAGLADYSTSKAGLSALHRTLEAELRASGDDEKVKMILVEPGQVATPLFASVKTPNKFFAPVLEPVHVAQEIVSAIEEGRGGVIRLPAYATMVNWYAVLPAGLQRIARFLSGVDHAVAQTSSQKSYDEPKAAKTE
>OG0000326|86mAF|FUN_000949-T1
MASHDENKSSWRQRFRKRWKTPKSFPLRSSRHAVSASTHPKEPIATPSPRVQPGPEEGFEPETKSDTASVPPEGSEPVSLWDEAYVLLKKEKPDLMSDYESLLSRVAAEDANDGENTIPQHDVPARRQKLQQIAKLSFEKMQEGKLHATFFGKKIALQEAIGTLGNGINWVQTYAKDALKDVPYAPAVMACTSLVLPLLTSPSRVDDENIKGLLYVTSQIQYYIGMERLLLDNCGNPDVETQLKEQVKGLYKLVIDYQVQSVMRFDRNPAKNYFRSVTDYDAWSDQLNTIKEEEKTIKMRFQVALSGLGVQKLNDLELEAGKSRETLEVVANYTRKIEKHLSDAEYRRCLNTLKATDPQLDKQRIEKLKGGLLRDSYNWVIENQEFRRWMDASSGELLW…
>OG0000327|94mAF|FUN_010432-T1
MEVVGLVSSCIAIGELAVKSLRLLHSLQQKVNYSGLHLQTVRTQISAVNAAVTHIQSWLDTCSGNPCMVEGLIGDLQLSLDGCKSLLEIFSEQATQVMKEQNTQGWIEKIKLVWNETDLTQYRDMLRDQVQALSLLLQVVQLPTQSEQTSALAVPETQKIIQRARDDSTSRFASQDNDDGERLSMSFDFDSEVFQSRAYQVALAPYIWYKLLEDRTAAKDKTADNASVMYADPVQELVYHYSYNDVGKTYDDIQSLPRIVYSLGVEQTKLERLLLESKQDRRRQLHQNLARLGPVPPGTLKSLLSAFRTTAGLVELNRIYRFPYGLSPITLDDLNSFRRAWRICDPFATGYISQTQFPLLLRVSVPYTQADRDADLLIAQELEDPFSVRLYDPEFSIHR…
>OG0000328|18mAF|FUN_005021-T1
MPYVETATCVRQRKTDMIDASASYPSPPGSPSSKDRVNRGKTSEIGSSQDELNTTALKALLGLSSWQCGAISKSDKPCGWQILKKHRRRIDTHLCSMLTLDQSSPRLQYDLEKLIDFVHCHHHQHGPPRQIRLDEWISVFPSPPDQPSLRPLVERQIAKCFGRPTTTCMGTSRKGIRCNKTIGGQKVANCTKTISQICDAEVYLSDIKLDHYLQVLAVNVCCHFHTDQSLSKNVPAWKEKILAIRNEADLGPTDLQHKSTTRGSEKQIPTPNRHESRHASVKEEQRKSSKGQDRKITLPCPSTDCLGNPHLHWPSQYDETPLKIVKRSESPNDHTTSYHDIRRQMMDALDDEDKKDGFLYIYEVKGNKGFVKIGYTTRSINKRHDEWTFDCNRELVSLF…
>OG0000329|27mAF|FUN_000241-T1
MTINEMIHRLDWTSAELSTEPLNFRKVVFLAADEDSRERLSRYQAQLAGEGLTTVFIGHATEITPLLTPDTIVVHIPHVAREKSGVYEAVTKSCTSLIAAAQVLYHHNQDSRDRTSMLFSLISRDSGTDGLEYAPLYGLARVMKTEMADGFGGLFDEDQGHFPLSAFKYAQGFDVVRICQGVPQTASLQPFQDQLNNPMQLQLRENSTYLVTGGTRGIGLEIATWLGERGARNLLLVSRGGLTPALGRNAKNADHEKLVSRIAKLKDMGISVHVLSIDFGKPKAETLLRQAIHELNIPRIKGVVHAAGVAGFHTLQHCSPSDVADVLAPKVRGSLALDTLFPPGTLDFFFFMSSIGQLIGFPGQLSYAPANGFMDGLAAHRRRHGDNSMSILWTAWRGV…
>OG0000330|GA2_6|FUN_003372-T1
MLTLESETYDPTEPFWKVVKINQALHLTKAKTLSAAEQLVETERDSAIDKLGRELKNHVLDSAHYEALQDYVMPVTVETTTDELPNITQEDVAELRQQENWLDNDIFQPDNHEQACERCVPQARGYPGWSGGLYLNSGSHALFGDMGSNRGNRRGEDVQRKPTMVVVPPHLIEQWIDELGSVSGSLNVRIQGRLSSKHKIFGKNYDGTHTVVLTAYNTLEARYGVSAVTQCHKDKYSSNYQPGDTLPGDFPVNIKGCFGLVICDKAQYVRNKGSGISLSVWWLQPDFNLLMTRTPFFNNRTRDILGYLKLWTMASSLPIGSNRTIGKDIPPAKKILYCPMTDEEDDHVKDVSPLARLNGFVMLQERGNRVKIKVSSYPSDRRPRCPKLLSFPEWERKWI…
>OG0000331|1_1|FUN_011536-T1
MLKVGSWLYGKKAGANASTQSLDSLVELRDLEDAMRAATLILNDDVDGAEDGLSEGVSSFHNLGRGVVAFIRATLGFEQEIMRQASERLNTAETSAASDQNKAQHNSHAPNTYHSPIYSPGTEFALCQAMAQLMSAVVGVLNESLTESIKGFYKMRKAYITLDGILKMEQAYMQSICGGVSPADQGEASKPSQTATVEAKGLSQRLSDLSVSQDSTKSGESTELSTPNPSDMLSHDPDSDIFKNQIDVFVHSGSNFCFGILLLVISMVPPAFSKLLSIIGFYGDKERGLRMLWQASKFNNLIGALAAFAILGYYNGFVRYCDIMPDPVPGDQGDVQGYPQKRLEALLAQMRQRFPKSQLWLLEESRMEGANKNLERSLELLCGEERSPLKQVEALRVFE…
>OG0000332|12mAF|FUN_010432-T1
MPRRSSRAVPVSAAAPAPVQKRHASDRLPTASKTGSKRQKSDVTTTTTGRPVRSTSKKSKYFQEEYSDDSGTDSNNGSPPEDSPSNYDDSASSAAESVAFPTASEATENPRKKPGRPRKSLGSNKGDTEGTRKKSDSVPKGDTNEALNDKQLWKEGVKAGLGPGKEVFIKKPKARDAGTVPYQEHTLHPNTFLFLVDLAENNERAWLKAHDPDYRASKKDWESFVASLTEKISEMDSTIPELPVKDLVFRIHRDIRFSKNPTPYKTHFSAAWSRTGKKGPYAAYYVHCQPKSCFVGSGLWHPEADKLALMREDIDRNSHRLKAVLGEEGMRRELFDGVSDEEKAVEAFVNQNQESALKTKPKGYGLDNENIRLLRLRSFTIGRPLADEELMSPNAQDKI…
>OG0000333|new_GA1_13|FUN_010612-T1
METDHAKASGAIDLERNDHQFLMNNTVQSFTWDNLTVTVKDRRTKKPRNLIEGCSGTAHHGQLVALMGPSGCGKTTLLNVLARRTASAGAKNTGDCYINGAKLDNNTFNRITSYVEQEDALIGSLTVEETLKFAADLSLPGSVSRSQRVDRIQTLLSAFGIQNQASTLVGTPIRKGISGGQKRRVSVASQLITCPKILFLDEPTSGLDSTASYEVISYVKKLAVANNLIIIASIHQPSTTTFQLFDNLLLLSGGKTCYYGPVSDVPSYFENIGCPIPSNTNPAEYLLDAVSSDFTVHEGQVEKIQTSWTQSAEYAALSKQPQSPDEKDIRTMSIDELSRPGIPRITMSLLHRLFIKSYRDVVAYGIRIVMYLGLAIMMGTVWLRLHTSQEYIQPFINAI…
>OG0000334|12mAF|FUN_011008-T1
MACNSLKHDAQDSYGPGTVVDTDFLPLPAECRRLLRIFAARTPGFTKDNTLLDGVVFHGDDLPCIPGPIKSQAVTAVLHAMVGIVGLEILHLRGISTSTVTHVDINHAGLYPATAALVNIDGHTGPSVINLPTVPQWDKDRASNSPLVYRATAIYETADKGVWFQLHGSLDSWKTLALLGIGKDLDAEIRTNDTAYALVQDRVRKYRAREIEQLMVEKGLSGSIVFSPEGWRQTEMGRSLARHPLINYRQQTQCPSLEPPPFLKVDDKRPLAGIKVVELVRIIAGTAAGAALASMGAEVIRVNSSKLKDYTPAQPSSLMAGKITIDLDLEDPADHKRLTRLFEQADVILQGYRLRCLEHRGFGLPAALEMANKRGKGIIYVDENCYGPDGYYAERPGWQ…
>OG0000335|10mAF|FUN_005455-T1
MPTLSGYYTSLSGRTLTINERDELTLLPRGKELNDQTKLRADGEFWLCRDDGRVGKFGNPTKAIFHINGQGYHIWVEPRGFSNGMTEYGLVPILPQHEYSNTFLAVNDLDQLDIVGQWGAEAKFRCFE
>OG0000336|1_1|FUN_001057-T1
MPEQASKKPPSEHGRESALDPAPPASKRRRIGLACNACRVRKSRCDGHRPSCSSCTSLGLECLYEPSESATNVIVRKGYVSDLEQRVTSLEHKLQRLNDAFRGHLSPCPNNRPCHSTSSTPALVAATCAKETHATGLEEPQDEDASTNGMAMTFVEEQSSAFFGESSNINFTQLLLRGIAAVHQPSPAVASAVDKDYALRESITASVSQGQPYHPVAAPSTHLDSSPTTLPSVEEMDSLLDIYFDTAGAVFPFIHEDTMRKTYTECRLNGFTRARRTWLGTLNMMFAMASSFDRDHVPSAKKRFERSNIFYKRAQELCSDLSRRVISLEMVHYLLLVVIHCQGTQRSVQAWNNHGLVIRSAIALGLHSDSNGQAVDPVNEEYHRRTWAVIYCLDKVLSV…
>OG0000337|MOD1-586|FUN_003881-T1
MTDPSMNEGHLSALRSFLHPGEIITPDSPAYLSKAQTWASQKQLNPRLIVRPASTETLSKLVAYLYTTDLDFTIYGHGFMSASAKDVLINMSAFDDFHFDKHSELATLGAGQTWEDVYKKLRNAAPDYGIVGARTPCVGVAGTVISGGFSWLSGEFGCISDPENMLDAKVVKYDGSVVWASREPQLLWALRGGGGGFGVLVQVVLRVFPYPQTIWAGPILIPREQLEEVAGGIANFVSKPVDPKITMFLYVVKKRLLESIGTDTDMLVIHAFDAHGEVHGRASFQWALDIPGAIDQTQVTCLEGVANLQDKAHIVKGSMKQFWAPLLLPEISKKTIIRAIRWSDEIQQLDESLADCTYLIFELLSSREPVGSSSNCAWPRPAGGKHILLLGTGCPAGSG…
>OG0000338|51mAF|FUN_006524-T1
RTDLPANKPWPHQDQDPEKPGFRCLQGLVNLLPNGPDDGGLIVCRGGHLLSEQFHRELADEERIPAWTPEWYGYTERGMKWLDDHGCKWEKVCAEPGDLLLWDSRTPHYNLSPKGETPRFCIYTCYMPVADTTNDDLSRKKEAFENWLGTTHWPNAKHTGSNVAKRDGKECPSNRFKPVNEPQLTNLSPLPSSSQALLMESFKQPPPPIPGAKTYVYKTIRDLKLEVDVFIPDNLPYKDTTTAVLFLHGGGWIGGDRTEYCRPLFDEFLAQQYVVASANYRLLPESDFISGQLEDIRDLSKWMHEDLSNHLSQNGLRTSIGDVIVAGASAGALLALLTPKLWSQKPAAILSIYGPTDLRRIQPVKGGPLTSVDMPELTSERISSVVDMERPIASTPPLK…
>OG0000339|1_1|FUN_011228-T1
MSQRSSIKNYFKRPDFSASRDSRYQDPSETPAESSQSSPLTEPPSSFVTNGGSPQTPDGPALQLKQSLLLSVTDSTENSQHQPSTQNTEPAASDPTLPPSFNLAQRVVRNGREVVISSDGEDTDTSEAFEDPTSLFLKFAKPDDTSTNEETNNDSSSHGRTLRSRPSRDDVKPRRFSLSRVSAPNYKHSIDSLVTQAVDDNETEASIAKLRATLEEENARKAASKSEAAPGLQQLHEGILTSALDSQNDETGLRRLLDAVRRTEAFDMEKSWFFFDHGSELAPPPAFPRNCIPAKSSLSVLRDPESRERAFHSGSVDFALSRGLLPDELVVWILNSVPSEPRDTLRNAYCRAFKNTTAERIQSLVRPDSIDAIFQRMGASPKALTFSEVIVPDAIPKNS…
>OG0000340|10mAF|FUN_008953-T1
MEKPDLIKELQRDLARKYKLHGPKIEGIWHSLGKAQREKVMRAGAAEGQMLRSPTDRSLGDVYKFIPDWNLRDIADPDSNYLLDCLKHRATKSLSKQYIEGVNGGPGDAAIILRSMQVHGLKHVEPFRYSFTLFMDEERYGQSFTVSDREKYKETMAMMKVGVDAGLIVPQSTGELILERQSILLTSMNIVIQDILEAGSTVETKGRSKKSEKAAREAMSKLTIDQKPEKLSLEDLAALSLDQKSALEDYVLLCRTEPEFLAHAVNAWFFSRPELVADEKGRRLPLITDKYINIAFFEMIHNAVVGAAVWGYIHQLLQALMTGPNDRTYKSSFLQELANVCHFEYQRVQRLFKRFVQMGSGDKHFKRVSGVYDNGTARVTMKTKPDTLTRTDPQLNYIL…
>OG0000341|55mAF|FUN_005508-T1
MLIIPLLLIYALCGTAIFLQPNHNTKLDLSISGDSSTLNKASHHSKPKPKRAKGSPGNSTSSAALPTGTPCAGNSPENRSQWCEYDIDTDWSEVVPDTGVTREYWLDIDEIAAAPDGYLRTVMAINGSIPGPTIYADWGDYVVVHVTNHLHEAKNGTSIHWHGIWQRGTNEHDGVVSITQCPIAPGSSMTYRWRAMQYGSSWYHSHIGLQAWNGVFGGIIINGPATANYDEDAGVMILSDWTHETADEMYQYAQLCGPPELPSGLINGTNVFGTGNHTRGSRLNLQVTKGKSYRLRLVNAALDTSFVFMIDNHKLDTIAMDLVPIEPFSTYSVTIGMGQRYDIIITADQASLADSFWIRAIPLQACSENADPSNIRGILHYEDTPSVPKTLGFTYSDET…
>OG0000342|D12|FUN_000159-T1
MAAQLSASITLRLGETAYYMHQVPEQGDPIGVNQMTAPCTVFTIHGSSTAKEVLSESIERFGRLDDVWSPDFLQNVVLQSLSSQESIRKDAEDILRPYNTSSIYITSVSSGALNEGPYFLNMGRLHPAYRLYPDYAGAFIAPTVPTEDPYCYKPLDAAAYGETYPSSLTVAVPSRLYHSPTPENPFAGTRVGVKDIMDLCGLRTGASSRAYTQLLGPRTENAEVIQKLLGLGFIVVGKLKTTQFADSEWPTCDYVDYHAPFNPRADGYQTTSGSSCGSAAAVASYEWLDFALGTDTLGSIRAPATVQGLYGMRPSLDATSFKGIIPYTKLADTVGGFARDATSFAKLSRALYGSINDPPFSKKPSKVLYPVEYWPETSTEHDAVLESFIVKLERHLGVE…
>OG0000343|A1_3|FUN_004128-T1
MEYPAGLEEEFLIEEWRYWGERGARRWLRLADQKGEEGLERGDRQELREVLQEVAGERWREVAQEISNQGYWEHLQQREGLRERLGERLVRWAEESWASQTDDEVVNCFEPQPQPQCRLIDHFLQLPLFGQPESSVPPIDRFELIRIWLRSCDQGHRDCRAESSNHHPSRVISVRQDDANRLQLLELECGIEYVALSYCWGNKPQEQKPYLTTDENFQSRKDKGFDFNDLPKLFQDAITVTRELGKRYLWIDALCIIQGNKEDWQNEGTKMEHIFASAYCTLAPSSAFEWKEGFLKTYRGRKPDVSLCGPSPVKYFRRLVDDGPLNKRAWVLQERVLSRRTVFFTSSGIYWECGEGVRCDNFSSDKILYDRLELPAEANDVRDFTDNQISPGTD
>OG0000344|16mAF|FUN_012030-T1
MSMALFTDELLFSFMVPLLPYIFEQRLKVPASRVQAYTSIFLTEGALVAIITSPLIGHVADRAKSKKALLLGLLVLTLASVCGLAVTKSCTFYLPSVTYILTGQVIVAGIFIGRFFQCFTSNGLWIVGVATMVESVGSEHMGKIAGLTSTLTAAGTCAGPVLAGFLFGLGGYWPSWLGPAVFLVVDILMRVLLIDRPKAPQETQRPDDEPEVTENSRLLDAQPISVEEEQGWRFYTRLFRQPRFTTGIICYSVYALYIASFQTTIPLHSWETFKWGVFPVGLLLAAVQGPGMVLAPLIGYWKDRWGSRIPTAIAFFSMAPFLVLSGAAGDERFSWFTDGNKAKVIYSCSLAMTGCLMSLLSGVGAMEATEAVDKLEESHPGIFGKYGGYSRAVAITSMS…
>OG0000345|GA15_3|FUN_005310-T1
MLRQIIGTLVLLLMQVLAVTSQQQPTSSTTALTFNPTSCGEIINNEEVSIFDASQAHKCLTSLPFRADIASQLVQYVNDMIQFHSTLAYLADPPQSYQQPAVDLMSGLSQLQRDIDNNVFRNEYAFEAALNHLIHAAHDDHLELVGGALSRFTYAAPYRIVSVSSDGVELPKVYISDDLLANETRYLPWQPSAIRTINGQDVVEYLTQFAAVNSFGKLEPHADWNMSMRSSALEIQGKREAFHGAATYPGDFITFTFENGTTVGPLPWEALFCCNGGVGPLQTGDELYDFFVLGHYPASYDENLEADMTTISNRAAPVITPLNNPAYPPKADVTEASYTRDGGALLRGYFLHDSSLAVLSIPHFVVDRKAPHSFSNAVKQFLAQSTKAGLKKVVIDVQQ…
>OG0000346|27mAF|FUN_009784-T1
MDSLSKHAQDNEARLGPESNNLTLSSGSTAHDILEALDLDPALNRKMHLVNDINQRKSHALDQIGWTPYHRRLFFLCGMGYGVDALQVSLQGIIATQAAYEFQPSYAKGLTIALYVGMLVGALFWGLSADIIGRRLAFNISLFICSAFTIVAGASPSWASLAFLIAFSAFGAGGNLILDTTVFLEYLPSNKQWLVTGLAAWWGVGCTIAGLVAWGFMPNYSCSNPSEAPFMPCTKANNSGWRYLMYTMGAMIFVMSIARVAVVKFKETPKFLLGQGKDTEVVERFNQLAEKYHRSCPITLQQLQDCGPIATAHSQSSQFSVGEFSIHLRSLFSTRKLVLLMALLWLSWLMLGLAYPLFNVFLPSYLASRGVKFGVLSTYETWRNYALAQVWSIFGPIAS…
>OG0000347|GA7_7|FUN_005654-T1
MACVLESGVDQSTADLIVQLQLEDAGCYFESSKGKSREPTDEELAFQLRNEELESVSQFLLDRRMAMSFAAAVQADGNILDDSVLEEENAVKDRNIACRWTEDGCSLAPGDHQAHPEESTTLDAETLDKLRILYMSGLEGYKDNHGVGTAREETEQAESSAWAAQRGRRSIPLHRCVACRDEVEFVNIARVPCRHEYCRSCLEDLFNASMTDESLFPPRCCRQPINVNIARIFLKSDLIQRYEKKKIEFETPNRTYCYAPECSTFINTSHIEGEWDEHRLLARAYQIIDREANPPLDDAASDISEPESNVAVVGAAGAWPQQVLDTGHLPETYETQEEEPRAAAAAAETPAFIEERPALRAQTERDLLVAQTIQELRENHECTHDRWKFVRGPHRCEEC…
>OG0000348|1_1|FUN_005575-T1
MSDDEGEHLFNEHVWRRGSYYKVPVEEYAHTVVELEEEVNRVMIEGCKLDACLDWFIYCLKEINPDYHGYSLVDNFEAFESPRLEDIKTELRENLNRLIPSYLKGESDVFRVKKLTKRLGDRWRVARESTEAKGRDAVSNALLDVLMEKHCRQLSGHVEASPTPGLPGTQDSFLDSCLQLKTFIEGERNTASYACGGSIPIGQTTGPAGEHPRSSGPVSIFWSIGNGSARHLSLPLSADAEDARPEMLQQLIASCGPASFGRGQETVMDLSYRKAGKLDPENFATSFHPAEFGIIETIEKVLLPGIVGEAANRLGSRKIYAELYKLNIYSGPSGLFRSHVDTPRSQSQIGSLVVCLPARFKGGNLLVRHQDREANFDWAAGSETTIQWAAFYSDCEHEI…
>OG0000349|14mAF|FUN_003868-T1
MATESDYRLDKLVYLFRTQARSSSYVESICGTRYNNDGVMAAIRAAEAKRSPALIEIFPWTMHFQGPHFVKYIVEAAHTASVPIGVHLDHCMDPADVEQALNLPIDSVMVDASRLEPEENIEYCRQITEQAKIKGITVEAEMGRINGGEDGIPDASHLEEIWTDPQHAEEFTRRTGVQFLAPSFGNIHGPYPEGGSEKYWQLDRLKLIADAIGPTIPRVIHGTHPVPNWLFHKAIATGARKININRNARDGYTAFVAENADRLELTALKEQSVAIYQRSVEHLMDVLGSSGKAH
>OG0000350|11mAF|FUN_003645-T1
MMYFKRMVHYHCISLLKYRATKILLLSLCLWLLIFEYCRFHLWRDPHSAFFNDRHVYDLKYSLYRERQSRHFISRYNSPSEPPDYSKSGPEPLICAAFVTVRRNQDDYFDPSVGSLLEGLDTMERQALYLNVLFADTDPTRHPSWAQKWLDRLADNARSYNVSQETLDHLGRLETERNFYEKGVFDYTYALTACKQANASYTIIFEDDIILATGWMTKTLKSLADIDRITQKSNSWIYLRLFYTETALGWTSSDFAYRNMPLIFFLNIISVFLCLLQLRRWRFAPYLDYLSVSVICLICVPAFTSLIYMMGKYTIMPLRGVVEMNKFGCCTQGLVFPRAQVDGVISYLMERGHGQTDSMIEEYADQEGLTRYALAPPVLQHVGLKSSRDNLDINTRSTW…
>OG0000351|12mAF|FUN_011891-T1
MGGWGADDGAAGWENAGDIATYNDENANPSGNFKDDGFGGNAWENTSAGNEQNDDNKCRNCGSDGHFARNCPEPRKGMACFNCGEEGHSKAECTKPRVFKGTCRVCNQEGHPASQCPERPPDVCKNCKMEGHRTIDCKENRKFDLNNVPDKLPEEAWAAMQKASEEKDLEDFREELTEKKALKIYSKAVPDATFVDIENKMRQDNLNFYLIAMEKPVGDCISVINLQGKLDCKYVVGFYYSPKPQRANLKERWPESVEENLERLEDAGIPYDREIPKCSNCGEMGHTARGCKEEHVVHERVEVKCVNCSAVGHRARDCTEPRRDRFACRNCGSSEHKAAECPNPRSAEGVEFGHFAKDCPQAPAPRTCRNCGSEDHIARDCDKPRDISTVTCRNCDEVG…
>OG0000352|10mAF|FUN_012338-T1
MNEDSTSFDFSEEGEDQHQPDPSTDFHPGHITRDTFQALLTCYPATLEAVTRRKAIDRVLKTVSKRGKQAKRLNQAPPSQVVTPELDEGQKKQVEAEVEAFRELDALRYEELPGVATEKRALEKEEVVKLVEWKLKHGIFRPTLLGMVKANQAKTVQKATSDAFTAVNPTTPAEGEAGAETGDKPETDPTASFPKPSLDALMKPLRGVGIATASLLLSVGTIRDPEHEAPFYSDDTYLWLCMKEFPCPGTRLGQESEKTEINKLGKKASKFRRPNGEINVKYDVSEYRTLWTAVNELRARLNESETPSGKVSCADIEKVAFVLRHIDVSGYLEEYDVVDHDLQPADEGIHEAKTNPGIKRKRPDKEDLKKGGRNSKKKTT
>OG0000353|MOD1-576|FUN_009301-T1
MDEFSASIRPSALGKLATLAVRSPESDEKSDIARISRQFQLSTSYPHDLNGVLRNQAPTSRVPMVRRQRLHLGIRELDVLIALCKASPSVDKSEHASRLVAQLSRYLPEAHSQLFRPSPFLHHIKPSPWEALTNNVTLALLSLGSESRYPLLRETVLDAVEKYLEHCAKSVQAATPFTHHDSGTDYPVTAYEAVSILSITVSLVGFLEASTKFASFWTAIEKLRIIEKMRSILSEGFKVAVETASSIVRNANMSDNILRDWRRYTRRYAADGRPLGAMLLQEGFMRFVKSCTTSLVGAHNMSEDELLDDYMSGVGIARSHDTDEIALINRTAEVIDDQIKLLEDDSDYLQLGSHLQQRLTYSVKAFAFIGYLHCVLSGRANSEDFLPWLENTLMDPNQM…
>OG0000354|S8_4|FUN_011064-T1
MSDEATASDLAPGSEIKQELDNVEFEPLDKYVDSILRNAQVKFRDHAEEVPEGVPGLIYGDSESDEEPVMARGPMAKTALSAVAGPGSLRETTIGGAVVKNLTLLVPKDATGGYGDLPVLPITGVGQEKAELVAVVGKDPEEGAAPNIPILLLPDEEDDEGESQRASASATLSQLAAASVLVNLGKTAAKRRTQAPVKEEPKAKPSDGKASGKEETKDEDTGEEETKEEEGKGEEGKVAKSELKSYVLSGDIEKLFGIKGLTGKLYKFKGTAATSDKPKTHPYTRLGPETKEDKKNSESQKEGKKEGTEEGEDQSNENDEEEAGPKARDAGKDPLKAQADSNDSAPKEEKAGKEDEAGSKGDKKDKEEKKDKGKKEPAREKVKINPKSLKLLGKPLGKI…
>OG0000355|MOD1-578|FUN_011974-T1
MQSTMRSYLVTGCSRGIGLELTRQLANSEDDALIFASARSRNNLKFQELLGQHQERIVYVPLDVTDQVSIKNAVDTVTSKLDGRGLDVLINNAGVMSNGPIEEMYASSPYPVPLAFRDRLALVYLAHLSAVLTQSALRDDLEDAFRTNVLGVHNLTRAVLPLMRKGTEKKILNISTTLGSISKQLVNHHVATPSYKITKAALNMLTVVYANELEKEGFTVFCVSPGLTRDQTQWLKTDLGSENADLPVDVGVTSVRDILHRTGKDGNGRFFNIHVPGWENAPGMNQYDGKEVPW
>OG0000356|11mAF|FUN_004877-T1
MANKTSPKTDTILIIGAGVFGLSTALELSSRGYKNITVLDRYPPPVPDGSSVDISRIIRSEYADPVYSQMAQEALKGWKSEYKDHYHHTGFVMLSETASNPYIKKSLDIIHAQGRTLKEFVNGNGLKEMYPDLHADLSSLRAYHNPEGGWADAEGSIRHLSHRCSQAGVSFVTGPRGTVLSLRTQGSRVVGVNVASGDFIPANQVILSTGAWSNLLLDVTHTASASGQPVGFIQLSPEEARSIAKTPVMINLSSGIFCFPPTPGTNILKVARHSYGFATSIRSVATNRTVSSPKLGSNNADKSFLPQEADKALRDGLRQLIPRFADRPWSNRRLCWYTDTPEGDFVVDYHPQMDGLFVAIGGAGHGFKFLPVLGRYIADRYENCAPEALRQKWRLRLPD…
>OG0000357|11mAF|FUN_010495-T1
MSSPTLTSDQLPVEALLESFIPGYKFFTHLCAYYFRIDISSYLLVFAAGVALWTYSVKTFWAWSQRFLRERAALREIKSQSNLYNYAIRWIAHNDWFTGARKAVAETKMNFPWDDESDDDDIYEADRTSFDIDPSTPWPKIRFHQMRPIRNTPVPSCFHFFIYKGCWMFLYRQPTGSSDSFAAASMETLKLYAAPWNNPVLDTLLMDMQQAALDQDACRVNIRRGLKLGYGFGWAHIASKKSRALSTVILSREKKKSIVEDIHAFLHPVTRRYYEERGIPYRRGYLLHGLPGTGKSTLCFVLAGLLGLDIYMVSLCAKDLDDDSLTLLFQDLPKRCIVVFEDVDQAGLPKRKIGNSMRKTGEDAEHSRQDSAIEANNDKRPSNGITLSGFLNNIDGLTA…
>OG0000358|11mAF|FUN_007685-T1
MSARSGQPFQFHGFQTTIDVARQQNHDVAPLAGQKRLPDHNPDNAHKVSVLSHPTSTSHLSSRPVDFVRPSVAPLKSRITASEIRSVAASIPEKERETTTNEDHVYDPCQYLKDPRYGLSPALVANFASVGVKSIYPWQASCLLVPGLLEGKKHLVYTAPTGGGKSLVADVLMLKRIIENPSRKAILVLPYVALVQEKLKWLRRIVQDVEKRIDDIDDQAAGVEPYHQRWKKLQKSIRVTGFFGGSRTTATWADTDIAVCTIEKANTLINTAIEECNIGDLGVVVLDELHMLDDEHRGYLLELMVTKILLLQQDIQIIGMSATLSNTELLAEWMNANYYISTYRPIPIDDYLVYENSIYPAATSRQLFQTITRLASMSTVSLTDTMPPHRIIQPPAFRE…
>OG0000359|27mAF|FUN_001904-T1
MPKKAPRIPDETWDQHKEAIIAFYPGNPLDRTMKYMVEEYGFQASKNQYIGKLKLWGVGKYHPGSDWAIIQSRKRKRSQMGKDSDVHIRGRKYTREEIEKEIARHVPLGREWCSSDDVLPDYITICTPRIEPTGALGIRRDFLLRDLPWYQCNQEIHTLGKCLVTSLPFLLYPFLLNISLMRWSYFSSSTTAFLALTRASTSTETDKIVSLRTTPEAFRPIKSWYISGDLRPNSLFGVKNDLNAYLPPEGLDIGNSSTTNPRALQGKSSFSILKVFLQRFAFLSANNQLTQRQFNEVFYWIVEKGGTDILLFLCRLESPLMKVFARKAFYCAVKFGDISLGRKVLECGVRLQTDDPSQRSCLTDYLSEAVSGIHPEVNNRWSWRDDWDLQLPILHTLLA…
>OG0000360|14mAF|FUN_005385-T1
MPRHQQHIVPWTDSESDYSFSDYSTEDAHRETSSRRPSFGSSTLNPGASTGARRRRRSSEPVPQPPDVIINIKDELRKKGSNRSTNRTREAYIDPYESDDETFRREVRHLITQEVQLLILVQARVTEGEHDIQSSNRDITVHIDLYGAMDVAPDLEQLSRLNRLGRFKEGIILFNERLAPHLDFFPVVAEYADLLLEQANFRSLGELISQVLGSHAKDFEKDQVLLLKLLGSLAGIHSKGALLPALDTAKEVIKFLEDQDGEDSSDERLTGIQIQLMQTYLSIIVHASQHSLFLDNEGYESLLPSMRELTVERLSPSTYPTKKPDTDAHASYEYNSYDDPYDEWAHSMYPDDFDGPYGRAPGVNKWPPYRSRHGRRAAETNNYSFLRSWYDSLVEDGFY…
>OG0000361|10mAF|FUN_006942-T1
MHSRESSGGGWEGGPRKYAYNREGAREREMHLYLPYWGFSDSEKHAQQSIGSHPNVSRDNVLTVFAQLAALRMGAQRALISLFDKTMQHVVAESTPGLSLRGTEGCEQTEALWLGVRRLPRQKITMCYHAVRSFVEDEQDIFVAADLAEDERFKHHPSVTGYPHNRFYVSVPIRSPDAYVIGTVAVLDDRPRDGVSDEQVRFLKELSATVMDHLLSQRAMREEYREEKMVRALGLFVRGKSDLAEWFSSRNTSDKKYGSKMAHVNRRLEQLQVSGSSPDEDEKQECVNGDGEAPRGKAREQKKHRHKSPVRKFENHQEADSGDEDEADNKKSKRQRPRLSPTTSQLQETLTPSSVRSVVNRAASLIYQALDVEGTMFIDASVYARRQTVGSTETTHDTP…
>OG0000362|10mAF|FUN_012639-T1
MATVTNAPSDLPLEQLTLYQASDPYLSSIFVFYGPVATANATVSSSRIQAHILTPAGFQSYPRITISPAAPLYAAVNHLPREKQGDEVCRGLAVSMLKYFAELSEPAKECLQAIARAGKAGGNIPKMFDEMHAADLANRMVKVEHKTDILRDIRGAFQERKVPWVDIDVMLPPGTIQPPSRPDNDGLDDDNADFEDTPDLQYGQYTSLIRGLGAPMFLPTSRLKRAPSQPTNVSKSKVFTKSQKQDFRLKMCEFVDTEERYVNKLYTLVRHVAEEYRLKAQGRGPSSTSPDEAALATLFPPCLNEILDVNMGFLEVIRQVLEDTEKEAIEDITVDTELLSSVSQRHSSKEEGDAVGAVAFAHALIEWFPRFSDPYADYMRAHTGFTQTLNSFMRDKQSS…
>OG0000363|10mAF|FUN_002201-T1
MSPDSEMTMSEKQTPEGVSETTSEDPIEWDGALHGFPLYLGALGLGLALFLTGIEATIVSTSLVTITNDLDDFGRSSWVITSYLLTYTGFLMIWSKIGDIWRVKTSLLVSLFMFTAFSGGCGGSQSLRQLIICRAFQGVGGAGVYSLTLYSFVRIVPYRQYDTISSVAGGILSLGLVLGPLIGGAVAEKGSWRWVFLCNVPAGAFSWVLLLIVLPANFPNAPSAQTASSKYKGAGMKIKTFFQRADTLGALALLTASSFAIAALQEGNFEYAWSSGLVISFLVISGIFWIAFLLWEWFISKKDLDIYAMFPWRLAGNRIFLGAALGFFTTGLPMTVSIIMIPQRFQIVNSCSPIDAGVRFLAYALSSPVGIMSCSVLTGRLKIPFCYVALGGIVLQVVG…
>OG0000364|10mAF|FUN_002268-T1
MIDKTVTPDCVRYALCGQWHLAISEQLTFLDETATASGLFFKHPQNPKKKSNLHATKQPRSVERYQIENIRSKSTPNLHTSDIPLEVLHSSAIKIMIEDPSAPIRPPSENKPSEDGGFTVHCKDLKWLPLAPKVFIKIIKTVPETGEYSIMVRAEKGGVLPRHRHLDSAEIYVMKGSGAHPQTGSFAEGDYVSESKGATHDPLVFENNTELLMVSRGPSMFLDDDGSDLYMMDVAMLERMTAGAN
>OG0000365|41mAF|FUN_001438-T1
MSLLTAPYNESMRIGSGFNSYTQQLRVNDAVIKENKTALTDKDLRGNSTGKGNTISQQVTFTSKFVEHASDITEALNISGALEIKYQGMGAKAAGSYLDSSKVKESDINYFVQVKVVNQQLIADDATKFNVIPNIPVTNQKRFTEVYGDSYISGFLEGGEFNALLSIKLNNKENATKVKGALSVELSKAGFGISGQAEGDFNKSEIAQNSETSITYGHFEFISIYTLMGTDRVSWAGGGDIRDAKTKLEGWTIDSMAKAAFAFPDHVRQIPQRTHAVITKYSALRSYQLLSNKGSPLDYENAGVYTNSLLESYLDYKDIWKAIGILSTDFGQKKTILEVPDTATETAKEIQAMKKEFVAISSKTQDKFSHIPETPYPGTLVGLEKARRDCRSQMIRIVK…
>OG0000366|25mAF|FUN_010971-T1
MEYDEIEMVHGYGEHKLPRNIVRRPSPSRSQGSQRKQGLERYLGFLPMLAFAATSQASWEAIGASMFAGLENGGPVALIYGLILVILGSLGMALSLAELASITPVAGAQYHWTYDLAPFAPRFLSFMQGWITIFAWWANTATSPFLIGTQIKALAVQNNPSYNPKPWHTTLIIWAVLLIPLAVNIYGRRLLSAVEVIGGTIHIVFFPAVLITLIVLGSRNSSEFVWTYFENSASGWHNDGIIWSQKGKRRKTDYRAGPGFDGVVHMAEEVKDARRTIPRSMVYSVLINGTVALGFTIGLLYTMGSLDDALNTPTGYPLLEIFYAATKSNAAASGMLMMFILPGFVALLNGLASVTRLTWAFARDEGLPFSSYFVHISSWHKIPLRALFLVSTIIVLLAV…
>OG0000367|GA13_17|FUN_011854-T1
MYAGDFGELYCGKGKALLIAWSVGKAKRRTGIGCQSNCDAKAECGRDAAEPGQLCPLNICCSQFGFCGTTKDFCGSGCQSNCNEPDKPSPGAKGDVRNKVIGYYESWRAGGSKCDTMSPEEIPIEQLDQLTLAFVYIDPKDYHIIAMDEGPTAPDLFARVANLKTRNPNAKIWVSIGGWAFNDDGPYRSVFTKVAGDSKATQILAHNLMEFMDKYGFDGVDIDWEYPGADDRGGREEDIANYPKMMSILKRYLQGGNIYSKKWGLSLTVPTSYWYLRWFDVKLLEKVVDEFNLMAYDLHGRWDREDPIGPYVYAHTNLTEIDQALDLFWRNNIDSSKINLGLAFYGRTYTLSTPLCSSPGCEWKDPGPKGPCTTTAGILSYSEIQRILSAGNIYPTYDE…
>OG0000368|GA6_10|FUN_005708-T1
MAPMALKTKTHSRLTCRRRKVRCTRQQPCMYCTRTGRQCVFPETTKMTRQRKPTAREEFRNRLERLECMVKDIITNREDINEIENDSQATNVATVPTDASSQCSDTTLPTIHESGNHLPSCRLDERSTHESTLSLDQPNQGSIPSSGDNPLPSPRDSLQIDCWTFEGRAFPLQTPRISYPFLELAPALWHIYTDNVAPLLPLLHKPSTRNLLLLGTQSKQSMTQNKKALILSILFVAVVSMSPAKCGMVLKESRDSVVRYLKSEVKQALSDARFLTTTSLTCMQGLVLFLIGLYAENEQHDFWSMTALVLHRAKGMNVHRDGAHFGLTPLRAEMRRRLWWMICLLGVYSCEDHARETRINEEMYDVRLPLNVNDDDLFPGMQALPPERKGGTELTFCLL…
>OG0000369|10mAF|FUN_004412-T1
MVELSWSAATVPDSRPMRMKTSVPPITSEAQTPESTFVPCASTASLFLYAEGSAIVCLHHDTLAVERRFENHTEDIGFISVDNVSERGAGRLVVSYDVSQTAVVWDLFTGSVIARFASFEQLKVAAWMRNGNIAFGNVKGDVILFEPSTSEHISCRTIFDPITALAPSSDCRTYAIGYQNGSILIATLHPTFTILHTMSTSRGPSRIVSLAWHASSSKQKSDMLATLSANGDLRVWSVAKPAGKDAPRVIRVLKRSDTSSTTEPKWMAWSKNGRIVQYLEGETWAWDVRTKHITSEPVPTIDNPRGFANYGPTATLFTLGPRHTVQQYDLESPGLVANVQHPPGGALPASEEARPRGASARMLQDPPEMKESGAMFGTRRAPFDPSGIEAVRQQRAELT…
>OG0000370|D10|FUN_002806-T1
MLSYTSHCLQALLGVASLPYRQYQAYSSPQAPLQVPQVPQAGPPITTLVSSCAGFSYPEVACIDRYGSLLQGEFERKVRNVLGDADTYISTNAPSEPTFSDLQNADFLVWNQSAAKAILGPNPHVDFMFSIEDCSHEAPVYVPTTNELYFSRLQQGFLPQLVINLNNDPPTLEEKLAQPPIYAATGARFRDGLLYLATIGGNESLAGYTFRPGLYTLDPITGKTQALLNNYYGYYFNAVDDLDIDHEGQIWFTDNANSQNSKDYGRPCQVNTYAPQINAATYRFNPKTGLVTMVDDTLLEPNGLTFSPDNKTVYLTDTGAGSAIIDPNIYPAPHIAYNSTRKGRTIYAYDVAPSRKALLNKRPVYLSMEYAPDGIKTSREGYLVSATGKGVVVLTDEGE…
>OG0000371|7mAF|FUN_001826-T1
MNSVWPDFADLPLKKYGPRGNAWGLWGPDDQIGTLNYLTEEVVARAAGEEIKLGKRISLNWTLTGSSYPTLTRKTLDLKIINKAPLKIAHDDEGPSGHSIRSVVLNGMGFDTTPIKTNKLVYKHKLHFENPNSLWFLLLKLYYMGRTAAQFAESSVPNGIQHIAKKCIAGRAILVDWYKWAQRNGRVVDAMTAHSVPFTELLEVIQDQGLSSDDFRAGDIILFRFGYISQYENMPEEKRARLDEVYKRQKPENIGIEPSEELLRFLWEKRIAAVAADSRSFEVWPCTEIEWHLHEWLLAGWGMPIGELFDLEELSIACDEANRYTFFLTSSPMNAPGHALYNPSISTPRSAYGNTLVEFYLHREQEIVKQYNLSFAEVNSDVIRAF
>OG0000372|17mAF|FUN_012261-T1
MSTWQKEALKAKTILHTSIPTQWLLPEDKLPPSDQKNVADFPRASGLFTDRELSITEMSATALVAGMGAGLLSAEEVMVAFLKRAVLGHQLLNFATEFMADKAIARAKELDAYYQRTGKLVGPLHGVPISVKEHIGIKNLTCNGGYVAWVNDIAPEDALILQCLHKAGAIFHVRTNQPQSLMHLCCSNNLTGTTTNPYNRTLTPGGSSGGEGASMGFKCAPLGIGTDIGGSIRAPAAFCNAYGFRPTMRRNPCSGIKAPEPGQEAILGVVGPLAAQSLDDLELFQRVVLDAEPWDIETSLVPLPWRRVKENRKFTVGIMWDDGTVRPHPPITRALQAARSKLQAAGIKVVDWEPYKHAHGWDIIKKHQSKLYFPDAATSQKTLISQTNEPILPLTKWAF…
>OG0000373|GA7_10|FUN_013491-T1
MTKGAKGADVVIGIDFGTTFSGIAWALGDSLEDIEVVSSWPGGNNRTASKVPSILAYRETTTQWGYQVGPFQEAIRGVKLLLDESQETKYGPSLSSESLLRKYGKDAVQVSGEFLKHLVTHAKSTLQRRFGGASANMGFKYIFTVPAVWSDKAKDATLKAALMADIKSDEVFLVSEPEAAALYSLRSIQPNSVTRNDVLLVCDAGGGTVDLISYIVKEIEPLELEEATEGTGALCGSLLLDQRFERLLKSKMGPSNYSALSAKAKESAMSHWREMVKPNFIGQFDDEFADVDYFIPLPGAVDNTDSSIQDGFLQLDRNEIEEVFEPIISDIENLVQDQLDNVVALGRNAKAVVLVGGFGSSEYLFQRLRKLNPFITILQPQNAWAAIVRGAVHRGLDGN…
>OG0000374|MOD1-618|FUN_000025-T1
MRDVSTTTTIKPALSMWHVKFWNCRSTWKRAGINTLRCLVGCTLGDFSALWMLQTYYPALGMGTIMAASMASGMTTSIILETILLRRGVDQLSWPMAARTAMGMSMVSMVAMEAAENIVDYHLTGGVVALGDPKFWMAAAVSMTAGYLAPLPYNYHRLKKYGKACH
>OG0000375|10mAF|FUN_003280-T1
MVPVIIGVADIKNKTTKAEDAKEPLQLMVEAIVAAIRDTQLSNTEILKLKSSIDSLSVVKTWTWTYADLPHLISQKLSISPRLTHYTKQGGNQPAKLLDEESLRIAGGQSRVSLITGGEALASLGAYAKIGQMPPPGWTPPETEVKGVFSPSPDRFKKDDLDGIHSIGLPIQVYPMYENGFRAHRGQSLAENHMESASLYSRFSQVAVTRPYSWNFQSKVETPESIAQVTTKNRMICLPYPLLMNAFNSVNLAAACIVTTAEYAAELGVPRSKWIYPLGGAGATDSEEVWNRPNFFSSPAISKSLDGCLASSGLTKNDIDLFDFYSCFPIVPKLASEHLGLSISSPSKPITLLGGLTFFGGAGNNYSMHAITEMVRQLRRGQGQNGLILANGGILTYQH…
>OG0000376|10mAF|FUN_006036-T1
MSQFQVESWIWYGVTVFVIILRFISRLLLVKSVKALQVEDYLMLLVLCFYTGLVVTLNRIEHAQTNLMKPGDEAHLTPESIKDRIYGSKLVLATEQCMLATIWGCKGCLLLLYARLTEGIKQQLAVKILAGYVVGSYILLEILYFAVWCRPFYNYWAVPTPNEQCSTATHHLIMTMVFNISSDILMMCIPLPLLISASLPLRSKITLVGVFSMGTFIILCATLSKVYSFKDPFSPEWLFWYVREASTAVCVANIPNCWSLVRRVFNLSSWTGSSHSKGRTHHYTPYAYGTGTHSRTRRHTSSQKKGLWTSVTMSGVRKTESAEEIIKEDPEQQAHQGIPLEIWHQTSIHVTEELPRPDDSHKGSTTTVPGRG
>OG0000377|34mAF|FUN_003600-T1
MDTMIPQRPLPSKEALKQFYMHKTLTEIPKPAAVLDLAIIKRHCNSMLQTIQTLGVGFRAHVKSHKKPPPQKPLPTNDNNEKTTELSRLQVGTSSPEINYVASTVLEIESLVPLLREFQSKGRKVNILYGIPLVPSQVSRLALAAAELGPDSVSVMIDHPDQIKFLDTFSRIAGFAAGVFLKVDCGYHRAGLPPRAMDKGGLFSKLEELDKTGAGRLVGIYSHSSLSYGGRNRGDALRHLRGEVEACLLALDSYAGVLPVDRELVVSVGATPQVVAAEAVAEGDDAELEELGKFLKEPDTGAFKGRVRVELHAGNYPLLDMQQMSTNAGGVRERFFDEVGAYVVAETCSVYNDGEREYPEALVAVGTLGMGREPCPSYKGWGVVGPWGLPTTPQRDRLY…
>OG0000378|31mAF|FUN_001484-T1
MPIAFADAIPILRALNGYGPSATEFGERWQGGGLNYKDVHYNVGPSPSNIVLNLCNKPIFPDGQVHHVIGTIPGSTFPDEVIMLGTHRDSWSPGAGDGSSGSSALNEVARSFGTALAQGAFAYLNVVSAGAGSKFHVQGSPLLGRAMRYGTGLVLDPNTNANNQTMLDVWDGEVSIGTGGDASVLLGTELLSSVDFGFSAGEGDPPFPYHSLYDTDEWMDCYGDPNREYHLTTTKIWSLAVFALANDVLIPVTTNEYAVLLQGSLESVDMPGLHISSMENAINDLHQATLAFDTYADNLGSQILAQPDEPKLLSKAREVNQKYIKIERIFADPHPQSSSDRHLIIPRVPYYFQSSAFPALQESIAAGKLSAAEAADKKRGEVPTEDASIALAALSAQHT…
>OG0000379|MOD1-590|FUN_009720-T1
MLSLLRSSKRIQRTQQIAQISLLCRGKPISREELFAYTNGHFLVDEQRQLDRRYLKFDLDTLCDVAASAGGDSSRIVTIEKLEGGFSKALLMKKGNGKEVIAKLPCRIAGPTSLTTAGEVGVLEYVRKYTSIPAPRVFSWSSDDSNPVGAEYIIMEKVAGVPLFEQWGKMAEIEKLELIKNLTKLEAQLAAIRFPAYGGLYRQADVSSLQCQELNGSIDPSNSFCIGPSCDRSFSTDSAAVLSTQSEKLDYGPCKNPEFGYVNKLKDRTGNTVSEFGISVAKRELYQISRKRPNDEQPTFSRGSLQEQTQLLNHTMDLMKVLDSHPVLSQSAQPTLWHSDLHMGNIFVAPGENSKIVSLIDFQSLSVLPLFLQAQWPVFLKPPRNYTKGLVQPKLPGDF…
>OG0000380|GA6_23|FUN_012481-T1
MTNNASSSEKHPETAGPANIVPLIPPTDANLVTLDGLDDPHNPKNWSARKKWLAFVPMSMFNLLSSMYSATVAPALLAIGEDLGFPSNTLLILSLSVFFLGTAIVPLFTAPVSEMIGRVPVLLTMNVVYIVFNTACGAAKSPTQLIIFRFLAGLGAAGPYGIGRGMNSDLFEAHDRGEAIAVFTLAPLIGTAIGPITGGFVVQYVSWRWCFYVISIAIVTIQIIGLILIRETYGPVLLKRKAARLRKSTQNPDLHTEHDRTSTHLNTNLIRPFCLLTTQPITQVLSPYLAYLNGLLYLMVVTFHDVWAGIYQESVSIGSLNYLSMTVGLAIAAQFGVRFADKIYQRLRAKNNGQEKPEFRLPMLCAIAVVVPIGLFWYGWRARTSIHWIMPCVSQAPTL…
>OG0000381|F2|FUN_008145-T1
MVRASGILIQATRGVGGETPLHCKSGIIEAESQLSDITWPTGDSDVSSFTTSIASSIKDYVYENGRRYHGFREGEYLFPNDETEQARMDMLHHIYRLMLGGGLYKAPTPQSPQRILDIGTGTGIYAIDIADEFPNAEILGIDLSPIQPHCISNWDRLFQQAFHHMRPGGYIEMQEFRVWFYSQEGELSDESYVRQWNCHLVDGMNIFGKSINVVEELVEKLKAAGFVGVREDVLKVPVGPWPKDPRLKELGRWMQIQTMDAIEPLPLALFPRVLGWSEQESRILFSKARQEFKEMKRQLYVYTHFIYGRKPEA
>OG0000382|GA11_6|FUN_006678-T1
MKIHEDTPIEIINRVDPGRSAFLRAWCVWQAGNSEDTLVIWDLDYQSWVEVLVDQCMFNADMQLLKFSFNRGGRILTGYVFCCTQWLCAIQAMLESDEKRVQFEIITKEDSEYADYATRISPIDPDGFLRYTWEALIRLAGQSDRSGNEHSKLAEIMRWLGRLPRRPIPNNTVWEGLRWIDPYIPSFHEGQFYHPTVCYAPGRSFINITGLTSPGVLSDEAEFQKYLNIHAFAALLTGLGLVRVPYQAISAIAQVAEGVVFQEEDGGKAISSEDPLDTEHLDMKTTVAAIWIKHGGHVLYHFAVQDDVSEGGPVWERIYRVAKEEEKSIQGLHRWRWDVWVRRFDEISDDENVSQRTCSLAGEIFNELLDIRDEHGF
>OG0000383|MOD1-591|FUN_004496-T1
MRPTSFMGLCGSALNLAQLLLIVCPAFILFGYNQSNLGGLVSVTDFTNHFPRIDTVHTEGEQKSSNATIQGVVVATFTLGALFGCLSCSYTSNRFGRRIVILAGAILTVVGEVLEASPFQLAQLIIGRVILGAGVGMLSGIVPTWQSECSSSSNRGKHVVLNGLFISIGYILQAWINLGFYQVKTGSASWRAPIAIPIFFSLLLSLAILAMPESPRWLSQQGRMQEARSTLAALKGLSDDDASIIDELSAIERSLEQSGRTAASLGDMLKMGQDRLLYRFCLCILLQFFQQMSGGNLISVYSTVIFQEGLRMDSETSRILSGGTLTWKLLSCFAGFFAIDRFGRRFVLMVSGTGMATCMMGLAVATSFPHSNFGAHVASVFFIFLFNFFIPIGFLGANF…
>OG0000384|GA6_8|FUN_003148-T1
MWSLWLSSILLVGLYLFKRLSSPLAKVPGPWYTNLTSFCLKYHEFTATRRLFVHRLHKKYGPVVRLAPNEVSFASLDAIREIYASGGSGYDKTEYYDLFRQYGIKTMFSTLEKQEVSAYISIEAIATNDVQHSHRKRELADRYAMSNIVRDKHVSAIKERAQAFVSRCAAIEGSVNVYSLLHCYALDGVTNFMFSPGGLKSLDNTKDYQMMEELTYHQSLQKNLLYYYLPRLAPYFPSCLHPRPAPRANAYVLQMVGQQHPEEHSLVARLTRKGSPLSHMQVAAECKDHMAAGIDTTGDALCFLMWELSQPQNLQFQDRLHKELLSTSDDTPLDKMPYLDAVIKEALRCAPPIPMSFPRYVPSGGRTIDGYFIPENTIVSCQPYTVHRFNEEVFPEPDR…
>OG0000385|36mAF|FUN_000124-T1
MGRDIVKSMILGLIASLGQAAVAAAALQIVPGATWTAAGTNQHVQAHGGGIIEVDSTYYWIGENKLDGSSFQSVNCYSSKNLVEWTFVGELLSRQSSGDLGPDRIVERPKVIYNDATSKYVLWMHIDSREYGEAKTGVATSSSVCGAYEYLGSFQPLGYQSRDMGLYKDDDGTGYLLTEDRPNGLRINTLTDDFTNVTETTHLFPEHVEAPALYKQDGVYFLFGSQLTGWSNNDNKYVTATSLSGPWTNWTDFAPSGANTFESQTTFVLRVGGSVVYMGDRWDSANLMRSTYIWLPLTIEGTTATLNNETAWVLPLDGTWSAAGDGTSYEAESSDSTLSNGAKIISCSGCSGGKSVGYIGGPDDGTIVVNNVASDASTDTTIRVQYANGNNSQRYANVT…
>OG0000386|GA12_2|FUN_012821-T1
MYQTKGPRPAEKRIRRAAAACYRCHARKVRCDASILGYPCTNCVLDGRTDCTLRPNATTRFKNLKQSQRRNTVQGLVKPNEEEHTTLNSSGEPCETTPQSAMLPRASGFPELLESPRQTETIYECESDASTQILDPLSVSSPRMRLDSLGASSSGQHFIDLNALSLLPMSDVHILVTGGCLDMPPKSAMDVFLMKYFLLVHPSVPILNEVEFWNTYLQSEDTNYAPKISLFVFQAMLLSSCAFVPVEVIQQCGFNDACEARRTFYHRAKMLYDTNFESDPLARAQGALLLTFHTTAEDPQATMTWNMCAIHNATATGLGLHPSLQDPNRCAKKRLWWSIFVRDRFLWLGRHRRPQFTSANFSLNIDYLQEEEMTNEIIMSPFYEPNVKRLLLKVFQAQC…
>OG0000387|MOD1-618|FUN_008358-T1
MSREIERLPQPADKKKMRLIVASCSRTGTLGLHAGLEMLGYTPYHMIDVMFKGRSPHMKVFTEAIIANHNQLSGIKRYETPDLERWVGNYDCLMEIPSYIGSRAMRGYIEDPDVKFIVTERSPEKWVRSIDNTIGEAVKAAHKFPLNILKRFDSELGHFLHLATVMYWAYADGANPGDADSEAALYQNYVEYIRTMKGTLPKDRLLVVKLEEGLGWEQICPFLDLPIPEGKYPRGNEPDKFHRIVADYMEPRVKAAMLNLGAMVLATAGVAGYLAIQFVESPLMKGEGITDEHGLDTSGKFTGSDYQREKLDVYFSEAAPQNYVPRAILLDSKSDTRDRICTGPLRTFFHRRNLLFKGYGAGQCWAVGYHTAGAELIDEAMDMVRREAEECECLQGFQI…
>OG0000388|41mAF|FUN_000081-T1
MVGEIAKLRCQLVKAQQLREEAQLRQKKPELHQIEEELRQKKPELHQKETERQAELNSLSGLLNGCHKLSQAIRVQTNVTLIPDNTTNPVNRLFPRRIRHWNEFPEAQEKIWDRLNRDRTFTRKRRFRNNNFLDEIHKHTRRHTIFSEASLHDFQRDTMERFVNDILDALPQDHTLRREFRLEGRRRNRSADQFCVHVASDERRIPAYAVEFKAPHKLRIPDLVAGLHEMEPERDVIDKKGDTFEFYARHLVAAAITQLFSYMVNSGVRNGYICTGEAYVFLHIADDPTVVYYYLCVPNRDVNPEDEYHLHRTAVAQVLAFTLNALAAEPPSQDWFDAARKNLSTWKVEYLHVLKNIPETIRKDPPYFEYKPSDWKPVERSPYHTRSRGRCQPNQKTCQ…
>OG0000389|S2_3|FUN_007719-T1
MSGGLSRDGSFVSSDKVEVVRELREELLSEEDDLEQVVENAHKWDIPELDKYGVISARGFLEFTDWLVRGWVPTESTKGRDIYYILQIGSSMDKPSSINEAAITTFRNSPLFRVFESEGDAKNWTTSNKFFYRRLDNPRKIACPHDDHIVAFPADSIFAGAYPISEDSEVVLQKKEWRVVKDEVTLKNVPWKTKDLLGKYGDEQLPDDSSQTYGDIFKDGLWTHVFLNSFDYYRQHAPVSGTVEIIDVIEGAAYLEVLVQTDEQVGHKYLELCRQVAGKQNLSGIRTLDAPDTPDPRSGDVNNEYLSRVAVLPIGMAMVSSVNVRKELQGQEIKKGEEISYIAFGGSDCIIMFERKARVSGFPDSDRAFP
>OG0000390|12mAF|FUN_008925-T1
MNPCNPPLHRAFIALGSNVGERVEMIEKACTEMERANIRVKRTSSLFETAPMYVLDQDPFMNGVCEVETSLGPLELLDTIQSIEIGLGRKKLIDKGPRSIDLDILLYDEQIFSHDRLNIPHQLMLERDFVLRPLCQLIPHERPPFPGHSTTYLSHLKSLPPPEPTPHATTYISKNFPPLHSTNPNRPTHIMAILNLTPDSFSDGGKHSPTDLTTLTNTVRTFIASGATIIDIGGESTRPGSAPVGEAEELARVIPAIRHIRTSIPEAANIAISIDTYRARVAEEACAAGADIINDVSAGLLDPNMLPTMARTGKAVILMHMRGTPSTMTQLTDYPNGVIEDVSAELLERISAAEAAGIRRWRMILDPGLGFAKNQPHDLTILRDLQKFRTGVQGLEYFP…
>OG0000391|22mAF|FUN_001071-T1
MEPMPDFQFDPFGPGATAYDNTEAGLDGIDWNDPASALKAIGAGGPGGLPFPETLSPEEVRRQATARSDEIFTSYETLHRIIQRHEATIQKRWSKKTRQQRLNVLLSAWPDMPAIHRPDFDAFRRESASDRVRGTKYRVHFMWPYVNQEDLLNTKALPLLLNSRGRHPPSHFAAADMDAMHLGLVSKAIVPIFLNCHVLILNGMTENTRDYGQLVAWEDHPDAFDWMHKQKQFLPGEGLLVMEAQARLLSFLVQCCQQLLHDIPESTLTSNSFPVLPEPQIKPESEISGFESLGVIAAEAPYRVPAQIDLRRIASLLAARASAAEDHLWALREDPDYFARTLLECKEHLQEMLKDLDGKSHPVLGFGRDNVLWARILGSILSEAYLRLELFSELSSQAG…
>OG0000392|10mAF|FUN_010072-T1
MSRTEADLAINIRKATSIEESAPKRKHVRSCIVYTWDHKSSAAFWAGMKVQPVLADEVQTFKALITIHKVLQEGHPIVVREAQQHANWIDSLMRGVGGDGIRGYGPLIREYVFFLESKLAFHRNHPEFNGLFEYEEYISLKTINDPNEGYETISDLMTLQDQIDAFQKLIFSHFQSGTNNECRISALVPLVQESYGIYKFITSMLRAMHTTTGDAEALEPLRGRYDAQHYRLVRFYYECSNLRYLTSLITIPKLPQNPPNLLSDDDERPALPRRPTKEIEQEPTPPPKAPPADPEPINDFWTTEAKRQQEEFEAEQRRLQQQWEEQQRQQILAQQQAQHDFEEQQRLQAEQQRLAQEQLLRDQYQTQTQGRLAELEQENLNARAQYERDQLMLQQYDRR…
>OG0000393|34mAF|FUN_012922-T1
MPKTRRLLHEELTYSRAKSKEINVLHQLNYPSQQSQFFTLLQSKRSWIRVIVAHHLNLPSSNTCQVADVGEWLHGSFNVCIPVTILEWNQKQQSGHRVLVRFPLPYRIGENFRPGNGDEKVRCEAGTYAWIEENCPDIPIPRLYGFGMATGETFTRTENLPILTRWIQHLRQRVLLLLGRPTPSRYIRHQRRTEVPKSGWPNVGYLIIEYIEETKGKMLSSTWSLKRNDVKLRKNLFRDLSRIYLSLSRTPLPRIGSFIIDNNGFICLQNRPLSLGIQDLENERIPTDMPRDYTYSTVDSYIADILSLHDNRLRHQPNAINDLGDYIYQTSSLTTMRAISSSFFHRDLRRGPFIFSLTDLHPSNIFVDENWNITSLVDLEWACSLPIEMIQPPHWLTSM…
>OG0000394|10mAF|FUN_012563-T1
MSYYEPQGWQAPAARQVSWEQPVPPSRSGSSSVSQRDEVPAFSSQFDEVDRAIDNLVKSGKLWSAPRRDSMPMMMGRPFPEYDPRVSNTMSQRHHSISDFDGARMHPNPNLQGFYASQRFQGRPNEVEHMMQAKRRMAAQRERELRNYHQEQQYNRSLLAEMSGNKSDRSLSPAAMSEESRRELLARQHRALYGNESPAFFPPGSFADDNPRSESQGGGTPTSATGVRGPSPRGVDPFGMAQTPVQGSTDNVAQAAASLQSPSRATSTSSPSSGINPVFGKYDNAEQPMTSTSSPGRADSPSARQAHSKPTGGPIGSVGPIGSRPVQPAGQAQAANPALNKRSTTPLPSPLGFGFTPGDAGATNDRSASSASNPSTSASAGTPGMKESTGGVALGWGNG…
>OG0000395|33mAF|FUN_007736-T1
MSKTANTSSVLSEAFRLHQVVRCSLAEEDPCQGGSHKVLKVVFEDSVQWAARLCHDPNNWKYELRAVKMFQHIKQTHPDIRAPSVFFKAEHPVLYSEWVTGKSLKVWNSQIPLNKRQTLLKDLAEFLLQLWTTAVPPDFMPEQKPRYSAWLTESLDRGLRRTLTGTARWGDAIDYLIMRSMIPKYAGDYDKYTDVGFVHGDLKAYNIIKDDDFHLTGVVDWDWISVAPLPAPIFRDGAMRTSPKEKASARIVLFLENAIKDKEISRQLPATVSKLLRHSGRRLFFQSAFHFKGIHEKFVKLHCARTEKNLKAANSQLNAVLSLYPELNETEGVQRIEDLLRDMCLES
>OG0000396|A9|FUN_007924-T1
MSTDPFPSILVSPEDFHNARKSATRRVIPVAAGRGALRSSYEKQHIPGSVFFDMDVIADNTSPYPQMLPTASHFAHCMGEMGIQPDDILVVYDAVEIGMYSAPRVAWACRLFGHDSVHVLNNFRLYTEQGYPIQEGNMSPLPQTVYPVHEPGANQVIAFEELRNIILHERKNYDIIDARIPGRFSGTQEEADSTLRSGHMPSAINIPLAAVLDTESKAFLPLPELKRLFETAGIDGTRPVILTWKWYRYGDSAWLITPPGHISTLRKLNQLLGNPDNIKGWKKVTSPTLDLSDMDFIYTLDTETGTFKISQGKRFTRPLFPVPTDTYLKPATLREGHDIGIRFTDLGYSHLVPHKYTRVDELDLQRLNLKRLQLEFGIPTAMNELQERIFTDFLFRWNR…
>OG0000397|GA13_27|FUN_003672-T1
MADQACDRADNAFGPKVRGCRDETDFTLFFEQSFFSLLPSICFLVCSLYRYLKLVKKERVLKSSLDGLMFAKLTAIATLGCLQVALIVLYALPGGELTRVSIASGVLGFLATLTLAVMSYQEHHRSIRPSILLGVYLTISTLLDGSQARTLWLRGNHRPIAIVFFAMVVLKLITLVIESIQKRHLLRGPYSHYPSDALGSMYNRGVFWWLNSLLLQGSSHLFQQGDLPPLDPKLASETVGYQMESAWQGCSKTSRYSLAWVALRVACRPLLCVICPRICLIGFNIAQPLLIYRVISFLDDPTNDQTRFIGRALIGAALLVYSGIALSTASYQHQIYRYITLIRGGLLSLIYNQTLRLSAGTLTDHSAATLMSEDFDRIAVGFEHSDVVWASPIEVALAI…
>OG0000398|1_1|FUN_002197-T1
MKRYRPRVEDFTIGWICPLPLEYASAKSMLDELYDESEEHTTGRIYNHEIVITCLPAGQMGTNAAAAVTARMVSSFPSLKVSLLVGIAGGVPSHKADIRLGDVVIGQPEKSYGGVVQYDFGKTIIGGFQQRIGSLNAPSPTLLTAVSKFKSNLSASINNIQDYLDTVARVKRPHSVPDVLFEASYDHARGETCNACRKDMLVRRPQREDSNVRVHFGTIGSGNQLVKDGMTRDKISTKLGGVLCFEMEAAGVVNLLPCLVVRGISDYADSHKNKDFQYFAASTAAACARQILLYVPPPSRGVCAQSDTILDHHRQQRQTSAALQKMYLESLRFEQIDSRHRTIRMAHAKTCQWLLSCQEYKDWINPGLSGRHHGIFWIKGKPGTGKSTIMKFAFSKTPR…
>OG0000399|16mAF|FUN_001893-T1
MDVTIIGSSVISLLSALVLTHAQYKVTIIASDLPGDQNQDWASPWYAYLTRTRRFIRKQVHSIEEAKHIVKRDMPVHASGLVPHSSQGTRMCCPSVDKQCTWKLTSMSLRRSKALTKGSTKDIVAFRPGRKGGYRIEAEGNVVHAYGFGSLVYVYSYAALKVRELVDTMLSVIPALKGHAFEKPLSSACCLSPTRDIQDPHNQHVTMVLSQVPKRFSAFPPPNMSNARTHTKIAGTPDYDDPIFWDTKFATGQDVGEWLNPGENLVQAVLSHLDNRSSVQERSPRVLHLGPGISKLGTKLREAFVDRDWKGSGIVNVDFSAEAVRLGQEIESKQNPSHAMHWLCADLRSWNDMSSLAPLAPFDIIIDKSTSDAIATSPSTTLSPTSISQDTCPVVRDVA…
>OG0000400|10mAF|FUN_002522-T1
MTDHIGTFPELKGKVALVTGIGQMGDPQMWGNGAATARVLSRNGAKIFGCDLHLELALHTKERLEAEGGVCEVTTANVTSSEDVKRMVEVCVAKFGRFNILINNVGRSEPGGPAEMTEKVWDAQTDINLKSVYLSCHEALPIMEKQGGDAIVNVASIAGIRYIGKPQVAYSAAKSAVIQFTKATAVIYANRNIRLNVVVPGLMHTPLVSYLADKYAGGDLEGFIAKRNKAVPMGRMGDSFDVANCAAFLLSDSARYITGQKIVVDGGITSSTG
>OG0000401|new_GA1_13|FUN_010640-T1
MASPRLRTQTLCCLASEDLPTCQWRGFHSSSKCVLWYIRQPVDYPPSTKPCVRVDLRLREERCLPIEDSMEGWDPSAFYVTDGAAVYEGESCELLYEILRRDDVAALQQYQRQCTNPIILRDYGYDWDNPFAYAIEHHNSSVDESLQTYLARVDISLMHDMCATTDLELFQWLLQREPPLASLSGQDFQGRTALFSAAVGLGDVENEEEETEEEQARRVCILASAGEASSDRASTIWVTYTTRVTPLHIAGLFWNADAIRVLLDHCGGVDRTAMVNAMDSKGRLPLHWALTRSQGIPRDWPFGDSDPTGRGRPGRRESSSPRGPSPREPSDREQPLDQPLDVDLIDRVLEQVRVNDPAPVDGSTALHYLVRHWDQLDLLRYLVQCGATVNATNHRGKTP…
>OG0000402|34mAF|FUN_011222-T1
MVSTQRKTPADALAAKKAKQDESYIHISIDGASDEFEFGGPFGAVLLMAGFPLLMWYMWIGATYYDGKLPLPDTNQTLADFAFHLCRLIYEGAYPTAKAWAIYWTFFILEAVMYCYMPGVSSVGRPLKHEGGKKLPYYCSAYCSFYATLTIAAVLHFTRAFPLYTLIDEFGSIMSVAILSGFLNSFIVYIQAILRGRTHRLSGSPVYDFFVGAELNPRVGILDFKMFYEVRIPWFILFLITCSAAARQYEIYGYVSAEVVFLAGAHYLYTNACVKAEQMIITSWDMYFEKLGFLLTFWNMAGVPFTYCHCALYLATHDPSEYRWNRYSLCAFAVLYIFFYWVWDSSNGQKNAFRHQEKGQLIKRNTFPQVPWQAIKNPKVIETDTGDNILVDGWFAIVR…
>OG0000403|GA7_5|FUN_013032-T1
MDATQTAAAAATQGRADPLSWPDSGSPTWPSIRSNITRPDTFHGQQSLTLGQYIPALSLPLKRHIYETDVFAGNMAPPKRRRMEDHPSGSATDCAPTVAGAVPQSVAWRPAQTPPSAMHEIQAPSLTSPSAAPWYAMAPSGTSRRNMSPPGVPNSIYSSQLTPQHPMAAASPAELTLCPHPPPPSSHALEAVPVGSADGPVWVTTPNQAFESSECTYNTTAPFGVAGLSRHRIVQGNFYDRPGEVVHEPPGPLALAVSHQAPTANAVWDPPSSIEPNPWSAVVTQDRIPEPSALEHPLLGPTTVGLPPEQVTRRSRALGCRQSRRCRHTGCERNHGGTRFMRGGHRSLDGSAHGASETGRALDDGDGEKPSPRGILADDMGLGKTVQALALIVTHPAQH…
>OG0000404|40mAF|FUN_001428-T1
MEEEKRPPLPTRPSQTPTEEKPPTKDPYFTDTSKHQDQEQDQEQDQEQDNEETNTNPALPAYTPTVLIQNQTSHTAYRPSSILPKPVVIPQTSHSIHGTIYRPFARAYPPTLERHGIPKADFLAFIDGLNAVWVANPYIQAISTTSKAAVFVPVLQVQIAALGVAAAAEYGSVKVSQRRTTEYMRVANEELFRPRGLRVQVLRTKVMMAEVGIPGEVLELGECGGRDEEFGDLEGLGDGGKGKEKGKEKGKEKGKEKEKYDPQLRRVEALKDFVCPVVYEEAGEVGKENWIKRASDKQESWLAERQNSSIVGKREKAGKLMSEADEAERQISLKIEEVARAKVAAEERARERMDGPLGESLQGRGMIQDDLDKEMKKLDKQMEKLMREREKKVTKIMKK…
>OG0000405|MOD1-599|FUN_001478-T1
MALAAEYFSHALSQPYGSSFWVAVAASLVFICYITCDTVYNLCLSPLSSFPGPRLWAVSNIPRQLSILGGRSHLKMLALHHRYGPVVRVGPSELSFNSPQGFRDIYGFRRGQPQFQKDPKMYGSPLTGVSNSIGGHVDSDTHSRHRRLLSHSFSERSLREQEGIVVYYVDLFIQRLRERTSVNKIHRAEEDLKSWFNFTTFDIIGDLMFAETFDCLKDSQLHPWIALMFNNVKGIAFLGVLNEYSLFRKMQGALLPKTLKQKMLENHKLCAQKADRRLQKGASRPDFVSAILKHGLSDDKEEFIENQPLMSRAEIHANSIFITIAGSETTASLLSGCLFYLCKHRYIMDQLNKEIRTTFSKDEEITSSKCFNLSYLNAVLKESLRLYPPVAASLLRLVP…
>OG0000406|10mAF|FUN_002062-T1
MPRPKVRPENRQRSWRACLVCKASKIRCDAGDPCGSCLRRDQGSSCIYSGVDRRRKGHGKSRDIAFVAKAPSLFAGDLPNSHASPNAPGIPTETSSPVERATPVLIPHAKSVDHTAMDQDSEPHTSDTGGKVYIGQTSSLSFLYFLKRTIKGYIGSVPFTEEEGHHVTVDIPESAVEGITQILSFDEKCSLLDSYFEATSGILDLFTAYEIDQLLSEGPISCQNLLHQPSAVSGDMKAIFDLVFAIGAQIRGIGNDSNISTSYFLRARAAAFKGMLMSQTLDTVRVFTLLAFYTLGACNRNAASMFLGIAAKAAVILNLNGTGNDDKLSEEEVCARIRVWNSVQNLDTLSSFIFGRPKGLPASCSVLAKSTQFDTVGGRNSRALFTAMVKACNILDHIV…
>OG0000407|1_1|FUN_008468-T1
MSSDMSEELFTQVAAVKNLKPSLKIYVSVGGWTFSDNDTLTQPLFGEIAADATKRKTFASNTLKFLNTYGFDGIDIDWEYPGAGDRRGKPRDTDNYVKLLADLRSTFDASGRKLGITFTAPSSYWYLKWFDLPGLLKYADWMNFMTYDLHGEWDRRNAIGSIVQAHTNLTNIKEAADLLWRVGTDPGKVVMGFGFYGRTFTLENYGCTAPGCPFTTGGTSGPCTHTSGYLAYYEIQDLLDKNPHITPVHDKEAAVLHFTYDKDQWISYDDKTTFKQKLDWARSVGLGGSLIWASDQDTYDFAAHAALLGKANVTSAQEKVKARSLSVTQDVLAESVARSLNEGCYRGSECVNLDIAQVTCDRGYTLVGYDKDKCQKSKKNYGQPICCDTDSAPSTCQWR…
>OG0000408|GA13_14|FUN_010734-T1
MNHKFTSSNKHALRIKNHLNAQEDIEDGKPPFSACTTDREAWRLVVEKDLGRLKWKYLNTQNERDSRPQDLVSRFFLGLPLAIPDSEATKRPSQSVSNGLRFHSRLQVAGRGCWADDLKCIVFVTPMLIMSWYITGAEIDEAYAIELANYLFTIQDPTDGGFPTHIGGKTTLMGTMLIYVALRLMGIPSDEKHLIKARACFLEMGGAVYLPSWAKFWLSLLGLYGWEGTDPYPVELWLLPEWTPISPWRWYNIVRQVYLPMCYLSSKRFTMPSNPLLDEIRTEIFTEPYSSIKFASLQGCVLECERHQPQSRVLRTASWALSNVWNPWLRPRVLAVSAERRALEIIKASDNTFNGTGLISLDCFLNMIVFYCEEGPNSKKLKQSQERTLEYLWFSPQGM…
>OG0000409|GA7_17|FUN_002460-T1
MATHPGQPSIDPENPPSQSECPTQPPTGHSDHDAANYPFYKRNACTTCRRMKSKCDMAKPACGTCSRFNRTCAYETTRKKSGPKRGYTAVFGSRLAQVEALLSAQMPSILGSQNPSAPLPGAWVDRASHPNLSSTGSFQDTMEETDPTASSTERAYTEPSVGLDSISLGLEEPLPDQDVIDDLYRIYFEDVHIYMPIIHRQRHLSALNYAPDSRPPVCLQYMIWCHAALVSEKYDTLHTAFYERARKYAEADEMKGYGGGILSLAHAQTWLLITAYEYKMMFFPRAWLSCGKACRLAIMLGLHHLDSPSPQIKQCFTPSIDWVEKEERRRVFWTTFCIDKFATIGTGWPVGINETEAMTNLPASEEAFITGDSEPTVPLSDVLDGEGLSTLSPSASIAF…
>OG0000410|21mAF|FUN_003063-T1
MDTAYDFVVIGGGTAGLVIVSRLSEDPSISVLVLEAGADLTADPRVNIPIFYAALLGSDADWKFQSSPQPGLNGRVLGLNQGKALGGSSSLNAHVFVPPFKGAVDAWEELGNPGWNWSKLKDYFSKVYSSPTVAQDAKENLAIEDWPGLNEAKGPIQTSFGNKTHPIRRAWAELFRSSEQHNAGDPFIHSSVGSFSCLASIDSEGKRSNSASAYYKPAESRQNLHVLTNSFVERVLFDESKPPRAIGVQYNLNGVSKTVQAKSEVILAAGAFQSPKILQLSGVGRAELLEQHGIDIVMDLPGVGQNLQDHMILYTAFQAKPELETKDSLVRQEPEAISQAMQEYAATQSGPLASLGVHTYAYLPLPEPDRSALQTLFTNDAPESSQHRATQAYYDIAKT…
>OG0000411|1_1|FUN_004810-T1
MESSLRNPLPALLSPSRQLSASHPFTTHGSSTAGNHKPTPTPTPTQIPPNAVGPFTDPRNGDYVAWNSSREPPVLQTHHDRNDRENASGAPREKHHRHLAFDPASLDPTKFRPRHKHKHSKSRDGRFPRIMNPIASSASTRGLLPPWSGGREKESDLDDGLALLRPVTRETTRSRWGSESTTGLGTGSRKGSIFDDIDRNNHLGLIRRQEVRSLDDLEQVRYRRKQGERYLRSALSMIGTLATDITRRLDYTYYNLLEKLAALHVTIACFQELSDSTSTLLTDFERETTNLDQDTRKQIGDLKDFQPQIQKIEALEERMKAGRMRAEALSCRLEGMRNEIDRWERKEAECQIRISRRLRIFWGLITAGILALAVALIVQNWIISESPESDMTSQAATVT…
>OG0000412|10mAF|FUN_007271-T1
MSPIAPHSQRPPPSLSVDEEKFEQNSDNTIADDYVDPRVFDQRRRRAFSRQYMIIVIYLLLTLGGLLLTVVDVTSTAYSTSNLMRWESSASFALESSHPSSSHGHHDTSPKTYDPSFPAMKGVMKSPCGHTAGEARARGCHFDIITFCWLPDRCYDAELSDSLEKLVDWKWYLDRNKTQPVPKEEALQGELDGLYVASSINLVLQLSLLVLWSVSPRTSTSIPAATLGLANAIIIIGLSYVEDRKSTRPSSLLTVYLLLSILFDATQARTLWLTHRIPTAAVQSASTGTKLAMLLLEMREKTFYLQAPYRDYPPEATSGIVNLSFVWWINRLFITGYRKLMGNRDLYDLEPGLASGLAGERLKREWENHGLFISNTCCNYRMCNMLTSLKAREKQALSP…
>OG0000413|MOD1-576|FUN_001875-T1
MKTHKRTRRLFAARADPNADDEKTLKKAADVTDIIPIRSNARGSIRVALVLKQIKAMNFLCSYLRRLEADSKRLQNLLKRESSKEQRVEPTPQDESDPLSQEEHGIVNPLFETQPKRSCDKQTEPGFTGEASCIAFGDRLLQCISRSSTPSNATLCYYHPTKTANRVLDDNEYTLPDRTQAKLLVNVAWRFIGNDHHLFLKISFMQEIEAVYQTTVRPTVLWLCKLLALLALGELYTNRRKLNDAQIIPGTNYYLQALHMLHDTYEEATLLHVEVLILIVSASQSLNQRHIDQRQAWYSNSLGRIRSAYSYSGVAMRLALSLGLHRSGSAPATATAVELESRRRTWWMLYYFERMSASKLGLPITARDEDIDVELPSMNGLTEEEQQEFADPAHICANV…
>OG0000414|50mAF|FUN_000551-T1
MSLLRPTSTTTLTVQISKTSLFHNMLLLTFLVTCYAAGLPVFPNQAVLRPSLALPGDNSHRYSLPMFDLQPWERVDEIRLARKGYLYGSPLLGNTSFFPTGALGDAMVARDRAQWFRDVGYVTSNVYHELDQAAAALMKVRGGIQSLSSYEALYKDQWVSTIPDGVAPGMLTNWTQDLLFSMERLSINPYVVRRLHPSNDHLPLDVEDHVVRDLAGGRTLAVLHQEGRLFLANHSYQAAYPKTPGRWTAACTAYFFIHPRSGDFLPLAIKTNMGSDLTYTALDDANDWLFAKMAFNMNDLFHSQLYHLANTHDVAEPVHQAALRTMSARHPVRGYLDRLMNQAYAVRPVGEEFLFNEGGFYDSSFALPNWAGKKFATDAYWEHAGHFRATDFYRDLATR…
>OG0000415|MOD1-607|FUN_011644-T1
MAFKILVVLTSQDKIPANGNPTGWYLPEFAHPWEVLHTKAELTIASPNGGEAPLDPGSVKLFEGDAISTKFLNEQEHLWKDTIKLVDVLPRVAEFDALFYVGGHGPMYDLHYDQASLDLIQAFSALKKPISAVCHGPTVFVKATTKSGEALLSKATVTGFSNVEEDQAGMTSVMPYLLEDELNRVSGGKYVKAAESWAEKVVVSETVDGAPLITGQNPASATGVGRELLKALEAQLLICGGSQFESRNSQGS
>OG0000416|10mAF|FUN_001440-T1
MASGSASSEPKDASLCQEEGSSQEVGDLSASIKKFFISSDFSDMTICTADQEFKVHRLIVCGQSAYFSRLFKANWTESVDNKIQLKSDDPRAVEAMVHFMYGFEYDSSGSDLGRVSPMLFNINVYQVADKFEVPQLKQKAKDKFETIARTCWEMDDYPIAISEAYQRTHKGDRGLRDILVSISHEHLEKLLENEDFRTVLEEVLGFAADLVRHSPGNTGVKKYCCPNCNFNWMLGHSAGNISYRCPKCSSQRSNWDDFIVKG
>OG0000417|14mAF|FUN_011664-T1
MILDVARTKRFFRRLRPRAKDQDNTPKCQPKKAFPDGLKLLWEPKDGTIDIVFVHGLTGDRDATWTAPGAEEPWPKTLLPSKLPTARIFTFGYDAYVADWRGVVSQSLIANHARNLLASLSTYRENDGTDERPIIFVCHSLGGLVCQDALFTSQIRPESHLHSILPSTRGIIFLGTPHHGASLAKWADFICRSISLVKQTNSEILNVLKRDSEVLARIQDGFHTMVRSVGPPPIEVTCFYEMLPVLGVGLVVPQDSAILPGYGHIGIRSNHMDMTKFASVDDPGFKLICGELSRWTKDTGGATKSCPDNSSRTAQAGLAHQYGANSQQYNQFGRIDSDRIFDTSYGVIKDLIAPGQHYHFRYVQVSLNLLASQSNSRIIMRPQTIQTFLDYHHSSAFAS…
>OG0000418|10mAF|FUN_004029-T1
MSDPNRPPPFHYPSYTSSSSSEYPGNEATFNDWAVPQYSQPSYAPSVTYDMVAGFAENPAGASPMFSGERALNSKVAIPRSANPSNWTSSGRVSRACENCREQKAKCSGHRPTCQRCQEAGTRCSYGDRKREKMAKQLSDLTNQKHIYEALLEDVCSKVDSQTAQHIQQVVNEQRAGNDQAFGRKASISLSTVRGADTPADPEPDSISSLVALDYINEDFNRDEKIQAMGFVGEHSEITWLYRLRRMLERSSPVTPSPKESWDRQSVASVSFFPDDSDIPVIDNVDPMQRPSQVLADQLVDTYFSIIHPFFPIIGKAIFLRQYKSFYSTPFVRPGKRWLAILNLIFGIAARYCHQMQSDARDTPDDGPLYFSRAWKLSMSDVALLDHPNLQQVQVEGLT…
>OG0000419|60mAF|FUN_011072-T1
MPRYISHASPLEDGSGDALEGLLTDLSLTDARETGTVEKGSSAFNPFLAFLSPVPVTGPIEKNTGGFNPFLPYLVASAGEPNPEQTIEKLTRDVIPQQLAELQKPRRFILNETDDLYLQGRRFQKKWGISEEGFNNWKSLLLGWVEFPAILLLNPSPWDHLPFDEMVDESPTLSWLQKTLKELQLQLEDVIILDTFPMLRDKLRDDTLRLMGPARWDELARESFALTRASLALIQPRVLVSCQCCTRPGNDRWGFFNNDELAEQLCSSGVRARSRQVRELDLSGHKMQVVQGMHPQYVMEREPTQKEVLVELFTQVFRPFGMWQSRRAAMQQQLRHAGAVLLGLVMLLQQQLRHAGAVLLGLVMLLQQQMKLYGQLCAQSGSGVEGPLAAEHVEELRKQ…
>OG0000420|GA13_10|FUN_001261-T1
MPGYLFPGIPLPLPLPPAAGGLPELPYLNLALLLHEVPRASLEKICGSGEMQRIISGRMYTLVPRSTGPTKIRQRIEGPLSAILTMRELVRDTAFGKIVRLLSGHRLLLYPEEQDPSFIQEMVATAAEVGVALPELVRNESIVEPNGLETIMSQASYRSRQGSWPMPAPRDEKAIIVSWRTVDSENPQNWSFAKKLLVSSLVWVLTFAIYIGSAIYSPGIPGAAKQFGVSNVAAILGLTLFVLGYGVGPMIWSPLSELPMVGRSPVYVLTLFAFVGLNFAVVYSENFGMFLAFRFLTGFIGSPALATGGASMADIWSPRARDYMIVIWGTFAIAAPVLGPMVGGFASSAQDWTWTIWQLIWVSGFAAVLLFFLLPETYGPNILYRRARRIRHLSQNSDF…
>OG0000421|1_1|FUN_002057-T1
MNYGARRALTQLIRNHPNRSLVLKSSQRWSSTYETRQWSTPLARTLADAIKVTGPIPIAAFMRQVLTSPEGGYYTTRPAGDGEVFGKKGDFVTSPEISQVFGELVGIWTIAEWMAQGRKSSGVQLMEVGPGKGTLMDDMLRVSLPHLLFSPARRREVFDTILTTGVISQTFRNFKSFTSSIEAIYLVEASPTLREVQKQRLCGDATMEETEIGHKSTCKYFNVPVIWVEDIRLLPHEEDKSPFIIAHEFFDALPIHAFESVPPSPENQPPQSQDTIMTPTGPTKLHKPLKPANTPQWRELMVTLNPKAIDENLPNEPEFKLTHAKASTPSSLVIPEISPRYRALKSQPGSTIEISPESRIYASDFARRIGGASQPPRTKARNASTQPAAPAKRVPSGAA…
>OG0000422|T22_2|FUN_000437-T1
MAAFGSQVFCLFPLPTAPVAALQIDFLSAATSSVALLFLGIVSFFEHHRAIRTSWSPLLYLLCSLLGDVLFLTSPEPSFQEQVTTWVVARLALLKAVLIFLESGNKESILMLHCRELPPEQLAGNFGKTFFAWIYPILRKGYTDILTPQDIPGLEGKLSSGRLRRDILQAWDQRRKPETTLTLPVTLLRLSKGAFLSAIIPRMFLIIFRYCQPALINAAVRFVHNGNENSNDRNYGYWLIVMAGIIYFGLAISTAVYHHQLNRLQIINRSALIALLHHRTLHVQSERHDNGGPITLMSVDVETLSTLGDMLHETWAYILEVIIGTTLLASQIKWLCLVPLVGVCCSSWMSVYVARHLQSRQRDWNAATQKRMAVTTALLQSIKSMKMLGISDSVKTWLS…
>OG0000423|MOD1-584|FUN_007893-T1
MPTWKTSSIAESESGFLRKTSEVRNERWGMKALVSKIKKKKKYDLDDFLVIGIDFGTTYSGAAWATVDDFERDEINLITSWPNHGREEGKAPTELFYEDGKVMWGYDIPSDADPVRWFKLLLLREEDMAEELRQSEFILRGRKMIRETGKSAIDLIADYLRALWRHTLDTIHKARSKSVIAALTFQVVITVPAIWKDYARQGMEEAARRAGILQDRPAGPTVLSFAPEPEAAALATLCERERDIESGDVYVICDAGGGTVWESMGRGVEQDMLMEDAPRQDLITYRVGDLDPIEIHEAVIGTGGLCGGIFIDEAFEAICRDRLGRQWNKLSQTGIKHILKEQWEYGIKAKFKPKNTGEEFPVAIPAEAFQGSDLNDHSRKPFITNGRIHFSSSDIQKAF…
>OG0000424|1mAF|FUN_008486-T1
MECGQRRTDSGQSGMSLEPDYNPDFNLGMRTEVQQLYRSDDRSPWNDSPPDKSVVNLEAGSYAQECALIIRREPHPITKQVALHSITIQSPLIKKVLDNTFKGFDGINTHLKQLTFKTPFHSFYYRWHRFEKLYEDEQDEEVRDHLDLLYPIVREEVMPHIETMNDLTMNRVITFDYLWTIFAPGMEVYTNIDGQDRFMELIDSRYGANMGGEFFTLDCRYIDCNGSSFGYVSNSVDIDKFEGAIKLTDLDVFPSHLHPDVERLVDRLHARGERFEQLNAFHHMSYSGFYTARSSRQIRKRHVENSRIIIDPHTFNIYSTPSPGLGSIKSETESQVNSAEDQLLFDVPNVIYRATSQAYQIYRNSLGKYEKHGKDDGEDGGKPTVYLNVQGPCLISKSA…
>OG0000425|55mAF|FUN_012282-T1
MSSHPAHNELQPTGTTLPLELELEEDIEKEIHHFVQLSRMGHYTDAEKFFDNALGKHDHLFPVVAEYADMLLEQGCYRRAAEFLNDHIRAKAELLDPDEMQLLKIMKALAEIYSKGALRSALVEAKRAWSHLDLEGKQRLGDLNEIHIYEMYVNITVFGFRTSKWVDERWMRCPLPRSTTQSENGFVQWFCTLRDSGLLWEASRIMRALLPIMPSLPSGDLYELLENNGSDGRSVELSIAERWASLMMVLHQAHFLLDAALLVGIWGGIDHASNQIYTMGRRRLEIAEQNWNTLPTDHNSGSSNLHLALEKVSFEAARCCLFSRSADPDLLFALSNLLSEADFHHDLRNQTLVRLYILLSNEAAAMDWRDLYSILELQAVDCGNVVEYVHIWDLFAVWT…
>OG0000426|61mAF|FUN_000724-T1
MATESVSTPVTDQSLAYIKRLEERVSWLESQFKRSESSEDEDEPFGPPDRYRRVAPSRRETHPPFPPLVPEVQIFANTIAFKHHVLPSDSHPAIEAIIYPTNEKDVEAQEAEFSKALTKVSRDKALEMIRAERAQPSLDWEKRGLALMRINSLPLVELLLNVYGINNDDPAVPINIALPFEGPIFYHANVKERLAEMEVRKGSSEEGQSDETSLIEELRCYVRLMDDIITRYSSFSSMTASDNFKVLFRDLWHVFKPGVTIFYPEATAQPGAADYAKLARSKNPTQKLWRVYSRSFNDDGDILIKAYYIDYDGDAYICVKEWFGISKYQGSVSITSLKVYPLRFASNGQKLMHESTENGRFLHSLITSKSRLFTHNGWAWEPDEVNPTLRHISGDVILD…
>OG0000427|11mAF|FUN_000119-T1
MSSAMVRTTIRNILAALDFLHTDAQIIHTGWYQFFNKDLTAIEITESIDLQPSNILLGIKDNSILSKFEEAEFEAPVPRKTLEDRTVYLSRPLPLSYGTPVLCDLGEARLGTDQQKGDIMPDIYRAPEVILDISWDYKVDIWNVGMVIWDLFEHRHLFRARDPEGNLNDGYHLAEMQAVLGAAPPALLARSERSLQFWDENGKWKGTAPVPDYNLEALEQRLQGDEKGDFLRFLRRMLCWLPEERATAKELLFDPWLMHGLFK
>OG0000428|14mAF|FUN_011997-T1
MGDAARPGDDIFSQVLQESLKTWSSYLDAGSEGHLLPPPPNAIELKSLVFQTPAFLGAGLSSSGEKILFACEEKQSAQGKGSLFINGQSTWKTSRGICDLEPRVLPKQLQLAVGSRVTVKLSEDSPFSDWPGIHGLSGYDNGNYLSVLYLAWAYILSARWVELLSRSADHECYMGYTAQEGEDSQQSDNHPLIQIDLSDDACEEEALWWRAILYSENGWNATTKYNGHEYLSPWSVSAKCTGLTVATKASGGKSHPPSSMTALQYLTNFCVHHRLYAQCSVALAGALYIPFLRGGTVSLPFPKQIPRVDIKEGAGDSTVSISGLLNEYSEFIPKCMTLSSNALGLRSLLCSTFFNPDIECNLVSAWLNPAFAVIDLISPGTSSLATLLANRQPRLGFLW…
>OG0000429|37mAF|FUN_005947-T1
MAEQPSSHSGSSTDMTVENKEKRTWYHSTLFNAFIIGGVGFFAPGLWNAMNSLGAGGAQSPFLINAANALVFGLMGFLCLFGGPIANRIGLNWTLLLGAVGYPIYSAALYTNNRYVQTFQTLGNVWFVLLGSVACGLSAGLFWASEGAVALGYPEPTKRGRYMKCVSLTRWAISLTAESIWLWFRTGGPLLGGAIVLGLNHSAEARSKGKVGSQTYLIFVALQCLAVPLAWFLSPPEKVQRSDGSKVRIVLQDSWRAEMRELWKLSCRREVLLLLPIFWAAYFNQYSGNFTTYYFGVRARALIGFVSNFARLLSSGMISRFLDYRGISIKKRVTYSFFYVVLVHIATWVYAWVIQEKYTANPPSLDWSDKGFTEGLFVILLWEFSQQALQNWLYYLVST…
>OG0000430|22mAF|FUN_005129-T1
MTDLTPTLNAILLERQSPPIPIKTYNETSPADEFLKEAYRINKHITSLTTYLQKIRPQYLSLTKPPRHKPSSPKSGEEAAAASPLSDSDRDQIDTSTSLVLHDLSNSISTLSSAETLRHETATSILRKKYGRSVAGRVLAKWASGSGALGDGESEEGKSEEQVREEEGVRVMQVVRGSVVWFLRRGLEDVVSLQRGLVERRIERVTERERSVLFKGGSGGSSARGTAAGGGTGGVGSGGGFAGDNTVGLKGAGMDESEVRAIEEELSAEQLQLFEAENDAMVRYYEDTLSKVQNAEKSLLEISSLQQTLVSHLSTQEEYISQLVTDAESTQTNIGRGNKELKRASERRSAAQAVFWGTVGLCTSLIVWDLIF
>OG0000431|10mAF|FUN_006797-T1
MVYAFTLPTTSHLSFQTHLTSTTHPSLPQAASTARHALRTALKTHKRLPRGPQQDAHLSTLLTTLTDYLPYLTAITNSLTSTRLPETPSEEIEIALHSEPEPSWRPTLTSASLTLKQPRPKGLGLEYELAFVLTTYAYVLSKLAHTTVTRILYAPTTPTPEARTAAITTATKHLLQASAIHSLLATSPAFAHVSRSVSSAPGIVPDLDPAAQAALASLALAEATLLAVLKDDSYVSACIQARNPNDKEWMVRAPEIPKVRAHLFARLCIRAAEYAEQAAAGLGAVGAQGRAGIEEDLIKYVRVLGRVARARACRFFGVDAELAGKIGEGIAWLRAAKAALGVRGEKQENEVKSRGFSRLKQGWMERREERKMEKDAGRMEKGELGPGDNAGREEEGRVI…
>OG0000432|GA7_9|FUN_012870-T1
MSKADSKMLTTLPIYIKHKNPTARRMRQIKKLIISVTLLVTVVWLVKSLSDPLSDTYRLSRWHTGTQFRFRAPTSIPTHRTSSTTGRKRPSLTDLTPTKHNGSKFSGNGEHLTVKITAIDRVIVVGKTKKDDTEWVVNDLADWQHAIYAVDDPEALLRVAKNKGKEANVYLQYIIDHYDELPQTMVFLHSHRDGYPKAWHTEFSDHSNVRTIRMLRADVVQRNGYVNLRCNPRPGCPDEIRPSRGPNEQKRLPEEAFPDAWKAFFGDTDVPEVIATPCCAQFAVSKEQVLQRPLGSYVRYHKWLMETDLPDDISGRVMEYMWHIIFGKDPVQ
>OG0000433|1_1|FUN_004184-T1
MSAPDIVDEKKHDAQHVESVRSLITIDNIQVLGLSPEDAQFYTDFSAEQKKAVLRKVDIRLVPMLAVLYLISQIDRANIGNAKIEGLTEDLRLSGIQYNIVLSIFFVPYVLLEVPSNILLKSFFRPSIYLGILITCWGIVMTLTGIVQNFAGLLITRLLLGAFEAGFYPAAIYLCTFWYMPKDLAYRVSIFYCASALSGAFSGLLAAGIAQMHGIGGQEGWRWIFLLEGLATVVLGVMCFFLLIDSPRRSSKWLSPDEIRYLELQHFIKEGGDFKEQRKRVSWEELKTVLSNWRLYMLSYILLCQSAAAYGLKFTMPTITKAMGFTNTNAQLMVAPPYIAAAISAICSSKLSDHFYWRMPFAAIPLTIVTIGYSIVISFHGQLNENIGPTYFAMILVCI…
>OG0000434|8mAF|FUN_011799-T1
MTPTTGSSTAIPSKTSEGSSASDPQPHQTGIPANCNKWHYVVEGDECETIATKYGITLQQFYTWNPAIGSTCRFLWKDDYVCVGTTDSTRSTIPPTSTAHITTSSAVATPTLPTTTAPSPIQPGTPTDCVSYYEVQPGDDCWGIINKRFTYLTEDQFIKWNPAVGSSCKILLGYHYCVAVKTAQPMPDTIDTCKKWHLTEDGDSCWQIQHDFHISPDDFNKWNPHIGADCHALWFGYYICIGV
>OG0000435|15mAF|FUN_012028-T1
MYDTVTDSKLSPTETQVPEISRSMISHRRDSMRSSYSVVSDVEMARHEVFDGPISESIPSSVVSFSHRRNRKDSVVSFTYFRDEEDFVEWPDEDAVDAESEADNLVVGDVSPPNGSLRSSFRSKRPSWSRGSAEDPLLRGRHLSVSSYAQDRRFDSRLNQKVYIESEDLTLVIAGFSTKFSGLVLYSLLCVLSLGFAYLIFRWFPRWRVRLTGKPTPLRICQWVAIEDQWNQFSVCQVRSQAYGRPLSSVFADPDSHSFDEENDPTISFLRYINCRYLRFFYHPLEDKFCLISGWKDPLWTNAKVMRSGLDADDRDSREQIFGKNLVDIQQKPLFQLLIDEAFHPFYIFQLASLILWSLDEYYYYAICIFIISVFSIGATIIETKSTMSRLREISLFEC…
>OG0000436|10mAF|FUN_003292-T1
MPNMTPSECLERLGHGERDVERDSSPSQDEKRPITGIKWFLLVASTLTGSFLYALDNTIVVNIAPVIVNHFDSVDDLPWMSVGFMIGAVAVVLIVGKLYTLYNAKWLYIIFTVIFMAASALCGAAPTINAEIVGRVFAGVGGNGMYIGVLTLLSLNTTSRERPQYLSLTGLVWGLGTVLGPVVGGGFELYTWRWAFYINLLFGIILLPLYLFVIPSMSVTPDLSLRHKLATFDWVGSILSVAAFTTLVMGINFGGTLYAWHAAQIIALFVLSGVLWITFALQQGFAIATSFDDRIFPIHLLKRKESALLFIVCASAGIVTYPSVYYIPIYFQYTKGDNAILSAVRLLPFICLLVVAIQGSGIMMSRLGYYKPWYLAGSAIAHIPAVLMATIVETHTSPS…
>OG0000437|GA11_9|FUN_005549-T1
MVQALGPLSARPPTPPRTSRTELNHTQDTPITVKTSHDSPLPAKENGSLASRKSKRVNFSPWPKSHPNKSDLKALPPSNECKPSKSILKATSSPAPVNSPHVTSYTPESFAMLLESITQQLAGESVSSRLDAYMQFFGALRAYDGLPGGQEIADKLGLITQFIQRDVTRDLGTGGPSDTNLVTQALKLATALVWHTEICAQLPDDFKIFLVDHSINGLQDAKLPKSVATHYLSILSTQTFHAKIMNNARLNRLMSVLHDITNRVNGNAITLQRLAIYQRILNQNKSLFISQTALWMNHLISGLLHHIKDVRIKAISLSYQTSLAFGPNPILSKNIRDNLDRPIGQDRKLVQEVSERMSRMMSSADTGVHVPQIWIAVILLLRNRRLTVDHWEHLKEFTT…
>OG0000438|12mAF|FUN_012497-T1
MEPSQAVDQSPYARPSFKDMEGKPKHSIKTAEEDSIQIVNSDAPLHIWGALGMNFTITAAPISIGSFLALAIGLGGPPFFFYGFLFTGLGQLILCLAAAEIASSRPHPVGQPYRVVCLGPQKYNRLAGYSLGWLTNGAWLLIYNTTVLYTSEILMAVVEVSIHQYSSHSKPWHHLLVYVGVCINALVVNLPKVMDWSLSASLVFINGAALFVLITLPVRANPKQSATAVFVSVANNSGWGSAAVVFFLNVLPGLASLGTCDAATHMSEELELPTRDVPWVMVGSALLSYLVAIPTMTIFLFCIVNPEAMFSPVGGQPLIQLVSDGHASRMLTAIPSALIVVGFAIGSWEALISWSRLYWSFSRTNGFPFSNFTERTTDGVPVNALILGTALTIIIGAIQ…
>OG0000439|10mAF|FUN_011935-T1
MLSGILTLVLAGFLALAAATPVAQHMTDNLATDKLVFCHFMIGITSNRQSAADYDDDMKRAKALGIDAFALNIGVDPYTDAQLNLAYESAAKNDMKVFLSFDFNWYNTGQASAVGAKIKQYASLPAQLMVDNKVFASSFAGDGLDIPAMQSAAGTDVFFAPNFHPGVGDFNAIQGALNWMAWDNNGENKAPSPGHNVTVADGDKSYVDALKGKPYIAPASGWFFTHFGGEVSYSKNWVFPSDLLWYDRWQQILSLEPRFVEIVTWNDYGESHYIGPLASPHTDDGASKWVMDMPHTGWLEMSKPFIAAYKAGDKSVDKYITDEKLIYWYRPTPRDVNCDSTDTTMEGNPNNSSGNFFRGKPNGWETMQDAVFVVALLKSPAIVAISSGENSKTFEAQTG…
>OG0000440|1_1|FUN_004150-T1
MHVLSIILPLYLALPTTAGSLKPRATYTDCTDSQKQLISAAVTDAGKMASAGASSLRSNSASSLFQTFFKTTDSSAMDQVASALEKIAEEASQPGGGVVTYSCSPGSISCQSGGFTTTGYASTDGTNGQVNTCPAYFDLPASSDDCTVLDQRTSALHELGHTKGVLGNEVYGYQEIMNIDTQTALSNAESYAFFAKSVFLGCGGQSGQSGQSGQSGQSSQSGQTGKTGSSGSNSGGSSSTPKTSGTTSSNNPSGSNQKGPSSPLGGSSNTGSLGNMGSPFGNSGSLTGPGSSMESSSPYGSSGSPFGNSGSLTGPGSSMESSSPYGSSGSPFGNSGSLTGPGSSMESSSPYGSSGSPYGSPDSLTGSDSPMGSSYGSPYGSSDSPTGSGSPMGSSYGSP…
>OG0000441|6mAF|FUN_012171-T1
MEHSSPLAAMQPPSVLFGHCFRSDARTSYPAFGLNSNSFNFKDLSMKKAHGADYFNVKGTSPTASLAADLSQNFHIDQSPQVATPRRSLFSSNLFGNGNRRVHEELGMLIKFIEEAMTTPPLSSSPALDIMEMSPLPHKPPFNVLEAELRTPTIEISSMDTPMRSNAASPLQDSPLVAQKEGQHERRRPTFLRPSLARSKAQSFQLGMVKPAPESQAPPFKFQSKGTKTSLSTSASLEDMFNESPPRERSSLRNHSSHGLVNPRLRPPFGRETSHVRGNGSPSAASIRKNSHPMMRPRKQCRRSLSMFENPEDVMVEKEASFTSNAPLQSICDIEGTPSLQLPHFLPEDQADTLPRIDKSILVDLIDGKYNDRFDNIMIIDCRFEYEYEGGHINGAVNY…
>OG0000442|10mAF|FUN_005855-T1
MDEFFFRSGTMNTFRTFGLLALLAIFSVAQGANLALDQHSQTLEFPKARRLSAASLPPSLRVREIEMVALKREASFDFIHEVPGDDTEYVFTTTLNVASQHPILALEALETDIDDMSCSDSTIQLSIDSPTRARALKQELEAVSDFVVVTSHEGCDLEGERSIHHVTKTSVDLARQVFTLEKVKCDWHDASHSTSVSFSHRHRSRIQRRTYTLHQKRQQEATSAPTTTRVVGEGSTPSISFPAVPTATTGLPSSVTKSLDKHYVNQKIFPPDTPAADMFIPQGVTVTCKNCTLQGDIEITRGSFNISGNTIKDTIAFFDDGALEITSNGLFAQVELGLSLSLSQSLASLNMSLPTIPLTPFEIPGVVAFGPIIQPDLSLSLNMVEEIGFSYGFNLSVPD…
>OG0000443|29mAF|FUN_003372-T1
MVVFVDLDHDTFSKNHFSHGPDALPHHFAEPEKLTLSKLMVVGAPQSAKLATDDDTSIDPTHDASQFRLEEQNQNQNAFSVALGCYPYATLENQATLRLVRIVKEIARSVDLNTLHALSRTCRQFHANLALYRHQLVKQTLRCENEYIETLSDLLRSGTPIPDSVKSVIRLLSQEARSSGRLTAGKVAKCARDMVGECRRCSKVVCRNCTAKPPTSNMLKNRIRRLCTACQTAPLADLLALSPPSLSAYDTQPLSSEQPSFTTEAFQRSPCSCADSVWLCHQCGMFVRNSDTTYRRVWTWRTRYSTYLGGLGTGIGEGCQGVKCGRGETCLAAQEIELEVECEADESSGSLQGTGYGNEEAHNHPNDRRDSREEEEPGYFRQEIIGIGGVVKHKAKKRV…
>OG0000444|10mAF|FUN_006784-T1
MSADQEFEYKKWLSTSCHPIIDGMDTAYGYQPSLAAGVVFLVLFGLSMIVHTIQFTWKRTWWCAVFSIGCLTEVLGWAGRTWSSECPYNMTAFLMQISTLIIAPTFFTAGIYVLLGRFIQILGRDSSILSPKMYLWIFCTCDVISLVIQAIGGGIASAETNKEDGDTAPGTHIMVAGIVFQLFSITVFVACAADFVRRVLRRRLLQNMSGSITPLFAAMVFSVLCIYVRSIYRTIELSQGWSGYLITREKYFIALDGAMMVAAVGVFNIFHPGWLMPSTKAMQYDREIMSEDGYGHTTELR
>OG0000445|MOD1-573|FUN_005110-T1
MSTSRNPSHGRSRICNAAQMERKRILDREHQRLRRQKAKRLSEMIQAEMSDLRQDLTFALERLDRLYQLVARCTTFIREPTWVAVSGFSSFQPRRFEPDEKDRFTKDPKALHTFRRWLEHNANKTYPLFFARSEAQGEARNEFVNSMRDALKNPGLEEKVIPPWAGPLSVGIASRLTPGVGYLESLNDPKTAVVYVSCGRVDTGFDTTFKPRFPLTGLNGRQLSDDWKDEPRSYLGIAAAGYPNYYMFLGPNSPIGNGPVLVGTEAQADYICKHITRIQQQGIKSIEVTKEAVDDFIEHRDQYMKDMVWNEDCRSWYKGNTADGKIVALWPGSTLHYIDTLRQVRYEDFKVQYFGNHFSYLGNGMSKLEMAPDADLAYYIRQRDDAPIIGAKFVYKKAG…
>OG0000446|10mAF|FUN_008094-T1
MSTWGEYFKVTTYGESHCRSVGCIVDGCPPGMELTEADVQPQMTRRRPGQSALTTPRNEKDRVEIQSGTEFGVTLGTPIGMIVRNEDQRPKDYGGSTMDLYPRPSHADFTYLEKYGVKASSGGGRSSARETIGRVAAGAIAEKYLRLSHGVEIVSFVSSVGNEHLFPPTPEHPSPATNPEFLNLIENISRETVDSFVPTRCPNQEAAARMTKVIEQFRDNQDSIGGTVTCVIRNVPVGLGEPCFDKLEAKLAHAMLSIPATKGFEIGSGFGGCEVPGSIHNDPFVVSDVETRTGTETTTKQRLTTKTNNSGGIQGGISNGASIYFRVAFKPPATIGQAQTTASYGLEEGTLEAKGRHDPCVVPRAVPIVETMSALVIMDALMAQYARESAKNLLPPLPK…
>OG0000447|A1_9|FUN_007102-T1
MSTSVSQASSVNPNTLITVKVLYNDNTRRFKIPLKELEARVLPQKLRQLLGIPRDVNVTLERLSDSAGCYIHLDSENNAVYKQLYRAAKAKLKLRIKVTEVDSSASRSPLPTEDPSEHQDQVRYNYLQTVLSSPLPEGSAEAVSESPRDAAKPTPTEPDPKQWSNTGVVAPEPHYQNFSLSQDNLSTPVVSHKSPTGVFCIDCNHCGLSIPNEHYHCSICDDGDYDLCLHCVDSGVTCPNEDHWLIRRIVKDGIVTNSTTETVAPRKLQTDVPKEAPEKVEKKLEFVPEPVYEETPRTSPVAVEAPVHSEARICNACLKEAEFNETKMVTCLQCKDYDLCITCLLKDAHGHHPAHNFTLLHDGPFCLKNLVLSRCKPGRRYQHAAICDGCEKVNVVGVR…
>OG0000448|1_1|FUN_007980-T1
MLRLLAQAAGVETTQKKPQSANRCFVEPRSVDESRALRVVIIGSGISGIISSIRFRQRIPNVDLCVYEKNPDIGGTWYENRYPGCACDIPAHTYQATFEPNKEWSAFYASSPEIHRYWKRVAHKYDCMKYVKLQHEVRGAVWDEQKSKWQLQIKDLNGGSTFSDQCDVLISATGALNNWKWPNIPGLHDFKGKLLHSAAWDESYDYSGKKVAVIGNGSSGIQIVPAMLPKVAHLDHYIRGRTWIAPTFAREEIDKRNVEIENFSFTPEEIETFKKDHKAYQQFRKEIELELQSVHGTTILGTPEQVEARDVFLENMKRRLSRKPELLSGLVPSFPPACRRLTPGPGYLEALTDDNVSIISSTIVQVDADGIITADGTHHPTDVIVCATGFDTTFAPRFP…
>OG0000449|10mAF|FUN_001480-T1
MAENAYPYDTAVVRELLKNKRKTRGIRSCFPCRHRKVRCDGREPCSNCVKRGHSELCRVPTASGSEARAPQAAPRDVQGPSVLNLDALNSTIEEAQSQSATDPSLLISKLENIEEQISSLKADLRATVTATSQSPHSVGETRNTGQLRARPASKSPGRYFVEDATGATIYLGSHSDTPLALGCRQVSATGDMMLHDALIDQFVPRTYPFANLWGAEATAKNVCETLPDDSDIIRYWQIYQSIVYPFYPSLVTIDQFGPALFAFLDERAASQEATAEDLGHDSSWLALLFAVLACGVQFSDDPIKERDLRSKVLICSSFQCLRMSNFFNHTNLDQIQAMALIGHCLRNNLDTNSAWILMGATIRLAQSIGLHEASPSLPESEQFQRNKLWWTIVWQDTFL…
>OG0000450|GA6_18|FUN_006401-T1
FRHSPLLPRSQRNVGANNEDAPHTRPDLRIGHNLDNCRFTVAHVMSLLTGSADVRSEASVPSALAGPNNDLLLPIASPGIQSPREDEREPFLHELNPTQPNVVARILERLTDRWLQTRQFITSEEGIGVLKCGLAYLLGSLATFIPMIAALLGPQEGKHIVATITVYFHPARSKGSMYKALICAALAFLYAAFISLTSMYVTIYFHQRRMIELGHALVLIVFVGLGFGFLAWTKQKMSDPLVNVACSLASLALIVVLTKEGAIQRGSVSLAKVSQVLKMLLMGIGAVMTVSFLVFPVSAQKKLRSNLAVATRSMAIMQSTITEGFLRRTQDDFQGFDYTGASTRLKKAHGELDKLLYETKLEQYVAGWERAHFHEERLVQWAHGIVHTTGALHSSALLA…
>OG0000451|GA13_21|FUN_008355-T1
MFFNLDSPTSVAYPPHLTPFALPLVLRFNYLILLKYLYKFPPLRSEPHDFFYDLAPSAPVLTXPQTPPPPPKVFPKSDKTSARRYWEILTFDPPPEASQVKGQIYQAFDLADHPFTYIPSSTAPDRPDPPIPIEPTSSYPRSAAASDNILSSSRSDPSVDSSYPAVGASGNFYLSSTRRRRRPSTPGVSESNIDGTGGLTGDHTASEAGISEQRVVYANTAEGHSPSPKRRRLTNMRPDGVSSANGPSHVSNGSVASPSHKVGLSHSLNGQASHASSNGDLQTNGVQKSSAVPPSYFGHDREEVTRILIQSLYELGYNGAASLLSKESGYQLESPAVAAFRGAVLAGRWAEAERILVQSFYPDGTRRTTSGDGDLPTKERLVLVESADINEMLFYLRQQ…
>OG0000452|37mAF|FUN_001927-T1
MTVDNGVTRGYLLCVPDALKSPYPPHQGLGSDRLSHIDECNDPLLMEETRWRHYYLREWHAGFMAHSTDPHAKGRRSEEHYLRQPCQRPSQAFDCYSLCRELRSWKANWSFGFIDNDSPDFQQKLQVSLRNVGDIFCATPSKKPLFPASDVANKGSRRPLISAIGSWQSDMIELDLELLRFAVQPNAGYDPLTGKDDGVILVDDRDFALMNSEDAISPRHQAMGIVIQARLVVMEGLLCYLPDNNVKRLLQRICQNFRRGELLFECINSITLQALNGTKPIQSISGTGAEFHSCVDDPKTLELLHPGLKLVESIRLAETPGVEMFPFGFRALMYLRSWIPGVRDAAEFPRFQFGEIRELCNE
>OG0000453|10mAF|FUN_007937-T1
MSFPFRIIEHTIPGQHIRESPRSIRGRQETPIKIAIKQYIPNDADRLDPTPDNAITIIGVPGNGSPKEIYEPLWEDLYRQLKKLSVPVRGIWVADTSNQGASAVLNEEVQGDQTNWYDHSRDLLHMVNHFRDEMPRPIIGVGHSMGCAQLVNLSIIHPRLLSTLVLIEPVILEVAFGGPNPAMMASRRRDLWESPEKAVASLTKGLAKWDPRARDRYLRHALRPVPTRLYNPATDPKVPPTAVTLTTTKHQESWNFFTPNLEREELDRLLLPDWDVEKERPYLFSRPECWSAMRNLPYVRPSVLWVFGGKSFLSLPDAQESKMRTTGTGTGGSGGVAKGMVEKAVLPKGGHTLVFEQVDWCAERVADWTQRWFRGWLEDEKFWEEYQSRGSDKEGVRMS…
>OG0000454|10mAF|FUN_010233-T1
MGKKTTKVGAQTASTADTSALPRRTSSRLARSSVSDARKSDATVTDKERGLHNLTTLRSLRGNKLAAVEVAIPLKKQSPSRSTSSSDLIEDISGDGINAYSTPESSVAVTPAELDMTKPRKRVSASARARELRSSIMSINVQKGSKRDFATIAADNPPTESSEAALAQALQLQEYQESSPKRRKARNGVSFALEDSTDNDSVLTGLRSNEGKDTGVKTRKRCPARKTRNSVRGMVSDSESSTNLEDESWDEQEYISESDSMSSVGIDPVSQSIMDSAGSRAGARTRAQASMASLPTEPLVRRPGMSYRALRERKKLERQHPYIMKMWDELRNNPPIIPVAAEQPPGISRNLKSFQLEGLNWMTRQEGSQYKGGLLGDEMGMGKTIQAVSLLMSDYPVGQ…
>OG0000455|D15|FUN_002083-T1
MLRVGARAGRPLRQAASSGLTGSRFRSQKISGPSVSRVFMSVGPQGGQESEYHKQGASSYPLRRQWTTGVGIAIASSALLLSGLTGYYLGIAKPPEPAVASTTPLNEFPAPCHDTSSSNIQGAVEEFVGILGKDNVISDKEALAPYSTSEWSSYSPSKTEVSSVVVCPSTTKEVSRVMEVCHRRRLPVTAYAGGTSLEGHFAPTRGGVCIDFQGMDQILTVHKDDLDVVVQPAVQWEVLNEELAKDGLFFPPDPGPGAMIGGMVGTGCSGTNAYHYGTMRDWVLSLTVVLADGTIIKTRQRPRKSSAGYDLTRIFIGSEGTLGLVTEATLKLAVKPMNEAVAVASFPSVRDAASCVSEVVKKGVNIAAVELLDDVQMKCINTSQTTSRSWDEAPTLFFK…
>OG0000456|A9|FUN_013025-T1
LLLLDGGLLDLLDLLLLLLLLPPLHHSKLGRKVTPGISPSPLVYTSFSEIFSTRALRQSFVRAFSLSPPPSPNLLSPLFSLLSTSTINDTLSSDNLEHSPTFFFFATATMFKRSFRSQDPSRVDKAARLKKNNSVRDPQKLSRLQRSLTEETQAKPAPAPAVKSTSLAPAPIVTLTVGREGRLFAAHEDVLRQAPFFESACRDSHFFDAQSKRISLPDEEPEVFSAVLEYLYKGDYYPRLRHNKHRNSWELENTVRGTPQTSPYVDTFTPGGGRAAASPASAASPAMGPQSDATVYVAAYGQHLLRDTAVYCSAERYGLEELKRLALRKQGLQSGIDVGTILRSAQYAYAHTPDSDSRLRAHYLALIIRCRKTFKRSGTMQAEMERGGSKLFFDLFVAM…
>OG0000457|10mAF|FUN_005405-T1
MPFTNGEGNILHLNQEQFDFNLQFESLFFSIIPSVLVIPSLLWRTMAQMRKPVVVKAPVLQVIKTSAIGIYAGLELALLILAAIGPFNISRILIASSVLQLISALFMLTVSVVDHSRSPRPSMLLNSYLFLTLLLDIARVRTLFLSSDHGSEIVYSSIFCASVGLKTTILLLEACQKTRWVTWDATKHSPEETSGIFSLSVFFWLNKLFFAGYRHIFTIESLYPLDSTFSAQAQHEEFAKRMDYTKLKGDKFGLLKVLVRTLWVQLLLPIPPRAALIAFYICQPLFIESLVTYLSHSEPDPNVGYGLIGAAILIYSGIGISYALYWYCHHRLRTMVRSILVTETFKAATRARLGSGDDSAALTLMSTDMERIKMGLRCVHETWASMIQAGLAAWMLYRQ…
>OG0000458|95mAF|FUN_001096-T1
MRHFERIYDVVEPVEEYRHGGYHPVHLYDVFNDRYKVRAKLAFGQFSTVWLAYDQLRQQQVVLKILKADASKDNKELSILLQLSGSALEHPGKNHLMNLLDHFEHHSPNGIHLCLVLPVMISDGEAVTITGRPHYAACIQEVSRHILLGLDFLHTSGIIHCAAWLEGMKADNSAPEYLLGSQRRRGLLDGVEPSNLMVKIGDLGGAAFIRQREQRPVTPTALRAPELIHRIEWDVGIDIWTLGRLIFELATNEPLFPLGTFGLTAEQIDEEHLYLIGQNLPPPPPPPPSIGKTAPKPPIVVSEGPAGAYLVELLIFNGWPFKDHWAYWVRSHSDPDIGVQLHATGDVRNGFVFQIKRNYDFHDDNSERPSTRIPLQWIDGKFFDERAMMNNGVFTLDDV…
>OG0000459|D4|FUN_003013-T1
MAQPFLLSRAIVYFGSTGSRLPRDTAGDLIRDSAIVFIGIAISNATYEHLGHRAMAMLRSGTTALVYHTMMWLHIDIAHEFGAISLVDADIDSVAEFVRRTVCDTWANALQLGLATWLLSAQIGATCTVPIIFAIVGSVSRHQKSWLEATQKRVDFTTKVLGSIKAIKMLGLIEGMVYMIEVLRTEELKISKKFQRIQAARVSLVNLPLILGPLSAFAAYSIAARLEGSSVFSVSQAITSLSLINLLLTPLQDLLFAIPDAFSSIKCLDRVQNFLTRKSQNDKRMVGLTSPGLMPSLQPPVPLPRAPGNASPRLRTAVLELNNVTIGTGLDHSKHIGRLTLRLSTPSLTLIVGPVGCGKSILLKTILGEIEPVEGEISISDLEVAYCGQLPWIVNKSIR…
>OG0000460|29mAF|FUN_003154-T1
MSPSLEPLAITGMSLKFSGDAVSPESFWKLITEGQMTMRDYPPDRSNIDAFYHPDRDRLDQISTRGANFLNQDISRFDAAFFSINAAEAEAMDPQQRLILETVYHAFENAGMTLSQASWSKTCVYTGSFSHDYTFMQVKDPMTLPKFHSTGTGMNMLSNRVSWFFNLTGPSATVDTACSSSLIALDLACKSIWSGDSSMGVAIGSNAIIGLDTSLPLDNLGFLSNESRSYSFDQRGNGYARGEGVGVLVLRPLKDAIDHNDTIRAVIRSSGSNQDGRTQGITQPSMALQQQLILDTYNIADLDLSLTRYVEAHGTGMLGLPLLLRVVRIILLDRKPVMFKVSLFEQEQQWEILLKLGQLDLFSETIGLVTIPGSVKSTIGHLEGASGVAGVIKTVIALE…
>OG0000461|10mAF|FUN_003690-T1
MGAEAHEKRPGGNHTPPPDNDEMEHMSIGRYLWTRLPTLVPPMNPAPNPFKALALLNRQQWLFFTVAFLGWSWDAFDFFTVSLTTSQLAEAFDKSVSDITWGITLVLMLRSVGAITFGIASDRWGRKWPFVINNVLFIVLELGTGFCQTYKQFLACRALFGIAMGGLYGNAAATALEDCPLEARGIVSGLLQQGYAFGYLLATAFARGLVDTTPHGWRPLYWFGACPPVLIILFRLCLPETNTFLQRQATREEVRGGVASSFIAEGKTALKRHWLLLIYLVLLMAGFNFMSHGSQDLYPTLLKSEFSFSANAVTVTQVVANLGALTGGTLCGWASQIFGRRFSIIVISIVGGALLYPYTFVTSTNVMAAAFFEQFCVQGAWGVIPIHLMELSPGSIRTF…
>OG0000462|GA13_1|FUN_012561-T1
MPSSKARDSPSVERRDRLTLAKLASYDDVATDALVDRAYFWTNTRKNRTKCIPVRGVHEDDVARILLHEVIVAKDSAQAEKQLLAMSGMKKYLAKLPNDREKEWFRRHLRKYIQMYLPDSPFEVTTTNRYTITEHEAAICARKFIKQGQEIKYLSGTLVPMTREEEQELDLKRKDFSIVMSSRRKTPSFFLGPARFANHDCNANGRLVTRGSEGMQVVATRDIYIGEEITVSYGDDYFGIDNCECLCLTCERAVRNGWTPHVDSEEGSSKASIPALNDEAMSNDSLLSPRKRKHPLDSDSDISPSSTPRKRSKFTRKSSKLRLAVSLADFAPVGSGSDIPPPQAETSIVPETTGAASITNDTIASASGIAVEASQASATDCDSSPSLEADESQHSSTSI…
>OG0000463|21mAF|FUN_000286-T1
MAGNSRVFDSTVNLIASAKLTPTEHLLLKGFFTEAVDPNHAAQYISQRTEKSGDHTVEDILQELKRDWKQLVMKFSKREDVPPKIADLVKGRDGMCCCLSEARDRVEAKNSALAEPAWIIPPNIFDDDQMDPQISELQKTLCDRNGLKNIWLLSPSILSAFRHGHIRIVPLASAGRWTDIAEDEQENATTVDYIAVRMFPEEPTDLYFCDGTLFSGTTHIFTINTDNPHTHCLPSPFLFYVHHMIASSLHLFFVEYCIAAGWPPAPLFSWGKPAQQFMRKCWHLVPKMIRVRFYRIMSRLGKYLYPSDGVLAHRLPFGLYMKSCARSQRNEAVALRLVEEHTSAVAPLWIDDYEEDGKTTLIMTQVQGQPLDRVLHRLSYQEREQLSNDLKKFIRQIRC…
>OG0000464|1_1|FUN_004423-T1
MATASSQRPTNGGSIPPQSVPLNSVPRAPSHRRQQSHDMKPTALDYETDSDQTYGSVDVPQTRAVSYKNNPAAARGHQASRSFSARTKDLSREGHQNWMEKPLPPESYASPDEYATSRGSITDSRLSISSSVKRDDPHMVPSPRDSHQSPLSRSNTVRSTAEQKHDWAADRSPLQKLEVALTGISKEEKRARVMEAEMRVKERMARQQAEKISRAAVPVQSRQGTVPRDTSSPLTEVSQQTDFEQPALPRQRPAQGPSDRAKPPRARTSSVQHPVPLPANVPHHVRGYPQNTGVVRTGNAPKRSVSVSHPAGNNALGPQSTKPNMPREISGPYAADAPPAHRYPVPAAGQTPYLSPATSGSRPVPQAIRRKELPTAAIVPQQVDPNAYATGNGSTNNAM…
>OG0000465|10mAF|FUN_010451-T1
MAQSTGSLVDQIAQLNAARTLVLGDAAFYPQIVNGVLPIIGARSRLELRRWGAEFLAETFSSPALAPAQKEQLAAIALQTLRETLELPEKDTVTLKHIVEAAASLYPLVFRHIINHPEDSKVWENMTAIKDDILRRWDTSPFSVKVCCIKFVQRVVQVQTHGLTDPRVRTGKKEMPAVPKGKTVDDSQRPEQNETSLAIVPRNHSILSLPYLEAEASGLLDRLLSVFQEDASDPLLVNATLNSLAILIRTRQSIGNKIINAILSFVPARQARTPVTPAVRVGVKSMERTARALMINIMKRNPSHPLASKMQQHIERLMQSRIETVDDSSKKRGLPTEPTDGLDNSKRAKLDAESPPLIKVSPLPPGPVSYSQLYTLTEDAGLSSFDVKQLPVELLVKIV…
>OG0000466|1_1|FUN_006872-T1
MSASTFPDASLTRDPQSSDFELIIRQQPTRARVAGGKEKERKPVDPPPIVQIRVREDGTYLAQHYLQSPYYFMCCSLFDPSDDVPVPVPPSTALTGTLVSSLHRLKDVDNNGTLTPVGVVAVKLAELTGLDGGFFVFGDLSVKVEGDFRLKFTLFEMRKDMVTHIKSIISDRFTVSPPKSFPGMAESTFLSRSFADQGVKLRIRKEPRTLIKRSVPRPEDYPQPIPPRSPDRSSIQMPGNTFGGYPAAAAAASRDYGYYAGPVKRQRTSIDFGNRGMYDDGRMRQMEAYPQTAAMYANQPGAYPTPIMQGYPTGHTGVPDYAMSYGIPPSAQVPQMQDPGAHSRSSQQATMQSLGMVNPPGTPTGDSTGAMMPQGYARQQYQASSTILPPLQRSRNFAQ…
>OG0000467|10mAF|FUN_001134-T1
MILSSEQRQALLDGPAASPPSGVVPNLADPPNLQAVGRALILVFWSLALITFAIRIYTKAFIIRSFRISDYAMIVAWALSIGYFPIAWKVGDIAPGIDQWNLQVKNLIEVLHWFHTGLIMYSIIICFIKISILRQFLEIFSLKRDYFFWTCHCLICINILYYTVFTFTIIFACNPISKYWDVLRTEGKCLNTELQMFVAGIINTISDLTILILPHLKVWKLQMSPRKKHAISVVFLFGLIACVGSSLKIYYAVRLLNTENNKSYLIYLLGVCTLPEIGGGIIAGCLPSAAKFFTHMLQTPLISSYKAYFSKLISASSWWSSSSTVARSPGNSAAVDLEAAKKSQSDDQYPLTSVVSCPGSETVDVSVAMTHSMQGCTMMSCRGKGN
>OG0000468|MOD1-586|FUN_001714-T1
MCLLISVSETCRRTLLSKCAACARRANLPIFSAHGDETVPRPAAFFSTLKLPLTEIDSLPHFRVGERSREAGQETKLLHFIYGQPHLDEIRGHSQKVLDLMNRFEERYYMMTVGAPKGRIVTDLIDEIKPKTMIELGCYMGYSAILFGDAVRRNGGERYLTGLRDFVRVIVGRSDVSLDRLYRRGEVSKIELMFLDHYKPTYLTDLKLCEHHGMIVPGSVLAADNVLYPGNPPYLEYVRSSVEQKREAAKGGPMKGYNVERTSQRQVNSHMPEGDTPAFEVIGNPNLVYQSVLQQPEGERMPSKSPDVWGGRSRYRVGSLKSINL
>OG0000469|MOD1-578|FUN_005750-T1
MVGIPGRSKGCKTCRRRKIGCDLQEPQCGQCKKSGRHCEGFDKDIAFIHRTPQGLLRKGQEQCQGPAPWETSCGANSTSTKQIPPQINNAAIYSLFYLLHRFYPSAITPTSPCPPAPWMRIAIAHPRRGPLLSTALQALCITKIARAHGDQALLMQGMAAHTQALRALQNATNDRNTALTDETMAAIRVLGTYELHEGTMGSVIGWKSHEEGVDQLVQLRGFNSSQYESELGQALFGEVRRSAMIRRLQFFKGSFFSETRWCTEPWGTKPRDYVQLLYDIGQLLPPILEELHTNQSLPNGPRRAQIWQRCQHLEDRFSAWHARLLTLFPTPPPYWEEPAELMDRSSDIRPGPFEASFDFLNIHVADSLDFFWALRILLHTVLRRLSGAPEQSDAIIGAC…
>OG0000470|1_1|FUN_012820-T1
MTQPQPTSRQAFRRTDDHTPGTPKVKLVTEAIPPLSPSGVLIKVHAVSLNYRDANIANGGNPWPVVPHGIPCNDAAGEVVAVGERVKNLAIGDRAAPIVDTENITGRESTRSWLAADEDGVLADYIVFDEHKLCKLPMYLDWVQASLIPCAGVTAWAALKDMEIGQTVLIQGTGGVAMFALKLARAAGLKVIMTSSSDAKLQKMKEQFPTPPLLTVNYSKNPEWHEEVLKLTEGAGVDIVVEVGGSSTLVKSMKCTRRGGIVSQVGYLSKQNTSEFAELLSVLIDRRVILRGINAGSKQDQADLCAALSATQIQFDDIIDSVYPFEKADEAIEYIWQGKQVGKLVLRL
>OG0000471|MOD1-584|FUN_001874-T1
MRSLVLLGMSSLATANSLWSSKAASWDTTNEAYTLGNGKLGVMPFGEPGAEKLNLNHDELWEGGPFEVDGYRGGNPNSSMTEILSEVRDEIWKKGTGNDSRLHGDTDGYGSFHSLANLTIAIDGIHKVSDYTRSLDLGTGIHTTTYSTGKGKYTTDVYCSYPAQVCIYKLNSTAALSKVTIYFDQLVEESSLWNATCDSDFARLRGVTQEGPPRGMTYDTIARSSIPGRCDSSTGKLAINARNSSSLTIVIGAGTDFDGTKGTAATDYTFKGEDPAEYVEKITSSALSQSESKLRTEHIEDYSGLMSAFTLDLPDTQDSTGTELSTLITNYNANRTDGDPYLEKLLFDYGRHLFISSSRANSLPPNLQGVWSPTKNAAWSGDYHANINLQMNLWGAEAA…
>OG0000472|60mAF|FUN_010174-T1
MSGSMAFAAVVQKLVYSRGPCYEKPLVCEASDGGRIGNDISVWVQIPIFFFLGLAEILGFTTLAEYSYSEAPTNMRTLVQSLVQRKCSRETPICSRCYHLKFNCVYPSRWRGRQIEPRGPSSSSKRNTLLIVSNGRLISKATGLELLDAYLALFIPSTFVCHPLRLKARYNEGNLPICVRDSIFSMATFLRSATKIGLASDTRSTSETTPPAEIWAQQASTDVRNQINRPSLDVIHTLFNLIAYWCAVGKTQKCREHAKMALASIQQLRVQGLASPINRSRELERSSFFVGMISQCLTDDSECVALITPLSVDGPPPSSEIDLHSPLRGQILKFIQHWIRIRHFVRALHTDMDPGMQWATLFNLDAETRRLYETLPPTLRDFNGQSCLEADFRESLGLQ…
>OG0000473|10mAF|FUN_011415-T1
MASKIIVIGGVNCQLREVFTKLAKLHVKQSFSFAIVVGDLFGDCSTEQELDEISALFQGSISVPLPTYFTLGSRPLPTRVIERIEANDEVCPNLYFLGKRGTLKTSEGIRLVALGGNLETESQSSDKYHPGYTESDARALYGAHSADILITHQWPKGIRTRSQVPIPDEATKPEEVQCIADLSSTLKPRYHLSSAPEFFYEREPFFHMPPEDNPDAKPLTRFISLASYNNPSKQKWMYAFTLDPKTPHPLTIPTGATASPLAPVQTKRKPLSSQKESYSRFAIDDEGSNRPRKRARGPPPGPDQCFFCLSNPNIATHLITSIGNEAYLTTAKGPLPTSKTFPTLGFPGHMLIIPFTHTPTLSSIPDEDSRLATYKEMHRYRQALHSMLKSKTNSSLGAV…
>OG0000474|10mAF|FUN_012729-T1
MLSVAFLVYATGTLAAASVQYIQSQDFRIGVDPDTGAVLSIVNPSDNASMSWISGLDNAPWQPLGSRWGLGYADLGDLNRAFWNKPDLTLGDDHMTASYAMDKLNVSVTRWIDTSSKSFQECYSFLNTGDDALNLSDAGSESLGIYLPFNDHYTSTEDVLEHRAHAHIWASGESSSWVKLTRMGLRGPHLGLVLTEGALSGYSVESRNTVTLSNTRGFFLIHPKVPSLQSKETSQICWTMFWHDDWQDFFEQSLKRSDHFIHIEASPWTAVEGDTVNLTVFGRPGDSISFNGVDLPLHRETGLYSTSVQADKAGERQLTFTLRKGDRENNATVVLNTVQDIDQILANRVKFITTKQQLNASFPDRSKAGAYAVYDNQMESIASFETASDRNTGRERVGM…
>OG0000475|12mAF|FUN_004993-T1
MSAVGKVLIRRGHELISARLQYRQQLQNPIHGWLGFSIVVLTALAFGFAIFWVDYTCNHVIATLAAVEDSNPTTYVRLDCEDSNDPCNPNDPEVAAPSTTKPITSGLRSAIKHLRARGGFWSCFRGFRMYLAYTGFDMGAGYLLPAVVPIPTHSLLSLFLGKFIASMLLATWQMAWVHLVIADQSPRSRYRRMLGLRYWPKIAPAAALYNVLMSATLSLPIAAARLSSGTVDGIVANPKKKELLNFLAMGILPAILFLLVSIPARGVFTRVAASMLPEEDDPIVPFDRRFGGKMKSAMVGGSGELSLLDAWTSFDWAARIRYVKIILKALVIEVALGVVGGLLVMGELELVTPSRHT
>OG0000476|15mAF|FUN_003394-T1
MVLMPILTGAMLSLFLSLFLLFLFILRSSVLPDLYDLRWKLRPIILSSQLLLFRKLLSFSSTTSSAAAAAAAAAAAAAAAAAAAAAAPICGPAFASTSAGFGFYFKDHAPSSRSYPGIDEDWGRLTPSLAVQEPEPVPEPPAEPEPAPKLPDDPLYNNWDYLSSKDRKKRERSLIKKGLPIPGKDFYWPPPPPPEGVQEPEPELQPEPELQPEPELQAGPVLEPEPELQPEMQPEPKLPDDPLYNNWDDLSPRDRKKREKSLMKKGLPIPGKDFDWPPASPELIAGYPVEVLEAAPEPEPEPALEPEPKPQLEPELEPAQEPEPEPESPGPTVFPPQHERTVCTKNVATGSGFLLSLLSNIRVTGAFSDLKINCGVSTFNAHCCIVCPQSIVFEKAVKD…
>OG0000477|25mAF|FUN_002804-T1
MSSRYPPLSGFNSRDRSPQRFGDRRPPAGPRGSDDANLPPLGREPPRGPKALIDPPRGAPFGGRGRGYPGRGDFRDRDRDLRDRDRDRDRDFRDVRDGPPPFRRDLDRDWGRRDRDFDPRDSRIGFGRGRSRSPPPPRDFRDMREPIGRDPDLVRMRRGSRDSLISVSSTTADIPSSGPGHHPRGGPMRGRGRGDWDIGRGRGRIPYLDDRDSFRRRSRSRDGRWDRDRERDRIMDRDRDRDRERDRDRERDRDRDRDRERERIMDRDREIDRRDRERDRDLDRRERFERRDELDRRMERDDRDRPADVWKRDQPPNRNENRIPSISAAPPVPPALHTGPATSDRVPDHPNVEQTRKPSIAEPRRDLERSERPDTTVPRPEPPKEFHTPIKRSPPPAAP…
>OG0000478|10mAF|FUN_002883-T1
MNHDSFSSLKFRRPSSKLHKDPPSIGSRMLKSQQSNTSLKRHPSAPVYPRSSASRSREHSRTRSNAYGSSTSSLDQNSGGPSPVLANNESGYFSGNHNTTKSRPPHSGRFSLNDQSSDELIGSPFDSRGMLSALQENTAESDRQPIQKPPTLRSQTTPDTRGLRQSASFTALHNRMDALVNRTDSDRSTNTKRYSDEGNGTKPVGRSKKASFSSFVNSMLGSPRGIKISAPENPVHVTHVGYDNQTGQFTGLPKEWQRLLQESGISKKEQEEHPQTMVDIMRFYEKNAQGDDEVWHKFDHAYAHHHPVTTSSSQPSSGGSTPYGTVGQRASSPTSPRFPQNHEGSFENPRAPPPIPRGAPAATQAMSPPVGGLVPNRAPPRPPAAANMTPARPAPQPPT…
>OG0000479|10mAF|FUN_004296-T1
MFNEIQARPSEVEFLEKLKESKYSVVFKVRFRERICIMKVYHDRGPSEFDPPDREINLFVSESTAYHRMQLKGLCEKGVIPDFYGTIRNIQPSCWSDLDMFLKDRLPPNAILIEYIPNLQSIDLSNYSEQRLAKLRQILDEIHEANVLHGDPMPRNMMVSLGEQDRVHWLDFDSAQTFPEGGDRSPKQERWMKEEVELLDYFVDALAQDHKEGKLNRTISYYYDWFA
>OG0000480|12mAF|FUN_002454-T1
MQDVLLRHQRGHFELASSPSNTNGARLNRKRALRDELAEVSGYETSEEVPGYAAAQQTETIARGEPRSSPLDLSPSNHAYEPSRGLSHDLPVRTQTVSWDGGPTKIVPSLAAPSLSPSHVQPNGSDGYGSYPTHNQPLLPVTDPAHLSTGTISELNRSPLIFGDIDSGTAFLDMLLGLPGGQATGTPRANTEELAIRWAENATSDRLPINPPVETRPRSYPAHVRQNVKKVQSFWSTPQRLPAETQIWYDIISGSSDNIFSRHDYGAFTESSRETQHAGNAEICSNYEIRSQLQSLKRSLLKRQCHCSSSDGQITDTCDEHYFCENFNGMFEQGLYLYLDKYQPTYPILHVPTFNPQTVHTLLLFTMCIIGLSFVKTEEAVRFIYHIYPALLDEVYIRV…
>OG0000481|GA13_28|FUN_006055-T1
MAWAVKQGRLDILQMYLKAGVDTNFYTLYGVPMLSHAAYEGQIGSARILLRYGADPCLPTLCGGQAPLMYAVYGTLAKFRDTEGPNMVELVLRAGAKITSLKLFKFICCDIVNPEHLVQLAIMNGTRFLALKDTWGETVLHKAVRYSEGLTALISKAAPELLHDRTFDGRAVLHVAVDRGCVAAARYLIALNENTDVVNMNGEKALHIAVKRDLKRVQLLTGRQEVDINGLNASNETPLSIAISYHTISRCYFDIVDHLLRDPRIYIDPMSVLAMKHLFRPTDLWLLLLFENVILLIRFLWLYTKQGAAMRLRQLGTTEPVIFVSPPEVHQSILDARQKSVHDSIDSSDVLSWLINQTCNNNRDLQPLYLSQGIDFCQRMQASIDHKNFLSDSDHRNDY…
>OG0000482|1_1|FUN_012885-T1
MADSEISPETILSELSTTPYVCSSVEQLSGGTANFVFRGTLLRPRQDGTTTVVIKHTEDYIASNREFKLSAQRCLIEKSILTSLNNFPSSKITNDEDATSQFTAKTPHIYSFNPLTHTQVMEDLPDSVDLKSFFVSPSSARTVPREWAVSLGRALGHWLSSFHSWAKEPAQADVALELEQNHFFRDLKFSINYDNLINMVSKYPEILEGSRAVFEKVRDMAKSESGRKDGEGFGVIHGDFWSGNIILPKTSLDTQYSNTPLFIIDWELAQCGTRALDLGQMMAELYELKHYKDIDAGVWIIQGITEAYPALSEEMAFRTLIHVGTHLIYFGSTVPGWGTDGQITDVVRLGRDLIVKAWEKDKSWFKGGVWECLFKK
>OG0000483|A9|FUN_012387-T1
MRPLFSLPSLSTPRASKPTSLQDIVTYDADSLFVKCERIFMLAGEYAPSRDPVPSVWLDAVEKVGLLGWLQRVKDILRTTAPNLLSAIDNYMSHVYKIIADAQITNGGLVILLQAENEYSMFEGEALGLDRQYMQYFIDKARDAGIVVPITSNDANNNGYNAPGTGLGVIDIYGYDQYPIGLEHPVDEAILGTKIVPQLITRSLQAYLCFWCQKLSLYSIGGGTNWVNLGYPDFYASYDLGAIIAEEGTVTREKYSEAKSQGQFFKVALATTLHGLSNQIQPRCYHPAYEYVHSPYTSAKHPMELKQAPTKLYSMTYMSIDEFGINCANFYGSLPIRNFTFQLLSDLPPSNYLMRGEHFGFYQAGTYGQSQFYINCAQLTVIGDGIGAPSPTVKIPGVY…
>OG0000484|13mAF|FUN_012889-T1
MSLLDSHLEQILLSSNAIAELPFPPPRIFTNALLGPHDITALIRDTETHERALFQTDPSVKAINASQRRSTRRGTVFPSETEGESMASRIYAARNSKSQSAVARVLGSDMMEEIKRSAGTSSRGRGEVNVDVLLRGAEILCNRMFADIAQSPVSGAQEKIASLRYRHQLVTDSIVDLEDRVARNTAELEKMSHSYGGDYDDYESSGTLQPDVADLTDADIEQEMDEIRELEKMKRTLEARVSGMERDLGGLIG
>OG0000485|10mAF|FUN_010984-T1
MDVVSSPFPSVDIPDVDLWSFLFERPDRPYPADKVLFTAADTERCLTYTQVRQRALTFGHSLCRKWEWQKGDVLVVFTDNSIDVPPIVWGTLAIGGVVCPVNPNYRAEELLHPLQDTKARALVTQRARAPVAFEAAKRANIPRDRVLLLDELTEDDFHDGRMNGPHSAPIDRPAEDLAFLVYSSGTTGLPKAVMLSHRNMIANLLQTASVDNGVFAWNGGLHGEGDSTLALLPFFHIYGITYLLNHTVYLGLSTFVMPRFQFDTFCATIQKHRITYAYVVPPIILELVSNPRITEYDLSSLRMMLSAAAPLAVELIQTLHQKLKLSVRQAYGMSECAPCTHMQTWNETHTHLGSVGRLLPNMTAKYAPVEGETGRSKELWVKGPNVFLGYLNNPKANSE…
>OG0000486|19mAF|FUN_012516-T1
MSPVQVPKPNTDAMGRDSPVPKGLNKDVGLVYKRAVQVMVTVIVIFFAPLSFTYFFDKTHTSNLSDKALAVLISPEFAYGAGSGTMSDVNGSQMIVYLRNLTAMFPHTIAGSTAITVGLVQFNTTLQFKYPVIHRWLGRLYALCAVIISWSSMSYIADAMPTKEVFSGDPFAYILSSLSISVPITMACAIYAIWNGDIGTHREFMVLNYAFMLSAPIPRVQWITLGRLWGENKYIVNLYSSIFSGPFLVAASIFYLRQRHVRPSSPLLTSPNARLTAAASGFLGLLFLLTKGPSITGGSHPKAFWLALVPQLTFYMTLFTAFARAAKRRGDMRSYTAWVTYQNGLISAPLWSVFVMYMARDRMGCSEESLGMITVFGGVTQGLFISFMVYVFATSNLVN…
>OG0000487|D9|FUN_003867-T1
MLRDPENRPVKVANCSGYHGDPAYEMYRQATLGDVDFITGDYLAEVNLAKNAEAWRAGKHPGYEETAWQGLQQTIDVIAEKGIRVVINGGALDPRALALKVQALTAEKRLDIRVAYVSGDDLYPQVGPNMPTSKEELQHLDSGNPSIVPSRLTYAFMNTNDGKPLPMTSAHAYLGARGIVEGLRRGAQIIICGRVADASPVIAAAWFWYNWSETDYDRLAGALIAGHLIECSAYVTGANFAGFDKYPLEDLIAPGFPISEIEKDGTCIITKHPGTQGVVNTDTVKCQFLYELQGNVYLNSDVSAHIGNIAFEGVGKDRYLLITPRFILALTVGRVRVSGVKGSPPPPTTKLAVFYPGGYEAELLLNATGYATTQKWDLLEKQIRHFLPEAAVNDLETLE…
>OG0000488|29mAF|FUN_004967-T1
MKSSLFCILSSIVAATATSVPSFLARDSVSASLSSSASLSTSSSGACTGNTASTRDQWCNYDINTDYTTTIPDTGVTREYWFDLEHVTVAPDGRSRFALAINGSIPGPTIEADWGDTVVVHVNNKLPSSVKNGTSIHFHGIRQYYTNPSDGVVSITQCPTAPNSTITYKWRATQYGSTWYHSHIGLQAWEGVFGGIKINGPASANYDVDKGFIILNDWDINTVDQLFDSAQNDGPPELDSALINGMNVFGEDGYANQTGTRWNTSFTEGESYRFRLVNGACDTHFKFMIDNHTMTVIANDLVPIEPYNTSVLDIAMVQSLIMNTGQRYDIIVRADKASIAKNFWLRAIPQEACSENQNPTNIKGIVYYGSSPSTPTTTGYSYTDACDDEDMSNLVPIVN…
>OG0000489|MOD1-607|FUN_009038-T1
MWWVKIADFGISKRIEEGTGNSTTLKGTLGYIAPEIHGFVKPGSPYAVDNWAVGEIAFQMLTKQPTFKQLGLLSSYTRDPGVFPTNVLLNARVSQLGVEFILSLMQPIPGDRITAGDAFHHRWLDQCVLYRRVSDASTTYRERDNTPAMDSMTEEFAPWDTNIAQPVSAVHIPRRAEEPEDMLKDHPKGRNMNSIIDELTSWLRRVRRFETRSELADICLRGRLATLTDEEAVRLLYRQFHPEFIRLKRVTDNVEQGDGEPLKGSLNGGQRQTPSQFLFGHDFPGVNRTVVSVLALKWLLEDNYDAFTAHQPSMAKMSPATFKSFRKFARECLTKTQDILALIIWLILGNVGKDPELEIFVSKNSGLCPDHYVVLDNAIALGRLAKPLGLLPDDERKGV…
>OG0000490|6mAF|FUN_008613-T1
MSGLHPYSIADLGEVANQQWPDELAWDANRMTDVAWSQEGRVEPGGESGARRGEWSQEGSRGAPTLVLLAPFNNDALGLSTEYDISRRSSRGERRIDFHTMLADTQPNTPAGWQAYASLREVTEIPATADASRDESGRTEIHRNIYLEGADILQKPLLDCEIYTDVLAFTEGGEVILSPDEDTTMEINARVLTADQPVHLNMTKAGARSSALMIYAAVVDQPISVSVEGTQRTTLDLGPDSGHVGADIDFADGQLKVSYTARHEYDATEIYQAFLATELRVALALFWSRPAIAISICSYVAQSTYNIQAHSLSNAQAVSLGQQLAAHAMAGPRAKYAPTLPFQRYHDTMKDQLEAAKVFEDQYQRFQDKDSEVADKIAAWTTMLQNAQDQRATRLSVQS…
>OG0000491|15mAF|FUN_009654-T1
MIQLKTMLNCIDNSGAAVVECVNVLKKKRPATVGDRIVVVVQKQRNFGPESSNNSGIANKVRRGDIRHAVVVRAKKEMQRPDGSIVKFDDNACVLVNKSGDPIGTRMNGVVATELRGKQWSKILSLAPMHV
>OG0000492|16mAF|FUN_000148-T1
MSTPLSYFQSASWCAAWLNHPDLRIDTSASNPFRETTKHDDAWKKRIFLYRASQDPQGIKSEGYIVMQIGAGVSGKDGVAHGGFLATLMDELTGGLVAALGLDRGLGIRTASLNTTYHKLLLAQGLIMARAEIVKVERRKEGVGRAADPDLAAGRAGKISNAQYAIYLNSDSRRSLTCRGRHTRCEEARPICGNCRKSRLQCQQPEFVPSKWNICNPAVAGTGRRTEIPPEPNLDDQCTTGNSVREPEPQRYGEHQVQEPQSISSAGADREVVSPPAESMITPEIVHLLRVYEKSIATWMDVFDSELTYQRRLLCMAPSSPLILNAICALAARQLSLVGSSLTWKPVSEHYYGQAVHLMALLLDAYPSEMDLAIVGTILLSSYELLAFPGLDYQRHLRG…
>OG0000493|GA9_1|FUN_010527-T1
MSTLTHDDYTIAWICALPLEVAVARVMLDKIHSPLHQLSSDPNAYELGEMNGHYIVIASLPAGVYGTVSAAAVVSRMRSTFPRLQYALMVGIGGGVPSKVNDIRLGDVVVSKPSGMYGGVVQYDYGKATQGGIFTPTGTLNKPPPVLLMHMSQLEAKQMTEGREAVSKIILDVLQRNPSMSERFSPPEPQTDLLFLSDYHHATSDESCEKCDKKQQVQRLVRDTRSPYIHYGLIASGNQVMKDSKTRDRLGQKHGILCFEMEAAGLMDELPTLVIRGICDYSDSHKRKEWQGYAALTAAAFTRLLMSVVPVQRADPRLINQKVRHWMAPFAKNPKFVGRQQELAELEDMISMPDGPTRVAITGLGGVGKTQIALEVAYRIRERDKECSIFWVPCTSYAM…
>OG0000494|55mAF|FUN_009270-T1
MAQASTPTENMPLEYFPEPTEEDEHPWYSAFRVALDKPLLKIWDPHSAVKPTSKNRIYSGDQFKGLDTFEARAISLSIHAHNSRAPTPSISFTTSAGAARRLAQKRPRKRGSQMLTVINPRVRRAKGRYLLSTVDEMCYYGVRKPYRTFYRDYQDEFLCLWVVGEEEIVGHWKWDKLVEEKGWYQATILPAFRKHDKRFTAHLSPISLSVSVEVCSDTSSSAEMISRGQTKGWDEGNSLDSEISPDQHQDLSSEGYSGSLEDYSDPGDSYSRMRLTQSVSCSTLPRRISWCSSCG
>OG0000495|33mAF|FUN_012014-T1
MENNSLVLFVARISSHGQGDYRERLTKSLEYTRLRYEETYGAVGEKVPFLIFSQSSNRMFPANGQTIADLNAFLSRCAETGCPAVLALNGWDGLSTNAVALTSLFEPYMDRVCITIRIFANNPRRFYEVSVREAIKGLYGEYEDEEDLLPWHTKLFIDRVRALYYCKLKIAEDVLELQEESYHRNTPPEWRLGGSHTCGECGNAFDTSVQLNNHMHKHHEVTEKPKCQYCSEEFTRADHRDRHEKEFCKQRPGYVQKPSKRRAPRGSKSRTAQREEDAVISDNGIPNYLSLTVNTLDLPRVEPKAELSERLVYRGEVWCRYPGCVHQTKYSSPAKLCTHYKNAHRFEYPALSPGNLIQREQRVHDQGLEWLARCAYYGRDRWFKAGVQPKPLKKYGDLA…
>OG0000496|10mAF|FUN_002979-T1
MEQQSYHRDLLHDLLKVMRSVDESHARGLFDLLRADSSVEELRSYIDKTLSEVRVSDHDGETIRSLERLWEKVDVSSGAPPSRPTVMDLNYLCDVTPFRVPAKPWTTVTNDDNLVSHLVSLYFTWDYPFYAFVDQKAFIRHMTLGNVDSDLCSPFLVNAVLANACYYSQYSEAYVVPGDVASKGRNFLAEAERYLPSHQLEKGGGVRLASLQGALLLYERYAMSGEDDLGYTMLNIAIEMAEALGIINREPLDLSKLQLSDEMITSVKRTAWGVFQVDTVVHTNFLKPSRVTSVSLDRIDPNESGAGDLWVPYPTDKRPRQSWLSQYFDEACKLSFIARDISHHLYHETTTGTDQYREKQVFYNKLRQWERALPDYFRAFRRPPPHVLLLRMRYHVLII…
>OG0000497|GA6_17|FUN_003236-T1
MSDVLDDETVWFPKGQTTINEAPTKSRRLRAATDGDDDDEEDVVFVLGQSDMGALNRYLHGGRVLPLDRTSYCNKTGIVDTSLLTPKIWNKVDELIEAYIQVHADCTGFLGDENTAIKRWKANPTASATRTETALQRWKAGRKAGRKVTAAADDDDTDFDKLCTWDKMNGLAQNIYSYSEDAGSTDADDSYYVAMLTLCGDYNDSNDPAEQESIRQDILDLTDDLLGDVNKILSHIGKVKEALKLFEASCQTNQSTLEGLEKSMTTILDQELGSIQDLDKEIKKHQDDIASYQAIIDHVTRVCGKPRSNLTATTDRYEQEMTAAYVWIPIAGTIAGPVVFAQMQAEIDKYEGKIEAMNKLIKDEEASKQLHKTLQANVTSMKSHATDLSNLIGPAMHTV…
>OG0000498|10mAF|FUN_005538-T1
MIFTALPTTITQHHLSNITAICLLATLTTYLLHSLWKKHHSSKSPESDPEQKSLSPASKFKQPTRKPGEWTPSDFKRPPAAPYPDWDVHTTKPKPYRPFRYGPKYFITMGLRSMKWDEWIELDNHYPRYHADKARRIKERGAKCSKTAPEAMDAAMELLEELYVAFLSIHPPLHIPPIHSSTQPIHDTNHPPPKNQNHQLTPPTHRTTYLPERYPTLFRKTPTGITNLLTQETLTTVPPLPEDPMQTCGRLIQDDLALMLERPDGEYYLLAGSILLAGFWRLEDKYGMRLSEIHTSGSVPGYKEKLEKGMLNFFRRLRPEDAVLRNNYFIQVDESLPWSHSIGSEDGETVSWNTAEKNRAIEHHFFRSERQSLRRLPRSGAVVFTIRTYFEPITEVVKE…
>OG0000499|10mAF|FUN_006282-T1
MQDSADLVGREVERLITAPYAPSLQDLYDLVQHTPNVSLRSWASHKPCQVGALVDALVDGLSRSSFALHLISIFTSLSAFRDSLLERYPCILDQFLQKAIEDDGTEYIPVCTAILSSPLPAGFIPPARLAPFLKQLISTTGDNPCAEKILPIYKIMTGLQSSPRVLHGIPPEIMSSLQIELTKTLRNLDDHMGNLLCLATFARIASFQRVPRGDESAQQVPGWLQNIRHFFGAKRGLKTLDLVVLRVILACSTSCQSLMTDQAAESIKLGIEICATVEGSQRESWIQSNSSKIAKLCEKVTRDNIDPEVQMLGITFLVYLLPTATLPSGLPEVALHWLLSENSTRILAALPQEYISRLAEANVLCPGQTAMCRIMDYVIATLSTRHSADAANVDTIRVA…
>OG0000500|10mAF|FUN_006639-T1
MVRRFSKFPKKPADWVPPSAPLSMRKQVFLPDFTIALIRTPFLPPRYASFYVPLNFNKLDMRDYLKRLYGVDVLSVRSYVEQQKVTRLRPLGKFGYGKLRRPMSKKKMTVEMKTPFVWPEAPADMTPWEYDQFHKAAKYQNDIQDKQRPDAGMKANTDERDAYAEEAKKLLDGSKPWRPTWQALGLSYDRTGLGKSSTSS
>OG0000501|GA8_4|FUN_005261-T1
MGGEAESPRFSMAHATKLVPFRVNFIYMFSIVFITILVPSNDDRLLSGSGVAASPFFIAVQDAGIPVVPSILNAGMICGVLAISAEGIYLSSRVLRTMAHQRLIPEALAKVDSRGRPRWALVITSVFSVILSYIQLASGGVTVLNWLIAISSASFFTNWGIIAFTNWRFHCALKAQKDQLFRETYGWKSAFWPSAPAWLMFVSLMLLACCVGCGVKPVDGLTFTAENFLQYTLGLWVIVGCTLAYKVIFKTPWRDPKTADCITGRRTLRAEEIMVLDRYYEQPRWRRFLTPGLAFEAIQSGKPTIIHYWDPNIGPESPIAPILHNEAENRLDLDFYIVDSGFIAPPHSEDDLPLTVFYVGGNAVDQAPFDPSEVQNLFQRI
>OG0000502|51mAF|FUN_003385-T1
MSSSSNTDRCGDDSFGPFVTTLCHGGFDFTVLFEASILTIVPAACFLLLVPFRLVQLSRQSPKVLSSARRVVTIALAVFLVVVQIALVALSTSGRESLAGAIIELIAALALVILIDLEHVRSIRPSFLVSSYLFTTLLFDLVRVRTTWLTSDSPAYAACLSSSIAIKLLLLLLENVEKRKWLKPSEKVRSGESLSGLFSRGLFGWLNGLLWNGYSMLLTGSSLPTIHEKLSSRDLSAQFADSWASSEQSGQNALLLAVISCLRWEIVRVAFPRICVVGFSIAQPFLVGKVVTILEQSDSFSLDKGYGLIAATGIVFTGVAVCTACYQHLGYRATTMLRGGLMAIVFQHMMNQPLGSIDESSAISLMGTDIEMLAEYFQSTVCEIWANILQLGLATWLLQ…
>OG0000503|10mAF|FUN_008997-T1
MEKEASENSMLADPALLDKIDKLFACNVGQHIALPQLVVVGDQSSGKSSVLEGLTQLPFPRDSGLCTRFATQIIFRRDRGLSTRKVSASIIPASDSDADRPARLRAWHTESIGSLEPSHFSTVMQEVHEFMGVAGNCALSTFSKDVLCLEISGPEEDHLSVIDVPGIFKNTTAGLTSKSDIAVVRDMVETYMKNPRSIMLTVVPANVDIATQEIIEMAREYDAEGERSIGVLTKPDLVDRGAEDKVLDLVAGNKLFLRHGWIVVRNLNQQELTDRETDRDEAEEAFSRQAPWSTIAKDKFGIKSLRSRLQEIVTENARREFPLVRSEISKRLKEAKSFLKALGNERETPEQQAGFLLDIMNKFQEITSQALSTNYGENDIFDEHMDLRLATRIVTRDTA…
>OG0000504|GA6_16|FUN_009641-T1
MATKQPEQPSAATALGPPNGGVASWSGVFASFLLFVTTWGFSTAFGAFQSYYQSELLSTSSPSRIAWVGTIQAFFLISTGVIAGPLFDRGYLHHLMIVGCFLTTLGLMMLSLSTEYYQVFLSQGVCCGLGSGLIYVPALSLVSTRFTTRRGIAVGLVTSGASIGGVIFPIIFIRLQPRIGFPWTARTMGFIQLACSCIAVPLLMATTKTRQAPPRQIIHWHAMKEWHFNAYGIANFLMFMAYFIPIFYVPAFAQTALHTSTALSFYMVSILNAGSAIGRIGSSLLTYRLGASHILLVSVIASAVLLFGWTGIHSVAGFIVFCVLFGIFSGVLISANPLVIAHPVVSPTPSVIGTRMGMQWFATSLGVLIGAPIGGVLQGHGGSDGFLGLQLFSAVGMIV…
>OG0000505|11mAF|FUN_012694-T1
MASDANDTITFTEVDEVNNPTATYIYSGVVDQSTHLSHHDKNNSKPTGRLDVIHPSSKPQSWSLSSLTSLLVEVFLPAGYPHSVSDDYVPYQIFPTAGLNMSPQRCLFTKQRITSVTNSLTLKDSLQAFSSSIAGLLSSRAVLQGVGVGNADASPTAALLLHILQDTSGRISTILFAHRVGTALEPECKMYRLAADVFNDAAMILDCLSPMIPAGFGRVTVLSTAGVLRALCGVAGGSSKASLSAHFSRWGNLAEVNAKDSSQETIISLIGMLVGSFVVSRVTSYTATWISLVMLLTMHLSLNYAAVRSVQMTSLNRQRANIVFSTLLNSDTDLDIANFNPTHETHPTPKHSKATQSQKQWQIPTPAQVSKQEKIFETDGILRWVSAPSTQHKLGTCRI…
>OG0000506|D8|FUN_001335-T1
MHLSRYIAVLLSASSFVSALPLQNDVISDDGSKPIDAIMATAMEHKVVNPENLDATPATPENPEDLDKRFYYTGYKRNAETPEDLDKRFYYTGYKRNAETPEDXDLDKRFYYTGYKRNAETPEDLDKRFYYTGYKRNAETPEDLDKRFYYTGYKRNAETPEDLDKRFYYTGYKRNAETPDDLDKRFYYTGYKRNAETPDDLDKRFYYTGYKRNAETPEDLDKRFYYTGYKRNAETPEDLDKRFYYTGYKRNAETPEDLDKRFYYTGYKRNAETPEDLDK
>OG0000507|10mAF|FUN_002203-T1
MSTCSEQGLPPLAIVGISLKFPGDAVTPEDFWKMLLEGRAAASEFPPDRVNIDALYHPDRERLDRLSTRGANFMKGDLGAFDAGFFTINTTEAEAMDPQQRLILEASYRALENAGITMAEASGSKTCVFTGSFSHDYNMLQVKDPMTLPKWHATGTSMNMLSNRVSWFFNLQGPSATVDTACSSSLMAIDLACQSIWSGNSSMGLAIGSNTILALEMSLCLDNLGLLSKDGRSYSFDQRGNGYARGEGVGVLVIRPLEEAIRHGDTIRAVIRSTSSNQDGRTPGIMQPSGTMQEKLIRDTYVRGGLDLATTRYFEAHGTGTSVGDPIEARAIGSIFRDYRSADDPLYIGSVKSSVGHLEGASGVAGVIKVVLALEKGIIPPNAGLEKLNHRIDDEFLHI…
>OG0000508|11mAF|FUN_006706-T1
MSCNCTTIMLSDGKASPSVESVEYLFDLGAFGRKITTSSPPLKSGSIGAIAYDPKCAMAYWGTAYALGANYNHPWDLFDEGNLAVTLPATYQAAQTTKSLAAFATPVEQGLINAISVRFLTKQVVSVSELVAHSREYKCAMEGIYRDFGDDLDVVTLYADSMMSLTPWRLYDVATGQPTKGAFTLESKDVLERGLQLEDALKHPGPLHLYIHLSEMSPNPERALSVAEHLRDLVPDAGHTHHMPTHLDVLVGDYRRAISSNIHATLADEKYFAVEGPNSFYSLYRLHNYHSLIYAAMHAGKKQIALEAADRMERTIPAEVLRSKSPNLADWLEGFVAVHLHVMVRFGMWCEIIAMALPKDQELYCVTTATIHYAKGVVYAATNRVTEAEQERKLYVAAT…
>OG0000509|34mAF|FUN_009155-T1
MKLLATLHERLIVKSVDRDGIPRTAEFLDNDSLRPTRVQDRTWTQITYLAFWFSASGNVSNLYAASTGLTVGLSMWESIICQLGGQILAGILMALNGRAGALYRIPFPVLCRSSWGSLGALWPTFNRAVMAIVWNGVNAVQGAQCLNVLLHSIFPSMANIPNTMGAKSALTSAGMICFFVFWYLHPSMVAVLFLNCAFLFIPIPKMRILVYIKVVAYYSATVAMLAWTLSLSGSSKHTLRSHSTIHGTEKSWMVAKFFWLGLASVATFVSNAADLQRYARRRNDVILGQVFSFHVANFIIAIMGCVIAATSEPIFGEVCLYGTPLVFSNVSWKVIAIQLGTDRVAFFISLGFVYSTIFTNIFENSIPVGTDIAALLPKYLNVKRAVFILLSYAICPWYL…
>OG0000510|10mAF|FUN_004887-T1
MATLTDEQSIQSHPTRTRSFGGCTTCRSRHVKCDEGRPTCAMCRYFGFVCAGYEKGIFFDFESSTDERRFRRPLLTEAEQERMSQWLVSSVPPESALQLLTRIDDLCEKAAPCRDLQVDCGPFGAFRLSQLPSAPSPDIVPEETLDPLSCSPPEDVVRFDDDFTASSEPPLTPRTQRILESIFGQASNPTSPDTDTGDMAMDLCRIEAVLNDAPLSNFQDFPMTSMTAEQQPQYLHNTDLAPIPPPNPCFSLTTTSKTVPQEVMLLLKHYTTTVISLMTPIRHAKTPWHILFIPHAKTCLAALTLNEDLDNASLAAFYGTLAISAFSLSGLSQSQMWLAQGTAYKQQALNHAKLMLRTAYDIPKVSKYKSTMIALLTMVYVSMFSVDREQTEYFFLETE…
>OG0000511|11mAF|FUN_010479-T1
MNTRFLLTIFIITSSLFFCSDAAPAPAADEALVTIDSPEVQTNWTESSFLQCVKQLNGFKSANIVDDNIAFKCHGVYGNGDLNLHAPNGKKADSCAASFPLSISEEVNMTSCTTELSKNFEEAAPFRAAVDAICHDIVGSWVDKGITHMTHHFTDASSKSDSWLLKNKKVILKTTMNMIPQTRAALNAGKIAKATLDTLCENGLRDFGTEGKGCTHELHYYKNTIGISHHGIPYDRATTTGVTNGMVDLFVDNIKNIIGTIDLSWSKP
>OG0000512|GA6_6|FUN_009120-T1
MTASKTGVDLSNPGDLTLKKQLDLLEASGAVKRFDSHPFVENIIDSRSLPTRKDIEVGPDDPTTTSQLRRATAKNDTLVVGDAVVKNLSLLLAKDQDTVAEVPLRAFPAVTKPTPKANSLLIAPVNADHLTLLLPPPSPTSYFQFTSHVAPNPVQASSFADEATNADTSMPADIINGYSLSGDLENFWGIKGLTGKLYVYNGDTVREKVRFSDFAFDAGKNKPLSKLEHSPLAKFFPHIDLEPIKQLPINNVEFTYTEADNDFLYKKGLRLEGDVLCTGHLQPVADMLRGIYGDKDAPSKLHVSAHLSDERDWTKAPKITKLILSATLVDGKLKVWDFLAFDSVDVQILALQKDKQKKVKDDKDKDESNDAATEAKDEKQATDPESKAGKVADKATEKV…
>OG0000513|11mAF|FUN_002050-T1
MICRAHDATNKFYRISSPQSKNDCMSNVSSTQSTLQPECHRGAMYRLHSGPYSMYSYNKARAEVRWKLMCKYKLIGVDDSASRSEKHGGPVLLANPQSPDQALLQTPARRVELPAFHVQPQQHVPLNVEATATREAHDIEDEERNGDEIAAAALGQPRRVGEIPFYTGDRTGPVSTLDICSPDHSLPRHCLIPSNNQTTMTDDDREYLQKKGVFTLPKPEVCEGLLRAYFYHVHPIMPVIEVESILNYQHHGRLGDCNFLLLWSVFFVAVNFISPRLYEQEGYVSRKEMKATMYSRAKCMYDNGGERNKVTLLQASLLLGFWHSEQDDHMQPWYWTGIAINLCQMLGLHRDPDSLRYNSSITDCQRRLWRRLWWTCFFRDRWLGLTLGRPLRINLDDCD…
>OG0000514|MOD1-586|FUN_010701-T1
MPDHMLSAPLRPTNGDTHTPNENLPPSSLDTKPMSVNRKKQKRRQKQAARLAAERQFENGVIHPDAADRNGLGPAGPGSHISDEPEIDHPANGDAYHDDELDAYSAHQDFQLDTHGPDDQKSTSRKSKKKKGKKNRANSQTLGDESSTPQSTPSVCMTHPLPPPLPPHLGPRTLVKPSKDRSIWNTSTQEERENIKTFWLELGEEERRQLVKVEKDAVLKKMKEQQKHSCSCTVCGRKRTAIEEELEVLYDAYYEELEQYANNNQGSFEKGAPIVPPPRLYQPPLRSPGQHTRTHGQYHPSRGRIHELPEDGEDLEEDYDEDDEDDEPYSDDDFEDEETRAARADFFAFGNSLTVKGKTKQTPIHFVFLLWSMRADFIHFYVRSDGILTVADDLLKNDG…
>OG0000515|10mAF|FUN_009403-T1
MDERHRPLRRNDFEVAIICALPLEANAVLCSLDEIWHDAHNTYGRAVGDDNAYDFGRSGRHSVVVVTLPGMGKVPASTAASYLRMSFSSIKLVLLVGVCGAVPRTDRTEIILGDVVISQSIVELDRGRQYPNGFKRKDTILDSHGRPNEDILGLLQRWKATLHLKNLQKKTTENLKTLLQHPYSEARYPGATEDKLFEPDYIHRHHFGCGICNIPAAPDSVCEAALTAACDELQCDESKLVPRTRLRERDTDGEIPTPLIHFGLIGTADTVQKSAAHRDKHAESEGVIAFEMEGAGVWNKFNCLIIKGVCDYADSHKNKNWQNYAAAVAASVAKEILGQYVSHDQPSQPGTPNDSSGYFTQHSMISRGRLELQVVPDSLPNDMFHRATKRFKEGLAKEQ…
>OG0000516|20mAF|FUN_008381-T1
MRTTCQLSNWLSPSNGSTKIKISTFLYSRHQPTFDFATATTGMGSESAVRLERRKTLLQLERTVEQLQVPKIDLSELNSFNIAAHPMTLTGNSDSRPSFFAQSLSLPEPDDEFLEREYPTFPRENDPAYKEREPFLRPENCAMAFCDYLTAWIFNGCGRMPGPWNSKCVGNYTTYKSLFQYDETGFGVLYMTDRSGSDYPHVKAIAYNNVAATDQTILRGELLLILRLMFTQLRKRRFLKHVVAPVLLFSIVGPQHARIIEAIFDGSNLVLRTTKIFDLRYKNVQGLKDFAGYYLGPPMGDTVKA
>OG0000517|47mAF|FUN_007765-T1
MSSTDAGLGNFAILPPELRLCIWDWLFPRHIIGPLKGPPIFKRRRTRLAILRTSKELYAEISHHLYSRISVSIRLNPQKRQWLSFRIPELRLSWQIEEKEDAIQRGYDTFPFHKVPIYIGIHPPNPASPGDLFRLWQNVRSLINILVHAPSIKSVHITSYCSPILFSRLPISITTPSAVSYQALAGEIIRRELALEVTVSNINHLGYSRSNLVYQVDLSEPTREVYHGSRKPETVAMPEHTSRLIIRFFKPFDTFNEDLRVENKVAAMTVARSRQAFQDYDFPDTVKGLGGLAFNADGNVCAGPPSFQVVGGPFSSHADFYRGLLDWQLSASDRYELINGWRTSGLRDRLDRFVAEGLDGVLSKLPTGRPTFVQASLELLKTLYDPDTLHITDLLVSHI…
>OG0000518|39mAF|FUN_001534-T1
MGWVWFFKVWAVALLANNIICQQMPPCAAACMDAGVGGSSCSSFDTQCICANTALQQNISGCIVMTCSVKEALTSQNASNTMCGIEPRDISHITTTVTSVFMALAIAFTLMRCSESRDHYGPEDIFAVLALLFALPMGALEYPMAKDGYGKDIWTLPFDSITRILKFTWLLQLLYIPALAATKMAFLCLYLRIFPSTGISRVTWVLVAINVLYLLSYGFGTAFNCLPVSYIWTKWHGETEGSCLNFNAFGIANATTNIALDLAVIGLPLHKIAGLSVSLSKKIMLLAMFGLGFFVTIVSILRLRVVVTYATTTNATCISLYPHQPNSLHLTFYPADDTVATSYWSIIECFSGIVCINLPSARRFYRKVTHFCFGTSQTGQEEGYQNVTLGCSSGSKKRK…
>OG0000519|10mAF|FUN_000353-T1
MSSPPFTVKAVFEYSSSHEDDLTFSIGQIITVTAEEDAEWYYGEYTNESGSKTEGIFPKNFVEKYDPPAPPRPTRPSRPKKEADVAPPPAPVAVETPVESHPPPEPEVEEAPADEPRSVPNPPQSPPPPSEPSLSEVASPPKPAPAPAYQPSSPEAREPAPKASPKPPPPAVAEKPASSSFRDRIAAFNKPAAPPVAPFKPGGWSSGGSNTFIKKPFVAPPPSKNAYVPPPREAPPKIYKREEDPDVQESVSREPPASESRPAPIENTENKEEDQPKPTSLKERIALLQKQQMEQAARHAEAAQKKEKPKKPPPKKRAESYEGAAPAEEPSAERPGSMESARDPSVDTVKPDALPVPQPPMSPPPAREPASDANDADDSAAADIEDAEETSTSKEDYDE…
>OG0000520|12mAF|FUN_009851-T1
MACHYQKLLWVALTLGVSVSALPGSSKATRADGSPSPPVATIKSNNAQTETVFVGRSLPEFDQELFLGIKYADKPVRFTPSSLKTSYTADDSDSGAYTASMDDLNISQEAVLYNATEYGYECPGYGSDETKLVDMGLIQLNEDCHNLNIIRPKLQPNETQLLPVMLWIFGGGWQQGATADPRYNMSYIVRQGALNDKPVLGVSINYRLAAFGLLDSEEVRASGNNNLALRDQRNAMRWVKQNIEAFGGDPDKVTIWGESAGAYSVGAHLIANDGDNEGLFRAGGLHPILIDGPVSNSTAIMESGNANGPPWNGTEWYQPMYDRISNKTGCSSSSDTLQCLRDAPYETIYDAAYEGLEWFAAIDGTYIKEYPQISITQGKMAKVPILLGTNTDEGTSFGT…
>OG0000521|10mAF|FUN_012467-T1
MPPKAAPRRGASAAAANRRTNATEPSSNSATPAPGENASAGPSASRPPVQRLQSLKKRTPSGSIGPAAKTPAPGGPGEPAKPTLKYKPRAVGRRSKEEREAIEKLEAERHRERLAEAAAIQRGRGNHGPGGRGGFGRGRGGQFGSASGPLGSMQGRRGRGGGPGGFGSRFNDSRASSMSRRSRSVIDVGSGAISRDVSSDESDNEIRVSIDHINLDSSDEEAEQVADKKKGKLAMKNAEASGEKGLRPIRVERHEHEERVVSVNMESSSSKSAELRQQAQAKAAEDDALFVPDDDGSAGSATETETGPRVKQEPTDDDHTMADVAHHADEGLTTDDGLLPEQTVKVRRKISREPPAVKDPKSLLRTKEDIEEYERHEQDLAMVKDLFTKEEKPPAEEPK…
>OG0000522|GA10_25|FUN_011589-T1
MAFPNGFQKEPYIGLKAAWLTFWITVACATDMSLFGYDQGLFSGVVVTEDFLVVHDLVGTSKTKTLSTVTAIHDVGCFFGALVAFGIGERLGRKKSILLGTTLMAIGTLKCTSYSLPQIFIGRDSGETSFENGINTSTASIWQTKTSSPKWRGKLVFLDMVMNILGFSVVNWINYGLSFAGGAVFMFIFVLFATISWLPESPRWLMQKGYEKEAIEILSCIEDKPIDAPYFVAQKNEIEYTIYYERDNAIRWDDILLCRKTDSTDSKSLRRLILGAGTQFMQQFECINIMSYYLPTVLMKFVGLSDSMVRLLTAVNSITYLICTCCAVGLIERMGRRGLMMLFTAGQFFAFLIITIQLRYAEANAGTVEGQRFGSASIVFFFLFYIFFGLGMLEIPWLY…
>OG0000523|A9|FUN_001198-T1
MATSPPTSLSQALDFQPSSGPSTTLQLPSDIGIGNVTIGGYIACVMAKYALHYARHHPKMQHQVDLRSAVVQFYRPVFPTKPMTMTLREVSIGKGWSTLRVESFQGDKLTTSGDLVKGGIVRLTNFSIEGVTLQTGWRPSPEPKPIDLTKLETDSHPDWISYHCAFYPDGFRRGHSYAKAFIPRTPRREDTFVEQWIEPGWDCHPQGSLVRKGTGTDTYARWTNEMIQFIVEMPLPVQENLFPPIDGKPSTGSIAATLEFAEQQQKAREEGREDWRALEEDGSKTLKARMVNVSLTLSTEIKQRLPSEGVRWLYLRNECKRILNGRMDMEVLLFDEKMDLIAIIVTVVNPRSGFISGSYNLRSFYSDGTLNLNLKWIDRLFSQTPYHDWKDAVNCKSRG…
>OG0000524|82mAF|FUN_005803-T1
MAWVIKELQWKADILNKTGYVRVFDVGVTKSDTVISKDLQEALTERVRPLNDVPGDQKDYHPRSDQKVVDLVHQSLFPVIYGRAHVLLDRVIELDDCIGSMGEGELLPVPPDEELPCGVELTESGCRIVSHINNLHPMKHRGQYDIIEEIITQTIPLWEKSLSSRHFEEDRIEYTDVKYGEHLEPEPIPPWDGLNLEDYADTPNPWSEAEEDAYYELLEAWDASRPIRLPEPGEFRPHEETGYKRVDLRKEFPGQRIQVIVKLANIELTPESPDYEGGSCHIEGQLAIYYYDSENITPSTLSFRQHGRSDLRGFWYQQRHEFLQTVFGFGNDTSGYGETNVTQELGSVLCQEGRLLTFPNTVQHRVSSFSLADRSKPGHRRILALFLVDPHRRIISSAN…
>OG0000525|1mAF|FUN_001544-T1
MEPVGLAVGVVGLFGLFNTCLDVVKKYDAWKDFGSESRCLTAQFEAQKLRLQNWGEAVGVEQESASSKHHELLDDPRTRSNIQNLLLAIKDICGHEQALSLTTISRVETGSSEGPILRKHGYSLTSHGSKRQRFNWALRGKERRIAQVAQFSSLVDDLHSLVPVNGERGQGSRDTRGKFGDEGSWIVESKQLIERIEHDHEVETRRHIQTWLLGDYVSNERYEEYVERRVEDSCEWVLARLWFLEWSSPNFPSGPAKFLWINGPAGFGKSILCAKITEYMLLTSDTPTAHFFFSSDFERRDPFMAMRSWLSQLMFHTEALGFIREKWESTQGQRAARGDVLGLLRAIVSAIPECTFILDGLDECDWAKGSWPGNSDDSITSFLRALRRATAGTSTRILI…
>OG0000526|18mAF|FUN_007242-T1
MAGPEEMPDVQPTDVKRPSVDIESLQRKKFKTEELPLSPTQHRTIEDLLHAFKKRGGFDTTRKKLWTEFDEGEGKVEFTNLLVELAESEITREPELLSRERGKAATLIEGAVDRSDIYKTVEASLDALASKHLPAILESIREIRREQIGEEAAAREEQAGNKTDEDYAAHVKAKREEREKVWQETLRKQKEAEEEEARRKAEEKRKQRELDRQKEEEERARRREREEQRRAEQRAQDEQREKERQERYERRRREEREKYRDWRDRSRTRDRDSERDRDRDRSRYRRDRSLGHRSDRGLSPRLRDSRRDTSATPKEPTPAPPPPPPPPVDEKSLEEAALQLLLKEGEELAAKARQKPEFDFEEAEAIENGLKPPPTKPKGIAESKFSNTPTKSGSPAVET…
>OG0000527|11mAF|FUN_005007-T1
MSLTNESRGDKSPVDNKLLQPLEPVSTYGTVVENGTIEELGYVAVYRRVFRSLGNMCMVVALTTPLSAILVTAFYQISYGGYWGLSWGWIIPNVILIPEVLAIAELASSMPVNGSFYWWAGALAPPGWSHAISFVTGWLNVFTMFASTASFAYAVASSLSYAVTIAAPSMAWTNAQIMCLSLAVIVVWSGVMTLKLERIASVYIAMAILVLIQTLVFIFGLPISHKVQNRPFASARTVFGEYTNFSDWGLGVSVPYSWFCTLWVNSAWMVPVYVAEETHDASREIPKSLWYTFSITAVIGMVICLISAFCINDIEAAAADERHVFEDSGYPLMNLIYEHWGHAPTSAYFLFITPVGFIGGSGTLLTYASQIAAFARDGGFPWHERVAYVHPRLNLPIYS…
>OG0000528|82mAF|FUN_007341-T1
MNQETTTTTSSSQPPTTKKPSRHEKGSKKAPQKTFNPLQIGIQDFVTNNISPETLSQYGFSSETLHSSLPKRFTVYEPMLLLPVNAFSSPPAWSALYQSLTAPQQQTLYASLVKAFSRMGVTHVAINAPIALTDTQGQENRMRSPAGLVPLYGDFGPPPPAAASTASFSAEEEGQPSDEDLERAFWVHTMQNHGIVQIWAPLYTMFSRGNVTEKARVLGHGASPFEGLEVGQLGGQAVSDVGVVDMYAGIGYFVFSYLKRGVRRVWGWEINGWSVEGLRRGCEANGWGCRVVRVREDGGLSEGLLDLVGSLKDTDRVVLFHGDNRFAAEILGEIRRVMEEKGEWNRIRHVNLGLLPTSVDAWENACRMVDAQLGGWVHVHENVDLREIEQKKEDITVEF…
>OG0000529|8mAF|FUN_003337-T1
IARAAGVTVQELASTAINVQYALPDNGSEPCESSLTFEPVGGLDPTSQDIMLYALIDQHGGVRVSMSYRPSRVSTILATQLADYFSEAISSILRNPRTKVGDLHLLSVNDHERLLRWNTALHEPEFHCVHQAVTQVALRQPSAPAVCGFDGSFSYAQLEIQSTQLAAYIVVRGVTPATYVPLCFEKSRWTTVAMLAVMKAGATFVPLDPTHPITRLQELCRRVDACFVLTSVTQAHIGSKLADNVIVIGDRNYDHSARTADIPVIVDPEQPAYVLFTSGTTGSPKGVMIPHVSFLAAAQAQMRAFSIGLGSRVLQFSSYAFDVSVMEILTTLVAGGTVCVMSESERNRMLLDGVCPIVVTHAFVTPSIAGMLDAGRASWVETLVLLGEPMSTSHIKQWA…
>OG0000530|MOD1-580|FUN_012764-T1
MVAEILNLDHEPKFRPAIIQGYECKMWGQYPALVDASDTIVEGAVYHVQTAEDGMKLAAYETNNHRSESCIIKYMDGKEPAEEVGYTFKFVGNLRDLHEGRFELRAWLKLMGREDAVEKLDDRVSFCDGNRPSCSRCSQWRVPCQYSVAEDGRRPASKTYVLLLRQRIESLERLLERHGIDARESNVPEQLPLDKKSGMNGSIRHDDASSDMDSLAENFKGRLALDESLNFDQDGEMRYFGPTSGRLQFQGYSSNRVSIDGSAFSVSPPDQVSDSYGYIDPIDPITAGMGVPKDVQDHLIDLYFRWEQPWYAVVDEELFRESMNNGGRYWTPLLHNCILALGSRYSDRVDVRSDPDDPNTAGKSFLEEAKTQLHREMERPSLTTIQALGLIGMVYIAMG…
>OG0000531|21mAF|FUN_010962-T1
MVFDMKLCRLNLRMIPSFIFHTTHPYTKLIARPYSKPADTIALQQPMPQHTTVVPRSRNHPPYAAVRKPKIVVVGCSYAGMSATLTLTALKGGLPIPFASYGDYSHLQNVPSVQDFDITVVDERDGFFHSVGAPLAHISPAETSVMWKVYKGFSELSRPDIDFVQGTVISIDPTSQVMRYQDLEGRSQHLKYDYILISSGLRRPWPIVPRSRHFCSYLSDASTFIEKIIEAEKLGVVVVGGGAIGVEFAGKIKTHYTGTPVTLVHSRHQLLSNEPLPEEFKTRTLELLRAQGIDVILNQRADVQELPDGTFYVKFQDGNRLNTGMVIMAMACPTPSSQFLPSYILSNGSINTDSNLQIISRDEVIPRMFAAGDIVNVAGIKLGGNAMLMGSVAAANIYS…
>OG0000532|36mAF|FUN_010868-T1
MDPDRQTSDGIDTPRDDLQNSDDVGEGSSMPSFVSSPRSDSRTGDGPGEKIVDGEGDSIEVPELTMSGDTRPIDGLYESNSGPSGCYHKHAKLDNMAGDINDPRSFQARWELMQNANGNIDKELDGVSLGLSSSDMRDSFAFPFDHFDPFVIFGVKTPKKRMAFPFAHWEPSLFGFDPGEDKKEKWIKTSKADSPLKRVMEMVGFNDVKKEFLSILGRVKAALINEAQLETIKTLRLNLLISGHAESERSMIADLYIKLLEFFGLSSRCSCTKPNDVKCKIDDGERGVIVLDNDISFYHHDPDKHVLIGLGSREHIRNILSASWATRRFHVRFDLKGYSEDQLLAILVNELKESNLRVQGGLNAPFLRMFVRQMRNRQNDPNNVGLEQVKAEIKKVVSR…
>OG0000533|10mAF|FUN_006079-T1
MPFRPDSPVELPNGRLVCGSHHLVVCPFCTVDYSFMEEILNEDQEASEDSQDSQDEDMSYKERTFDDMTRLRVGTGRVIPTKFHPRNTRDTPRSLFPPGISTNASPHVSRFIHRTNPKQFLIYTDGACLDNGGANPKAGCGIVFKPGDAGYLHFPLENEGPTSEAHPQTSNRAELRAVIAALRFRFWTGEGFNSFVIATDYEYVVEGVTSWVRGWIRRGWKTSMGAAVKNRDLWECLLGEMERWDSNGMEVKFWRIPRDWNADADYHARHAASEDTRGGFRDIKGILV
>OG0000534|4mAF|FUN_011126-T1
MSSNNFRITEHTVPGCHIREYAGSTAGRQEDVLRLHVKQYTPLNPPEPLSPEAVTITVLALPRYIHDYSPWSPPKELYEPLWDEILQRAERNSFQIRSIWVAEAANMGMSAIFNEDKLSIDSSWMGHPRDLLLMINHFRDEMPRPLVRLGHSFGGNIITNLVFLYPRLFTTLILLDPVIQLNPPPMGFGSDPPSAINFTLYRQDVWPNRQAATEVYKKMFPKMDPRCVDRMTKFGFRDLPTDLYPESLEGSDPANPPVTLTTSKNPDMIAQIRENFSARTLDGRIQIDRSTRAEMDPVAAFFPMYCPEPRATFFRLPTLRPSMLWVLGEKSYLRLDEVREGIKICGHGIGGSGGDSQGKVKEAVIPKGSHLFPFENVAEAAEISSAWLGKEVQSFDIAE…
>OG0000535|D8|FUN_005862-T1
MKNISRDMVRKNGKLVSCEPCRISKIRCDHQQPTCRRCDIRGLSSKCYYHPAPLTRPRKKRQAPRSVSPANPSREDEVFDVSCSRSDSIAPTGSQMGVTSASQPTYLGSTSFMSAFDHGQQDMCLSTPKTAHASTLRKAWSADFTHVFPRLVQLLRPLRLYEDLVTDKYYRSSFTVIPAPLVLTPLRLLRNHWDRERWPHEGLGSQITQNTATQSIKVEANMTTDRFYNLFTGANLRWEFVGIIFAMAGLGASVSSSSPLLSLNGKDEISSDTFTMEMAAASHACLEICRQYDNVNDLVVWLNYAYFVLASNIMGETSNANALYSAMHKANREIGHQIYTQFGDLVSCIHAMGLHRPHSPESSIPFFLSQTRKRVFAASYRTDKNLATFLGRPPRLPYH…
>OG0000536|67mAF|FUN_005911-T1
MKFFSSLALLVSAVAANPILRTRDTPKNFHLKTTGADNSAHNDLYVYGYHTGAGFNDAVLTSDVGTASPAFLNGTNVQFSLDTPFPWGLVMRPQNNYGGKLPPPSCPDLGTKEHRINISTAWEPVEINTGYGSGSFSINDDSLEWSEQQGFGGWLGKFSSLVEPSIRCQELATNIPAIVCDWYHNAPQLFYLYKYREPTIPSSCSKVQLAVEPVS
>OG0000537|10mAF|FUN_010392-T1
MEETVRLATARMIPAPPPVDIPKSYETLLLTDVKVSHHPEGAPVATPVVVVTLNRPDKNNAFSTHLMDAFEKLFPLFDVDERVKVVVLTATGKIFCAGADLKEPYKPAKERPLDFRDPGGRMALSIYRCRKPTIAALQGSAVGIDIAVTLPCAIGIACEQAKYGFVFARRGLTLESCSSFFLLRLIGYSHAMFLLTTGHMLPPTSLHFGSLFAETRPDPEQVLSRTLELATEIAENVSLLAWHLNHALMWRNPGTAEGTHIVDSTVIYHMFDGRDMEEGTRSFLEKRKPHFTATLEDAPPNYPWWTEIDTGRRVRASKL
>OG0000538|64mAF|FUN_009930-T1
MQPDTTDILSRTIIPTNTSTNEKVQEIWTFLHSIDAMCQADEASITRVMSDEQLNSLLLRDFEKPILWRNFAERYPLHGIPSSISDFLRELGQLGIEKLEAHNYAEEDTNDELYLDEIVQHFAAPPETRPPLNFLDIRNLILSRVPVHVNQVDLLRLAQRRKAGSAGKGRPLKVLRDYADHEFFLLSSRHSISPLHVDTAGQLTYIVGISGCKTWYLPRRFTAAKYEILAKFGSSTPEAYYDGWVKVDIMPGDLLIMPPGCPHAVFTPENALTFGGNFYTLPHLGSSLRVLGLQAQFNFVFSNESITEQDYENFLVMLEAYKDEMDLQQMGSVASSGITWGITNQHKNRKDVSKIWTLGTAIAAGVLSPKERTDLGVHHLTATVGTESSKRRVENALTQ…
>OG0000539|15mAF|FUN_011040-T1
MTPTVKSTHGEMRSIEEIRQRWSVLFRDNNNTSDLRATLRSEQGENLCNDGLRSICWKAFLHFDNLDRTRWPQKISESRSAYGALKAHFMKYIEHPDDLQSTVDPLADDEESPWQTLRQDEQMRADISQDVDRCLQENFFFREPTTKAKMTDILFIYAKLNPDLGYRQGMHELLAPIIWVIDRDAIEATSWEGVDDTEEDDSSMLQLLDASYVEHDSFTLFCSVMQTARVYYEHNRQRSASGQMDVVPIVNQCEHIHNDLLTTTDLELADHLQALEILPQIFLTRWMRLLFGREFQFQDVLILWDFLFSEGLRQELVEFVCIAMLLRIRWQLLDADSSTALTMLLRYPSPHPHEPYSFVLDGLYLEQNPTSDRGTFIISKYSGKPPDSLKRASQPGTRH…
>OG0000540|11mAF|FUN_004831-T1
MTVLPTSITLRPGPPDALQRVATVLSKLKSDDYYAYERTGVWYLGIGNRSSVTIDPEGRKATFSTNGKDEVRSIDGGVTDVVREYTSANEDCGTRIYGYIGFSYALLLRGIPHTAGEWPMLSLMVPRTEVVFYPDRITLTGVDKRETVELSALVDDTTCIEPSPGHPIDTNTRASEYVEQVEAALADIRAEKYTKVIPSRAVSLPWRVDMPGTLLCGRQHNNPARSFCLRHGNNQAIGFSPELVMSLRDGKVTTEPLAGTRSQEEGGDKSKKLKEALVSDPKEIVEHVLSVKEAINELDRLCSPGTVVVDDLMTVRPRGSVQHLGSTVSGALLPGKDAWDAFNILFPSITATGIPKQAALEGIGRLEKHPRELYSGAILLIEDPETWDVALVLRTVFQG…
>OG0000541|GA8_6|FUN_002910-T1
MAFYASGIKKALHILPYATAIVSPAHWNSASTSNFDTILVYDLLSDCQAVLTSRRAHIIRYTTLHLPTELISSVTKPKSRATRHLSAAEFKFRLQRSESSARSDSQDAKIYVLASPSHNICDVHQARHRADAAIYRYHSQPHLSLTLRSTSTGDYCDVYLTHDSMSVRKAHNAGRNHLRNVLEYYQQIGQEKAQSVIDSITSSYAAEGQAVPNPAMAPPGAFPPPFPFPGRPGQLPPPPFGFPPPGGPNGAPGMPPPPGAKGLPFPPPFPQASGAPGSLPPLPNMPAGNVPFPPPPGGFPPNFQIPAPGAPGAPGFPPMPGAIPGQPGFSPSSTPGISGPPGQEGGYAPPPGAGSAGLPGPPPGLGEPR
>OG0000542|12mAF|FUN_009132-T1
MHLIVFTELWAKTKAQRQQSKDTPRAPRDQVRPSPWPEVSSPNQLISPHRDPLDLLAGEAARAPHTSINRNVTSPGCSSSKPGNDVLAVATPEVYDSASRDGLSGINLHTNGTEFYGNSSNLAFLGNLYARARNQAEARTPDLPENMPPNIPDEGHRQTPDQQSTMKYVSPRKARHLTVDKERETAKPATSATQLSIVNLLYNPGYSSTSPPQINGRPEDDGNRQSSTVGNQKKSPRTFADHEDAVALAIDELSDEAQLEIEKIFIGSYFSNKHYIHPLLCKNAFMQRCEQEAFVTSKRRAFYRRSSKFKGLYFAVVALGAINASPDETSLLDHYANCSADGRKSNFGGKLSALDFADFYFGITKQALGDIFESCSLESAQALLLLSVFCQNALRPHSC…
>OG0000543|10mAF|FUN_009832-T1
MERPGFIETPGRRVTRSSAVASETNTDDTSDSAVDMVRGSKSVTRRRTSGKTKTEDILEEEAKTVATNGHTISTEKKPRIVDGWEEGKDPKVDYSGHFEFGGSWGVLSMMIGFPMLMYYMWIGAVYYDGKFPRASEGQSTLAFIAHLANLVYVGAFPSIKAWTIYWVFFLFEGACYLLLPGITVMGRPLPHLGGKQLPYYCSAVWSFYTSILLALTLHFTGIFKLYTIIDEFGSLMSVAIISGFLVSFVAYFSALARGAQHRMTGYPIYDFFMGAELNPRMFGILDFKMFFEVRLPWYILLFVTMGAAARQYEVYGYVSGEVGFLLMAHFLYANACSKGEECIVSTWDMYYEKWGFMLIFWNLAGVPLSYCHCTIYLANHDPATYHWNRYFLTFLYIAY…
>OG0000544|10mAF|FUN_010102-T1
MSEAQTRSSASRGRVSARGGRGGYSSRGGRGGSRSAKADNSDSTPATFEDEGEIGQMKKKYANTLPMLKELFPDWTDEDLVFALEDADGDLEEAIDRITEGNVSQWGEVKKKTTDRSRPKPKEAQSTPTESTTAPIRGGRGRGGFESRGGRARGDRGRGGRGGRAGAHTNGSRPEKPAAPATVETATPEVTKTEKPADAEPTAPELADASKETPKDASKSNVIPEGTKKGWASLFAKPAPPPQQKPAAPAPVPAPAPAPAPAAAPAPAPAPAAAPVPEKPVAESVPEQKEQQEQKEPKEQKAPEPAPVPIPPPIPVPMEKAPEPAIPQPLEKPAVPAPATEVAAPKDDLTKTNLAQIPDVSPPAPTATAASTVGSALDANNAAAATPTRPAPAYPTSAL…
>OG0000545|new_GA1_13|FUN_012705-T1
MQADFQKEQERYIYLIMNIGNCLYSDGRWKEVEQLEVQAMELCKQVLGAEYPDTLISMANLVLTYWKQGLWKEAEKLEIQVMEIRKQVLGPEHPDTLTSMANLVSTYWKQGRWKEAEELEIQEMEIHKQVLGPEHLDTLTSMANLASTYWKQGRWKEAEELEIQEMELRKQVLGPEHPETLTSMNNLAYTWKLLGKVQDALALMEKCVELRRNLLGPDHPHTISSIDTLRDWEMEMSSLSKKPTQQTPATNSRALSTHNNPPEQIKSDYKPVTGASYEPGSEERKLLKAAPVEMKSAVTGIPSITNGERIRTGHKSQKMDPEKAIQGALGATKSWANMSFKERCAIYNKAAKLVESPEYRWKPMAASMIDQGKTSTPKQFDLSSSRLEYRPIEGFVLAI…
>OG0000546|GA6_10|FUN_012279-T1
MGFHIKQLFRKSRHRKSEKETECRSQDHINTNGVSPDAEALGTDACPAIEEAENNPQNQQQNCTTDNSDSAQSDRQDLWKAAYANLDPEDQRRLTLLYDSNGASHTNRESQMVEIVNTVIETTKKQYDEHQRRGLKIKRSRGDDINIRDSVLKIVSATLSFRDIIMAVAVFDPTGYADKVWGLVSVGLGMIQNHQDLQASIFQASEFLTDVLSRCAFIEIDCSGRSSNPRVKDMLRSAIIRVYTAILRYSANVILTQQSGAGRKFVLSVTALTDQPLSTLKAAIGEEEAQLEKWVSIDQRLFWKEKAEEILCQIDNVLSGIQDISREMELYQLTMADGAAFDSYKNQHEVECLPGTRIDLLKHIADWSHLSQSERIFWLNGMAGTGKSTVSRTVCRLLQ…
>OG0000547|61mAF|FUN_000775-T1
MYRGTSPLRITRYSIAKIATLERVIETPELYELSSSSLTRPEHIHSSSKINSPLVAPQTEPTSNNNILILILSLSLSNSPQSNSDQSLRIIPKMKLPASLVLLLLGGAIAAPTDLGGKEPEYEVCQLPPDHKGKVHLGEDGVLREFDLEKKVTAFWPLSPKQIKEFHDRFPKEEREKLHKAFEGVDGWNVKDVEKLLYPNEKYWPKFEEEEKEKKEKKEKYRRGDGGWWEKDEHEKDGHEKEGHEKEEYEKEGHEKEDHEKEKWGKEEEEKEKEKHEKDEKEKYEKEKHEKHEKDEKEKWEKEKHEEGENEKEGHGKENWEKEKAQKEKKERERLEKEKYEKEKAEKERQKHEKEEAEERYRQKEQRERERAKHEKEEKEHKGFEKDEIERQKHEKERQ…
>OG0000548|29mAF|FUN_002229-T1
METAIRWSPSSTTAEQRFLSVDVVGKAFRLCKVTSFDGQNLEHEVLAAHTKVPAFRAFDWSPADESLVAVGQSSGDATILRLNSESQESFSFPIRHQRYCNAVAFSTHGLLAAGLDRVRNDFCLNVWDVNQRLAMRGGKGVVEPLRKLASSEPITSVKFFRDQPDTLVAGVKGQYVRIYDLREGPGNPALQFPTRCVHGLAIDWLDENYIASCLTSNDPTICIWDRRVGSRYTTPGVGPANTLETGQPGPALEFKNVIAPKSTIWSLRFSRTKRGCLGVLANTGHFKTYDVAKEYLSEEYRSSMDETLGQESSKNYPEQIYTKYVRDVSSPFNHPTRGYPESERIVSFDFLNMSPSNEPTALTLSGNGQVNIITTKQPSPPVRLSSQGLLIRGTSGDDA…
>OG0000549|63mAF|FUN_005118-T1
MGDTTTPSNGENRQWVIKVAAWPLFSVCTVLVALRIWTRARVIRPLGWDDAFIVLSMWQACATVESVLSTISVHYGTGRHTTELSETQCILSGKFNWMSQGFHVMATNWGKTSVALFLLRIMRKVKHHQIVIYGGITFLTIINTMALYTMYGQCTPTEKLWDNKIEGSCWSPTVQKNYAFFQGSASAFSDFALAIYPPRTIAGLQMPRKVKIGLSCVLSLGIVAMAAAIVKTINLSSLTERADLTWDTVDLSIWTSIEQYLIILAACIPTMTPLVNILLHKRPSKRNTARARTHPGNPYGRGQGYAQFGGRSLDYALGTYGDAWATARRDKGDGDSEDPIMNEETSQGIMKTTEIHIQSDVDVDQRGSYIRASVSQNFLVTNFVIFPIGSCICHVWGAE…
>OG0000550|1_1|FUN_007548-T1
MTWTRGEVETLLPLPTHLSSVAPGKYAVKCEQSYEVTAHDGYIQAKVWFKLPALTDSFIDRLKTIQLFAKSMDQRYVSDVDAGTWTWFELVLLGNAHTKNPLIRDNVEYIWKSHFNPMATSEYTWPGNFLGVRICARFPGWWTFVQKGYLVVEIGDKPVTRLPPQFGEFSLLQETLQEVNERLPTEYDLAVPPMRADGFDAGTERPLRVLPLDGGRVRGLCSLYILREVMQRRSPEGKPRKPCEVFDMIAGTSTGGLCAIMLGRLEMTVDECIEAYNRFMKKIFNVSSLRKNTRLVWKGSRFSADNIEAVIKELIKERLGDSEAPLLNEHSQCKVFVLAVRQDAANSKGPVHLRSYVNTQQKSLIPNVKAWEAARATSAAPTYFPPMEVSTDKGVKHKL…
>OG0000551|13mAF|FUN_000857-T1
MDPITIVGLVSSIITFIDFGRKIIQGAQQAKSKEETEAIDVTVSELQRLCMTLQTDKALQNEHEKALCRLAERCKTVSEEIIDLLGKSEINDKLDSLVYMNDDNGTRLNMLQSYILQLRQGVQASSLGKDTQQQLRQLLGLSENAAKRMAQQRILNALAFRAMRRRINAVEEAHQQTFRWMFEEKSTPGTEHDNCRDHIPEYKRDVAARLFKDWLSRGQGIFHITGKLGSGKSTLMKFLYNHPQTRQELEHWAGDRKLVFANFFFWKPGHELQNSIKGLLQSILHDLLAQCPDLITVVFPKHWDQVYGGPFSVPSKLEFQPNEIREAFRRSIEDGALYHKCRFCFFIDGLDEYQETNQDDFKTMVEMLWSWTDIAPEGVKVCVSSREYNVFLNGFPPDR…
>OG0000552|10mAF|FUN_003587-T1
MISLPDQHSSLDHDLPPEKKIITEISTDQESSDGEIIKDWDDKEENALRRKIDFILIPILGLAFFALQVDRGNISAALTSTITEDLGITTNQINIGTQLLSAGIVITEIPSNIILQRIGPQIWLSIQLFAWGLVATFQAFVQSYPAYLVTRLLLGLLEGGFIPGALYYLSTWYKRGETSFRTTLFFFGQMFAAATSSLISAGLLKLDGKCGFAGWQWIFLVEGLITIFAGIIFTLLVPPKAGNGYALVGLKRWSYFTPRESHIIRNRVLLDDPHKAHGHIKITAKDIWNTVRQPTTLQHFFITLVAMSGFQGLTQYTPSMIKSFGFNAIQANALASVPIYCSMVWCLVLSYFADRTGHRGPFVLLSITWNVISYACLRTMPYSSSSWHKYGVIAVANVI…
>OG0000553|33mAF|FUN_007646-T1
MSTFMPTQQTTSLTSSEARLVNMGPADELLDPGRHELIMQLLHTIEEPEIDSTAWACLWFADLSNIRRLLQKCGQCQDFCFTVRFGLQSESFNKMIKTRKWLDQPYEEVLANATSGAARSKNQLYAARSDEDLKEYCEDPEEPEIEEAPTKKRRRASSSQKPSEISRRSAEQGSEYSSAIASSATCNERDNNTCVLTGFREPLEVAHIYPYSIEQKEEDLKDFWMILRMFWPREKVETWKKQVSGPAGTESCSNMMCMVNVAQNLWGKARFALKPLSISEDQKVLKVQFYWLPRHSYSREMPAIRTPSPFPGNLSSSTVNGQHSAKLFNIATDTKLCSGDIITFETNDPVGHPLPSMELLNMQWVLHRVLALSGVANATDEDLEPESYQEDTESDTEEE
>OG0000554|17mAF|FUN_008826-T1
MEQSKVTCFTRMRSKVHHICNRKGKEKEKQESELPSSLAPAIVDPQEQADSEPAVKPAIIEVQSIGEASASGAILDESTLPEPLSLQTCGEDDNREQIKPETPERPQNAKRDLWHEAYVRLAPELQENLKSLGFDQQSPEPVKQRIEGVLAEAKRQRDKCEEKDWIIKVGDHEIKVRDTAVQIIGWVTKIGDLAVGFAQPAEGPWSVIKLLLGGIEVYDKEKGALLSIVENVTRVIYSGQIYESIYKLDKAGVEPTSRLYDVLVEIYNFILELVIKSTDVSSNTAVQFLKSVFDPEKASDMLCTLRDHKSRLADAVRVCEATAQANLDSLLRIQLEDAHMALVGVTHRIENVVQRMDDQERDKLLSWISDIKYGNHHDHVVERRTPETGTWLIRHETFR…
>OG0000555|10mAF|FUN_005219-T1
MISGDRMSSTSSLRPRRYKAVIACTTCRRRKVKCDGLRPVCGRCQRKRELQRTCTYIAASDHRSSTGNHHHSSAVVSPQLPTPATSAQINSGNLDAISPPSAHSPVNPGEFSFEVRAAVDARLGLPSPKKRCPIPLTDAPLFGLLSIPDSINPIANPADNVLPPRRHADHLVNLYWQCLDPLEPLLDQRSFGTTYQALFDEREIECNEQIFLCILNLIFALSTQLQESTPSEQRNSASRTFFLRAWHLLRPEVILWQAGSLETVQCLILMTQYLRCTSNLHQTWMALGSAVRIALSIGLDRSGREISEPQRENDVTPDVWQQCVFMDRSLSWSLGRSSSAPRVPFSSNSLRNGSNPPNYDSNAVTSVSEKMQELTKITGYINLSQIPTSRNPAEGLDLA…
>OG0000556|15mAF|FUN_000412-T1
MYLGDYEEAERSDTAEVFCKPATRNGACIALYITGRSGEPNGRIRLSPQDAIKVKSELGYPDVSYTLSDLIDDAEDKDNCAVRQGRIDATRIRSWIDCCIRDHGQYCCPPSMKKVHTGMGELPTYLASGTKRRILRLMLVDILEERLVEHSVSEIPEISYVALSYTPMLQTTTENLTQLRMPGAFSTKNVTLPRTVRDGMALVKEIGYRFLWVDTICIVQDDPNKRDQIQVMNLIYRRARLTIVAMAGENANSGLPGVMQGTLIETPTAVIDGYKLQAKPPSFETELKRPRHSTRGWTYQEMLLSPRCLFISPYQYYFRCTIRLWPETWLNYHTSQPVSTLIWPTLSGTPSSDLLISGYEHYVEAYTRRQLTYDNDILNAFTAVLEVLSLLFSTTFHDA…
>OG0000557|24mAF|FUN_003622-T1
MHHLTVDLRNTEAPTRDAPGDVPASLPSAKDSKQHPRRGGDENASVYFIGTATTIIEWEGLRVMTDPNFLHAGDHVHLGPGVTSTRRTNPAVDLHELPRVDVVLLSHYHGDHFDQKVESSLRRDLPIITTPHAKSTLTSKGEDSFTRVYDLEPFQDATIDITGNTSKKQARVRVTGMPGKHVPTGVIEKLNDLVSAVYLPITSNFLPEGAQKIKMHQSIPPTNGWMIELGYSDGSSTTDLTVGYRIYISGDTLLIDDLKEIPRRYADQKIDLMLAHLGGTTVPSPALGPLAMMVTMDAKQGVQLMQLIRPDVTIPIHYDDYDVFASSLEDFRKQVEEAGLGSGVVYLDRGEEYRFRVRA
>OG0000558|5mAF|FUN_006865-T1
MINTKYDVTSIAPILQVHPSDGSHGSLVMLRTNENQPKVFRGLVSQAGPRNTHRPVENTVTSQSMPSVAASSSERSYHGPCLPSQDASLLTGSFHCPSCRHKRWDQSPPQFDRSAPSSNASRGSTPGVNGYSRVTSPREYASIDGRRTLTALGPLAGPTQVLSIRSPPDVDRHQSSEDHGNFATPETDVLSRARNLLVDYGQLDADKDIRPELLLKLASMMTELEAQQSLQQEVQELKAENVALRNENANFRGYFTSRLPTNEPMINSSSNIIPPIFPRPSSDTRRAISFARQLMHISHELLTTWGSNSAGVVTKIQTSRKFDRIQLVGKQPQDIHQMAEAYYKSLSATISMRTGIKWIVKGSFNRAQSKVEQRSNELRGYAEAIMQPK
>OG0000559|A1_2|FUN_006849-T1
MAATSSPGYVGNLSWDQEAKLRQIWSIILTLNDIPQPEFQDVTLKNEEKRPRSIHRRSSSLTKTVSNTTKSNLPKDLDQTLLGLGINGSELKTVRDCLNQASIDEIRRSLLSTAKQDHPDSLLLRFLRARKWDVSKAFAMMLEALVWRVKEQHVDEMIVSNSELRALKEEQDKSNPAKAKAGSAFLAQMRMGKCYVHGTDRAGRPIGIVKARLHNPKAQSEEVIKRYILHIIESARLVLVPPVESVVRTNQVFTSTKDKSLNATNEYAPVKFLIDCFQANYPESLGVMLIHNAPWIFSGIWKVIKGWMDPVIVSKVDFTYTAADLEKHIAPEHLVKELGGKDQYEYKFIEPVEGENEKMADTVTRDAVLSEREKIGEDLLKATAEWIKVAKEDDGDKIA…
>OG0000560|29mAF|FUN_011814-T1
MEYTIRGVCGQEGCRETRYYLDNGLWFCRRGHQQEGRQVEEEPDDFGTQGKTNRVKKAVTEKGAKTYRGRQAYRLFLQVYQLILWKQCHALVQSRGFPAQLEVRPHWFNLTLRCRLTIKVQHVVRDLWALRLETYLNKIQDSSDGGEIEFFSSQPTADQEEPDIVKFGGKHLQWPRLVDSVALCYLGALLMRLPVGIGDFHRMIMYGDIPYIRITRSIPREMRDKLPQEYLSIIETTRLLKAEHLHKAVLQLSLLYRHKFGVHFPALNLPPILYHYIRRLALPVDIYSAVKRLQVLLGFSFEFPKGLASRSRPHDLPEVQLITLIVISTKLLFPFDDLKRYPASAKEPTTQVIDWKHWAQAQRQFDSRETARGRIGKGNEILVDERDVFHMTPSQLDEY…
>OG0000561|10mAF|FUN_008284-T1
MRCAVATLRADTRFASLKRVCQYHRFNHRIPRGFHSSTCRYQLPEGTGSDPRLEGLGKVIEDEYAVIREVYDTPKHAIVLAHGLLGFDELRLAGPYFPGVQYWRGIKEALSVKGIEVITATVPPSGSIEARAEELAKDIAAGAQGKAVNIIAGLDSRYMISHLQPKDFKVLSLTTIATPHRGSAVADYILKQIGDERLAQVYYALEQIKFETGAFSQLTRDYMEKTFNPTTPDVEDVRYFSYGASMQPSFWSVFRLSHRYLEQVEGYNDGLVSVASSKWGGKDGYKGTLMGVNHLDLINWTNRMKWLAGKITGNRRRFNAIAFYLAIADMLAKEGL
>OG0000562|10mAF|FUN_009313-T1
MDKYTKALELIDAAHAQDPKTITPPDSPIPIPYELHYANKMTKYLSLRCPSAPDTLRLAIRAQHLKRWEVPRSSYPMTKIGYHSWRSGLQKRQAEIAEGICLEAGYSAEEAGRVAALVRKEGLKSDSETQVLEDVACLVFLDDQFEEFEKGYEEEKVLGILRKTWAKMSDEGRNLALKIDMSERAKDLVGKALKG
>OG0000563|21mAF|FUN_004253-T1
MLWHEVGQYIVLKQVVQQDFILIERNRGSVGGAVRLSYLPDIETLIIKVPSREHEKAHINLSSCLTRKVTMIVTFITAPAEFGPFLFRVEGRREPFIRHRRTVAMMGVGDLEFQGLGVMKYIGPAASPKESDSAWINDLLRPGGGRRVVDRQLEWSDESHIAVQGHKEWPKDRRRKHRVQATESRHNQNQLGLIPPTVRGVVLQLEVEKVIGRASNPPLEQDIVFISAELLEWARPSKARIARLEEENRRLRDAISSLKEQVDSQHADTIRSVTSSFESQHHDLIYPPTVRTNANADHGVVCSHTDIYGFRNKQWTTTFDTVGQSHGPTSAVADEITSNRAMRKRGEPEPQEEHDAIRNQLVADAARLRQLEKFNSSTNIYDFDGVNPELAMHLLSLYW…
>OG0000564|GA13_9|FUN_005210-T1
MPLIRKRRADPPPSNSEADSSGSEEDQSQGPTPQRRRTSNQNQHQTQASASDTDDDATHHPSSTDVMVKKMVRLALASEYARQPIRRTEISAKVLGDQGVRQFKVVFESAQKVLREKFGMQMMELPGRERVTIHDRRAAQKVEKPSSTNKSWIVGSTLPAAYRRPEILPPTKAPWESTYTGLYSFIIAVIMLNGGSLPEQKLDRYLARTNADTYTPIDRTDRLLQRLCKEGYLVRTREMDGGEELVEYMVGPRGKMEVGTAGVAGLVREVYGVGNTEEQREDFEARLARSLGIKVPEPREEEEEQNGDVEGEETQRRQSQRRGRTEEEEESEDEDEDEEEEEEEEEEEEEEEEEEEEEEEDSD
>OG0000565|12mAF|FUN_004100-T1
MSSSTAPQGVATHLSANGLIGITWAGVALSVAFTSIRIAIRLQRMKHLLADDYFVLFGLALLITNAVLQTIQAPHLYYMTLTPTGEDIKYHSLRYVHLEFVIIGLFWSILWSIKGSFLALFWMISDGLPKYRRACAGIAIFAFIAYVGCWLASALNCHPPSDYFRFGKCTKPADIKGSVISISYSTAVDIITDLMIMALPLRILWKAKITRQQKIGLGVVFCVGFIIIATAIVRAIEITGRAYSDQVGLAIWSIAESSISVIVGCLPPFKSFISRNSSTNQYPYGSSGYTANRYDRSATSARKKRSLITTSLSEVPLPLEDMKSYRDLGYESHRQNVHITGGVDGPDGLGNTSWFKTSEDEPRGEIRMVKDTSIKEALQKAGQSNDQGQEPYIPIDTAI…
>OG0000566|10mAF|FUN_000442-T1
MSKNHRLWPLLSFRHSREKADTDTDPAGLIASHGHDTRSETPDDHLQTSDSRRRRSISWLRISNRNKNKDAETKPTKLDQEEANTQPYLSQTEYKDEPDTSEGKLSGSAGSIMSAQGTPIKEEEEGQDEASIARLGEAVMKDLWSEAYKKLHSDNASLIESYEKGLLATETDQMVGRSSTKQGKTDRQKRIQDLVFCRLQDMEQGRFDIPKRSRQGVIGDYIRRAVHSILYAKDFVTAAISAEPHAALAWAGVVMVLPLFLKPFTQREDAVAGLEFISDLLIRYQIIQNSLVRIFMDVLGESTPEDRFKLGLRLRERTITLYSQVLEYQIRLTKQLSRSGLFQYMRDIATADDWKEMLTEIKCTDKSIEDILGDWSKKTVQEIHAELTSMKREVERQLN…
>OG0000567|A1_9|FUN_005196-T1
MEFRSGESANPRKRPHGADDENVEDSGTATAAEGFFEALSEAGVTNCFVNLGSDHPAMLEAMIKAKQENSSKFPTIITCPSELVALSAALGYAQVTGIPQCVIVHVDCGTLAMGQSIHNASVGRVPVLCFAGLSPFTQNGELLGSRTEFIHWLQDVPDQAAILRQYCRYSGEIKTGRNIKEMVYRALHFAMSDSKGPVYLTAAREVLEEHVDRRFLGEEILSPIIPSALPESEVELIGSTLINAKKPLVIAGYLGRNPQAPPLLAELCDKLPISVLESVGSDMSMRTDHEAYLGVTITTHPAVCEADVILILDCDVPWIPTAGKPQKGTTVFHLDVDPLKQQMPLFSINATRRLKVSCEVALRQLNAYIDKQGIEKTNYATAFEARANRYLRRKEDLRA…
>OG0000568|GA6_23|FUN_001777-T1
MEQCCSNLAFPEAAEVKEPNSVRRPAPVRLNRDKVTEYVADNVREDPVPFPIAIVGMGMRLPGGVSSGREFWDFLVNKRDGLCRVPETRYNVDAFYDEAREGAVRTKHGYFLEQDIAQVDVGFFGISKLEAEKLDPQQRLLLEVVWECMENAGQTNWQGTNIGCFVGVFGEDWLDLLSKDTQQHDRYRVMSAGDFALSNRLSYEYDLTGPSVTVRTGCSSSMVGLHEACQAIYTGDCSSAIVAGTSLIMSPTMTTTMSENLVLSSSGICRTFDAAADGYGRGEAINAVYIKPLDDALANADPIRAIIRSTAVNCDGKTPSITTPGSKAQERLIRRAYKKAHIEGDDILKTAFFECHGTGTIAGDTAETTGVANIFGEKGIYIGATATAANPKQVKPNVG…
>OG0000569|10mAF|FUN_002530-T1
MPLKAVDEGKRRSRTRSKIALACNSCREKKIRCDGTKPICGPCVRRSYRNDQCVYNPENSRSTSRDEYLHALHQRIKDLEDICSRAGVVVHNPSTPQSGLPLDSTGHGETPPQGASLSSALRHSEHESMGQNPTPVTSNTRLAPACILPGTQGEHDNSHTRSAEEDATDIYESPLFDEGEGHITGMGQIILSGAGSEEQRGSTRLQYYGTSSTASLMRFAWQRMPSRPAGTSAETRYSRLQDTSDNYGIDDFLLPPRAFADQLVKHFFDKVFNLYPFFHRPSFEAAYRNLWRAEDEPIIAAPTVLQVGLGSSAESGPKSIVFQCALNLIFALGCQFADIAPEEAEAVANSFFLRAKKFIGLDFLDINTLGVVQTLLITALFLQSSPYPSRCWHSVGNAC…
>OG0000570|10mAF|FUN_004253-T1
MTEYNGRRAPNFSQYLDDLNAIPSPYDQAVQQQQGSYNLDADLSLFTNAEFFDFDNFGDLNLPGFDSVESDRMKKENNQATGQNPDMEFLDLFGGFSNMPDYSATGFNSVNAQSQPTSLQNAQFSTVPQMPNGPANAVSSPNESISTSSSSPAAQPQAPAPAASTPSSAAAPKRKNTQKSAAMSVEEAARVAAEEDKRRRNTAASARFRVKKKMREQALEKTVKETTEKNTALEARVTALELENQWLKNLITEKNGQSSEEGKKSENDIADMFKKFLASQKAEGQRSSAESRIGVGTA
>OG0000571|37mAF|FUN_001534-T1
MFVWSILLTLLLAGTSHGKAVFTHFMVGNTGNYIGSDFHDDITKAKEAHIDAFALNMANADPVNDAVVSIFFQEAERLGFHDVINMINNYGGKASYYHYEGKPLVSTFEGPANSDDWLIIKQSTGCFFVPDWSSLGAKPAVELGTADGLFNWAAWPWGGQEMNTYVDASGDNLWYDRWQEIWYLKPPFVQIISWNDYGESHYIGPLRDYAMEAFDIGRAPYNYVTDMPHDGWRLFLPFLIDTYNSGGTSGNTASQLQIEFHPTEIVQDHIFFSALLSAPATVTVSVGGVSQQASWTWQPDGGVGIYHGSVPFGSSLGDVVVTLSRSGKQIAQVHGSSISTNCVKGLTNWNAWVGSASASESVNAKPETNLFNQKCINGTGANNFAGLCEFGCKYGYCPL…
>OG0000572|10mAF|FUN_004540-T1
MEPLSALGLATAVIQITQFTGQLIRGTSHASQAADGLLLTNANIKDVAGTLLSLTEQLVFPPSFVTLSGEERLLHEICLECRKVSESVLDRLGKLQRQQPLNRWDQVRQTFGQLLGQGETNALATKLGNIREQLNMALLICLRNQLSEVFSRQTDPGALRFLSQIQQVWNAGKPWYSELLLAIHRNDWDAHNQHDLIDFAAALDNGTEGDRESDFCVAILTLLNFRGLPDRHEAIPVAHKNTFEWTFHNQAEFPKWLLRGQNEIPFWITGKPGSGKSTLMKFLYNEPRTRGYLKRWAGSQPLIMGGFFFWNSGTVNQMSQRGLLQSLLFQVLHEHRQYIRQVFSERWQRYNHLRRGLHDWTIAELQQALEMIISEELFRFAFFLDGLDEFDGNPQVLVE…
>OG0000573|MOD1-607|FUN_000997-T1
MDTEAAASRGISVQTISPASSANEATETMSSATQPQPTSPPQSPRHTPIVSSLMGQHDVPEIRLQADSAPSSRPGSPSSDTATSPTTTSNISDRGWKDVDDDFFSLSISDLQRQQGTDSYSCPSSPALRPTPNKPQDATVSCPVSPQLSPTVVDAVNPNTPKSRPFAHSPSAADKEWRRRKMLDEESNDVLDELMQYEGLEEIKQQFLDIKSKVDVCKEQGRALDSERFNVVFQGNPGTGKTTVARLYARFLRTMGVIKSDYVKETSGIKLATQGAHATKGRLKRIVGRRGGGVLFVDEAYQLVAPYVDGAGRPVLDIILTMMENHIGKLVVIFVGYKDELEAFFEHNPGLSSRIPCTMNFSDFTDAELWKILSDNIDRRYKGKMKVEGGMGGLYMRIA…
>OG0000574|16mAF|FUN_006336-T1
MSSKPEHTSHTTLPPFTYPTLLQEPYTTRMIRLLPHKDKSAPIQCEMFSYDLSETDGGTHLYQALSYVWGSEVKPESIILNGCIFHVTANLHAALSHLRNRQLERIMWVDAICINQDEEDQRHEKSKQIPLMRTIYAQAERVIVWLGDATEDGDKALEEIRCLGEAAAIWYKDDPDPIENSDACLRLLQRDWFSRIWVLQEVGVARCIYVMCGSVYINGHIFCEGLRRLALAPDLLSRVAPVAYLINDALYRPKYELDSRGSISLGELIGMYHHHNATRQHDKVYALLGLSADPVTTALEPNYSLPWKEVFKKVINHLFPECSVEAIIETETVIMKSEGWILGVVSSVEENISRVGKQNIEVLFNYTARSLGYQDRWETVWEPQASAALIQEGDFICLL…
>OG0000575|1_1|FUN_010132-T1
MTTEEDLSESRIADIVRALELIHNPSSTNELRREALTFVESQKESKSAARNGFVLASREQNDPLVRYFGLTLLDHVLRHTSFTGSAQVVELRELVLKLAESIRPEDPAYLRNKIPQLWAEIAKRSWGLDWIEMDQALAQFWGASLVHKELVLSILETLSEDIFYREDTVSSLRGTDLNRALVEIFTPLSVFEEVYPKRDNHVALRYGSDGWLPRICEFLQYCVENLQNSKQAKDAALKALAALKSVLLWAIPKAIISSNCVPAIARAFTCSDEQVLLAAVEALHSLYSRSNMDMESFQPLVHLMYETESLDIMQKLYQWSIVGPDDIDDTRYMISKKLSEMLSYIAGFLEEKGFSLESAHGMNLPFFFHLTISVIQHQSLMVSIPVLHVWSKLLASERI…
>OG0000576|48mAF|FUN_008413-T1
MGSLDPEREALEPTFAMDTITDSIQQAKIPLTHIQTAHAASKLQEEMILATMMDVDHQVYLETYHFTTTQKIQATQLSHALQRLIEKHAILRSLFCWDDNGNSTKSTMVRLVVLDTKYLLKMGTFIGYNAQNANVVFHMIGSPFSAGVEWSGELPWKISLSQSSDQQGSRLTLSFHHAILDGTSARQLLLAIQNELDSPASVVPQFDIFAANKALAKRCNDDTRAQIKERFAAVQIKPNLQSMEPVRRSTENFRHAEQTSRIETRFPPYAARAAVPAWIARLALSMALCSCQGVSETVFLEIMSGRKALSQQHQEVLGPLLAPQIRHARFPRDTPLSDAAQSLKSTHDVEHGFSVGQLKSLLPELAHHIDVSLVCQTDMSYPSNGVGGFLWDYRETKTD…
>OG0000577|15mAF|FUN_006730-T1
MVVHSGFLACQREDNSFRIPVRSCRDGFDFSLLFEETILGVLPLGLVLIIASYRLYQLFRKQRKVVTSWLLWAKLTTWALLAIIHLVLIALWALPAANRTQASIAANAVLTVGILFLGVLSYAEHNYSVRPSLLLGIYLSITLLFDIAKTRTLWLRELAEINRIIAILTSVAVGVKALLLLLETVEKRRILKNVYAKYPPEATGGIFNRFLFWWLNPLFKTGFSKLLSVEDLYTLDKQLASKTLHNSLETMWNNGRNKNSLLLVTFRTFKWQLLSAVLPRACLAALNICQPLLLHRSLSFSVEPETNATTNIGYGLIGAYILVYLGMAVTMGQYQHMTYRAITMVRGAVISMVYRKATTLSVEDADPASSLTLMSADIERIVQGWQTIHDIWGNALEIG…
>OG0000578|AF36|FUN_011860-T1
MGRGQYQPLITEELELPECAIYNSQPTAPPRTLIDILDETVKAHPQHPAIDNGQTRLTYGELQAEIASRAATMRAACIGKGDHVGIRMTSGTVDLYVSILAVLTAGAAYVSVDVDDPDERANTVWTEAGVRIRKPDWRPAWEVENRVPHFIDSTDEEHTPVSMHGGSKYLWGNIPALDLLQLKDNEGEDYSQDLSLLLAASGDLRNLVKTIASLPERYCGRIHVDINDRDETVVARNLIFFLVAFHLPPDIASEAIIHLWYSAFLPEPLLQSIRNAVCPTIRELLEVSPVQISGVLQKTWSCGSSTLAATLSRKEWNRILSYLPDILGMSYDKAAALHKSGTLAHSRRDYRDRALFAMHPSWRLSMLKFRSDGILLPLGASRETFRVPNPTLFHTEHPW…
>OG0000579|MOD1-599|FUN_010810-T1
MNRLLKLAFLSLVASSAIATTAPEQVESETNTVADQSDSLHKALHLFEKFSHGVFRSDEDAADALTAEDRELAAHLNLKRDNSSSAVEPSATAVVPSSPTQASSPSSNTEAPSSTTEAPSSHTTEAPSTSSPSTTEASSASSSDSSTSQAEPTTSAPPTTATPTQKTTVEPTTSEQPTTTEKPTTSEKTTEKPTTSEQPTTTDKPTTSDKTTSEKTTEKTTEKPTTTDQPTPTTTDKPTTSEKTTSDKTTEKPNTSADSTKGPTTMQTTTTAPEPTTTEQTTKHTTPYTSTYKSTTTLPNGEQSTITSITVVHPTETDVATPTSAAPGLQTDNAAPTTGLTRELFVMVGGAAVVAMAL
>OG0000580|GA13_15|FUN_012665-T1
MSGAERARRLIEKIADDHGYLDETFLATFSPEARRKIEDAMLKKDEMIGSSVITLSKNLYNSSARFVFELLQNADDNFYHRAKSLGSMPFVSFRVYPQRIVVECNEDGFTHENLRAICSVGKSSKQGAQGYIGEKGIGFKSVFMVAWKVHIQSGDLSFSFKHRPGDSGMGMISPVWEEPEPNLAPRLTRITLYLHDSRSDEGFSRQYETTLQQFRELQAAFLLFMKNLRRIEVRIHSASGNEISSTIYTRKPGRGDRDITLRQQSLEGGNLRETSQHYYIVTETAYRLPKSENRTYTQREISNNAYATSDVVVALPLSPDHTPIIEVQDVYAFLPIRKMGFYFLIQADFVTDASRQDIVRSSARNAALIPFIAKAFVQALSELSTTQNPSIRYKWMRFL…
>OG0000581|GA13_37|FUN_006083-T1
MDDDVPKVPEVFWLSEYPDPEHKPLKTTVMMINWFKKWLVPVEECPGQIYPMIRMVRALLTHYFPEEKGWEVVMGDYGEEVVIYTVKCHDGNDLIDHLMVLILPDDDHHIIKSIQQFKNICRSRFGITPQDESDPALMWGAIFKGSKALFYQYEKGGEIRSLIDPDVVDGPYSIEDHWHGTTSPWGHGSSLNTPESREREYSPVSARDTAFHDAPIDSLPAPSALEDLRASQTADQNGPESQQLSPNDMIAPVGAMHSMSVNLLGSNNIFMDNPANGDTQGDIVTRGIVSEERARVMYERFMGGSKNFLPLFDPIRDTFDSIRSRSVFVFTVIIYLASRAVTDLRSDTHLQRVLQDEAQRLAEDGFFERPTKLEAVQGMILLAAYSEKTWFSTALILRT…
>OG0000582|GA11_9|FUN_006209-T1
MTEFQAVGHFENLSLERRGCVFMITMELGAENRLTAKFCQELIRAFNTVRQTLGSNSEGAVITRGNNAKYFCTGLDLDEAEQNPHATTEGFYPLLHTILDFPFPTIALLTGHTFGGGCPVAFAHDYRVMNSQRGFISMPPVDLGMYFPGVGVLPRLKLRPQIARKVLLEGHRFTGEEALRDGLVDFIAQPDDMLAVAFALAAKWAPKAKAGHGDGLPTHTSADIISVQRSKMAASLANKVFAATGDASCMDLAPTSQVLVAG
>OG0000583|MOD1-586|FUN_011898-T1
MSHGDLPGQREDINSLTASDTGDDVNLALDPSLFDFSFPYIPPSTELCPVNSLETDQQLGQHSAPQPNFLDYGLGRENQLVSPEDVFIDRSAWLPTGSDLHQLDSLLPEVSNTMADGTSATEPDVSAQEPEPTKPGFSQGVSEQTNTPSSDRTGLPRRRSRYLIRQQHEQSGPIFIPNTNAMDPMERWRESPPEDEPASISAILDALRKTPTQRSTQRSSRPDTRNTGHNAFRHYRRAPSATSGESSGSSNASFGSALSHSPSDDPSSRISKGRASKNTVRARGKPDKPRRFCCTFCCDRFRSRYDWARHEKSLHLNLEAWYCAPHGTTVFSRVTGRKHCAFCNALDPSVAHLDQHNHNGCHGDSDKRRSFRRKDHLVQHLRLVHNVDTLPLIDDWKIS…
>OG0000584|GA8_5|FUN_004071-T1
MISDVHGNAKLASGPGGKSPIASEKASTMPWNLSTDTSSEAPTRPPLNSQQSNSLPSTPYQHARNLSFHSRSPSPPHGSTSPRSTHSESTHLPPSLRKPFSGCKYETAMAFFRRRIPYSLGADLLPEEREGLKERLEPEEEKRLTDNMLEVYDRLLPSAESDDRRRQLVRKLERLFNEQWPGRDIKVHVFGSSGNKLCSSDSDVDICITTTYKELEQVCLLAEVLARHGMERVVCVSHAKVPIVKIWDPELQLACDMNVNNTLALDNTRMVRTYVEIDERVRPLAMIIKHWTKRRILCDAGLGGTLSSYTWICLIINFLQTRNPPILPSLQARPHEKKISPEGLVCSFDDDLGNLTGYGRKNKQSLGDLFFQFFKYYGHELDYEKYVVSVREGKLISKE…
>OG0000585|55mAF|FUN_009568-T1
MDSSNFAPPGRQLTPPFHQIPASCSTVDIRVIDTNTRLYLKPGAFYEPAIPSEGPRVPSYCFLISHGDRHLVFDLGVRIDWQNYAPQIVRLLTATTEVTSCDRDVASVLDSDTSGLNIRSSDIEAIVWSHNHFDHTGDPSRPDGTVLDSDAVGREIREINFDNTGLRIGRFAAFDYFGDGSFYLLDAPGHTAGHMCALARTTAYPPSFVFMGADACHHPGVLRPSQYLPLPRPLPGGDPVGCGGCPGDLLMQLASWKSPNEPFYHLARGQFFPDYAEAIDTVAKIQELDAAGNVLVLLAHDNSLEEHLPLFPQLLNDWLVQGLRDTTIWSFCKEIGHDQWV
>OG0000586|17mAF|FUN_008481-T1
MTSEDHLPALAPGPRGPVNKQSFTLMKPRKNSTACLPCKQAKRKCTGRPAPCKACQNTDAECVFDETLDLRRKVAARRTLGELEYYRGLLYSLLESLRSSDEDKVNHILETIRGSALLSNVANVVDAPADLSDASSDNSKPLGNTDDAIAQQERLAADAHSRITLEKLCDIPVFQVPVKPWTAVTDDDHLVSHLISLYFTWDHPLSQIVDQRVFLRHMREGNKNTEFCTPFLVNSILAIASTYSDFPEVFAIPGDVSSKGAHFFNEAELLWKAEEGRPSLANIQALALMSHVLKLKGKPDVGWLLLRQAVQLGQDFGFFQAPRTGHRKWRDTSVDMRSAGATAAWGLFILNSQISMECRKTANLKPPIFEPPGRDNSNDDIVWIPYPRSNHIGYEKKSA…
>OG0000587|MOD1-607|FUN_000055-T1
MVLIWRVRNLRGWMYYGELGKEKSPPKEPEQGTDEELDKLPDETDFEDDVTTGDSTTTLILLKQRSLDRLAEVLARFKTQKTGRHGRGKKKDAHLDAKHVTSVAMVEDSTLQRVTFLCSKNEGLKGEDEVFLERLCELLTSILKNGQRQTDQSEVFDLIFEHNTPRVEYYSGVIQDAFTRASGLKVPDTLTEDTIKDMVDQKLEARLLEGLIINIDGRQREGSQELPDCLSDKDLDKAVIETCDRIRSLFKVSNSHSTRNNELRDFLESFYAIIRNPRQRPALKNLLKQALHGSEKLFTKAWDALLFLARTFHAAVTLVELASKLKLKLFNSFRFVPVSACMFKTKTYAPLGKELPLKVLEALPCQPEGNGWVKLLQDQRTINEYTNILRLPRSIHAEV…
>OG0000588|28mAF|FUN_001359-T1
MSPEYPFTADTAAPRLSRANSWNRFKKKGSDSTELASRFGAVTPTRPELVSELITGSPSTSPGDHIQEGLGSLNRWSQSTSSSKGSPKYDSYHKGIPFKASVDHDYTSPKARASPERNAISGLSPLVAAPTNNESPLQGHHSSDSIATGHYMRVLELGDHSNFSASSTNAVDPASSHQDHLPLGSSSIAASLFQNPWSRSGADAQAVNQNSQMLTGREQHHGKRRRGHSQKAMLSKALQKANTAVLLDNAANFEGAMEAYNDACQLLQLVMLRSSGGEDEKSKLQEIRDTYMIRVTELQRMDFSFTEPNSKALPERPLSQESYSEMFQSIEEDENEPSLNESVNSLRRSSDDHQPVLNEANVLASDRVPVRRQSLLPSAIDDDLCCLTLSPSTTKQNSL…
>OG0000589|17mAF|FUN_000232-T1
MFLSRVFCVLAALACVSAARETCVVPAGGSNATDDAPAIVHAFKKCGRGGKVVFKPTTYHIGSVMNITWLEDVDIDLGGTLLWGTNIQYWLNHSLPVGYQNQSTAFILGGNNVRIDGHGIGTLDDNGDTWYQWIKEQPNTSNYPGRPHAITFNGLTNSVVRGLRFLRSQMWTMSIIYSHHVEFDSILVNNTGNVVSSSNTDGADTIRSSHITFNNWTVYNGDDSISLKGNSTDITITNSNLYNGLGIALGSIGQYKDQFETIERLKVSNVNFHSTLHAIYVKTWTADQNGYPPNGGGGGLGYISDVTAKDLKGTSLRGAAFAISQCTRFSGAPGEGNCTNSEFQVRDISVLNLSGTTESNRVASLQCSAVAPCTDIALSGINLELKNGTAASEYLCGNV…
>OG0000590|10mAF|FUN_001781-T1
MASESIKAPAAAVTSSFNDRPTLPTSDNPKSWSKGKKWTFTVVASLMTFSATFASSVFSTAEKQTAAEFHVSHEVTILGLSLFILGYCFGPLLCGPLSESHGRSLPLMLGVIVFCIFEVPVAVAQNIPTTVICRFIGGLFACSPLSIVGAILADIWDPVERGIAACIYSGATFSGPVLGPIVGGFVVDSYLGWRWTAWLTLIRGVYFWVLGMVFVPGTHAPTLLRWFQARECSSDARDELGRANANLEVSHMNWREFTTKYLARPLVMLASEPILLLTTLYMSLVYGTLYLFFEAYPISFQDQRGWNAGVGTLPFLSITIRVVFGNLTIAATTAFHLKRKYNEGGGKVAPEERLIPMMVGAVVLPPGLFWFAWTSSTHITWVPQVLAGIPIGMGIQVIY…
>OG0000591|GA8_3|FUN_007204-T1
MYHSILAISDHPLQQLKGKIEEERLGAEKWADFTNTLRNREAAQDALNLLDKSLNILKNVNSKVLSDEEYKVLGWVSTAPFSDAQTRAQESRLAVFSGSQGLWAAGKSVLCSTVVQDIASLCKEDASMSLAYWYFQFSYDKSQSVDRMMRSFVRQLSRTPLAPSVSKTWEEHSRKGSQPDRKTTMSMLDGVLSSLPGDVYIILDALDECPQKPNHHERESLLSLLVSIAERYKENIHILTTSRPEQDISQTMKSFPSINLEQRLAKDVETFVRAQLDGGSLRELDADTKVLVIDTLLLSRERRFRWADLQVKRLEECRTDDHIKEALRTIPDSLEATYQTIIDNIAERDRSIARGILIPMCFSAAPLDLQTVADSVSLRSSRHVMDICTTSLLSTSGEE…
>OG0000592|79mAF|FUN_004419-T1
MSSEAKGSAIHMESTTPANLDIDGKDGNGELDTQSVIIDEETNKRLLRKIDIRLMPVKPFGITYNGRKMCFTYALQYYDKALLSQAAIFGLREDLDLQSGLRYSWVSLIFYFGYMAGCYPITWVSQKVTVARVCPIICILWSLIVLCTPACSTYTGILINRFMLGVIESGVSPAFMLCTGAWYTHSEQVLRSSLWYSFSGGSNIISPLINYGLGHITSGSLHPWQYMYLIAGLATLAWAIALFFMFPGSPQTAKGFTAEERMLLLERVRANNAGAENRTFKWYQICEALCSYHFWCIFLLSTLSSTGSGAVTTFGSIIFNGMGFSTFESLLLNIPIGALAFICVLGSGYIGRKYPNARLHTVSASCIPVIITPADIPALLSWRLPSSKTAARIIGFYLI…
>OG0000593|10mAF|FUN_002767-T1
MESLVYENSPLADYLQGEGEHDPSWPVKETENSDIASESTAADFAPRGASKFQERIRNRLPKPLDLRSSHQKAALGRLYDACTSALNSRVGRSDNERFLEQFGYVIVASQLLNEHSAPSYASAADVLSSSRSADLPSISSTFGLQGAVVTASTSFSIAWLLHWSRPRTGSGLNPRKVGVLLVLVPVIGVLFYAFAKRQWLKYLRHQAVDAAGFFIGNAQGFDSAASASVVFIQEVELVSRGYRISTPLPPISRLEDQAQTRRCLRLRRTVSECFYALLKRYLQAQRSLQPVTDNDNLAKYYDIYDVSEEELAEAELALAERATEDQYSLRALRTLFGRLYIVRKSILCCLLALGADGGGSDIARWTIAIEQMQDLAEVTGKNTEKMTNILNEEDSNQVP…
>OG0000594|10mAF|FUN_002970-T1
MQYTPFASDIELPFYTALASLKINHDKLDDSARKIMGLYEIRSTDPPSSSCRMQIHGNALTSDEVPAGFYRAEGLIKNVNTIEEYRNADKTLLLCSSGRMIWDAIKDGTIYSCPSLLSSFAVLSYADLKRYKFHYWFAFPAIHSDPPWAPLGATGDTSHSKSSEREYVPFVYLSSAESSTLVEAVHTWGYGTDARQRGFFLARRILATSGKAYKDPTKHTGSKPGKDKAADAEGACWRIAALSDYENGFFDGANFEDCYVCFVDPSNYENAPGWMLRNLLVLVKHRWGLSKIQVLRYRDVHSKRDQGRSIVVTLAEKNQPTLDLKAPDHIMPKVTGWERNPTGKLTGRLVDLTEYLDPQRLADQSVDLNLKLMKWRISPNLDLEKIKHTKCLLLGAGTL…
>OG0000595|10mAF|FUN_003611-T1
MVSLNSLKGGPQVSTTYGDEAAQGGHFVPAKYRGTVKDQADMSALGREQVLRRNFRFISIVGFGCTLIATWEVILTLLEQGLTDGGTAGLIWGFLIVACGFLLVFLSLAEMASMAPTSGGQYHWVSEFAPRSCQKFLSYITGWLCAMGWQCAIVSIAFLAGTIIQGLIVLNHEDYVFERWHGTLLVIAITFFGILFNTFLAKKLPFVEVLILILHVVGLFAIIIPLWVLAPRRSAQQVFTEFNNGGGWNSAGTATLVGFSTTITALIGYDCAVHMSEEIKDASETLPKAMITSVLINDCAGFLILVTICFTLGDIDEVLATPTGYPFIQVFYNATNSLPGTNTMTAILVLTLTASTITELATASRQLWSFARDGGLPFSGFFGYVTPGWNIPLNAVMVS…
>OG0000596|GA6_23|FUN_006835-T1
MHMLQRKVLALPPLTIKTFSRSISFTCRGEPIRYEQLFEYTNGRFLVNERSEKAKRYTEFNVDALCTMVSSLPSVSSPISKIDKMEGGFNKVMLMTAENGKEVVAKMPFPRIVPMEHSTASEVAVLNYVRAHTAVPVPNVIAWSSDASNPIGSEYILMEKARGRQLVDVWGDMNQLQRFKFIKNLARLEGQLASLEFPGYGNLYMLHSAPQLSAATVNDEYCLGQAYNESWFPQCENGTHSGPYLSSSRPLVESVLRVYTIGMNLTDLGLALAGRGLTQIQTSTFLPRGPHFGSKDEHSRILEAAMDIIPKLAEHPIVKPYCRPTLWHRDLHLGNIYICDQDPTDIVSIIDWQFLSVMPAFMQVQWPYFLSPPENYETGLIKPELPSNFDEMDPDEKAF…
>OG0000597|10mAF|FUN_004875-T1
MVELTVGYVSGIIAAGIFVARYLFPTLSALILMSLVQEKNTAVTWSVLARTLQSSLWPTILRSDSDCSIGVDRAVNLESWIRVVVAAIISTAGIVTPLGLYDVVLPAPESTPKTFSYIPDQSPMGAGTPPRHSLGFNRRCGLYICPGSNSNITVPGNLDPEWNITIPWNLTYAFASGLSELSPTVSSIWDIEWRNYELTRRENYNKGSLYAVGSYRQVENRILSDRIEVAEGVIMDTKNGGIGFRNHTLPPQSHHGSTWTEDLLFVVPQTSCVNLNLTLDFKWQSFPVNVTVTDRGGFVNLRHQQPEHSIVQTQHNFDLHNKAYTGAWLTNAMGMIYLNVTNPSSHGYAQSFEYVNSAVGKSFPILNKGTGVSWGPDGISTSTMWGDFFNIPDPGYNAS…
>OG0000598|48mAF|FUN_002241-T1
MSGFPAQQQAQARNATLASARLPNGKLGSGAAWNFNLPVSGTPGIQNNQQRNMGNIGSFAQSLSGSQPATPLDLSDFPSLSGAPPQSQAQNPGHLVWANASQRAMQQTPVQRQQHPTSQAPSRPIQTQSLPQQQSQSSHDDVFPSGAQFANRLDDYRNGGQGISGQLGSGAQPQTGNIDEFPPLGRNVAAEIGQDRRGSLMQSAGFGSYNAGLPLSGASQAQSTQNRNAISASINGQERIMSPANAGSGSIGTSRSPVNQASNGVSGQEKEDMNSAVLSNQRNYTEQQSVSGETQEASGAAQSAEQPPLGEMSELDKFGLAGLLRMIHSDSPDVAALAVGQDLMTLGLDLNQPEPLHTSFASPFVASMTGVPLEQDFALPSCYNVANIQPLQSRIASFS…
>OG0000599|25mAF|FUN_006477-T1
MPKSSTSTSSPHELRACTECRKRKSKVTTPSQLARLNLLFTRPAVLRDAALLILFPSQQTMHLRSSIVTNAIDAQVGVVNMDQIERRCASLTALLHRLNPDVDIEDALKTTTVPPRGLQAAAFDGVSSASVDEFEWSESSLGSPGELRRVGLDGMASLPTGSKEAGYLGSSAGSSILRTVPGLIPEHSGLETNRRTQVSRGDLNQSPDLLLSAHLGTSAVLDGLVNAYFTYYNTSYPILHESTFRQQYQNRHRLQDRSSWHPIFYTVLAIGNWILGGTSGSRECQYYSAARSRMSMHMLESGTLLTVQAFLLIGNYLQKRDRPNTGYNFIGIAYRMALGLGLHRESSAGAKTDSLFHERRRVIWWIVYCFDIGFGITTGRPVMASDSFIETCLPRNIDD…
>OG0000600|20mAF|FUN_002783-T1
MEIMIDIMYSSGDLLPRQAAAASANIPSDSRAPHILAIIGSLTGLSGLLVVLRCYVRLFLLRKFLPDDGVIVASLLCAFGVLACFIGESHHGVGLFSDDIKPEDFQILSEYMFYHAIVIVLGISLVKVSLALFLLRFASPNKNLKRFITGALVFLIIFTVACILTLIFQCLPVRAAWDFSLRENARCYSMKTYLSIGEFNSAINIATDFVFATLPAFMFYKVQVNKRTRVSLMGILSLGYFACAAGIVKTVLQSQIFDEPDPYRDCQYLIWNCIELNVGIIAASFPTIKPLVKSVIGTTLSFTSGVRSGKRNGQGYHVRSSYIMHSLQQNRTVNEDHKYSVQIGTLDGSDRGSEENLTQRPRRGSSSRIIQTTEVIVHSEESADLGVLRIGPARTVDDRV
>OG0000601|GA13_4|FUN_006061-T1
MLNSDDEADTNASYQCIFPRLATCGAASTDAGCVVLEQSERSAVFESEQNTASLYHTSLVAWSILLAEYTDLKNVCFGVFPCEDSDISSIQQWEAVIDSQLPISDAVTLRSTRRWLLEGPARLEVFNTCIVFSPNDPQEASCFKSLRSIEKVMHIMLSDIVLLVEPLSPTPQLSLRYGSSALNDVHAQNIASMLKQIIHNLTNSPSRPLVDSCLLSKHHQDQIARWNSDAPAVPLDSCIHTLFRVQCMLQPDAQAICAWDGTITYRELDRLSSAVQGLLQPYNLAPDSVVPILFKKSKWAVVAMLGVLKAGAAFSMLDPSYPTKRLVDICHDVDAKVLVCSEELSIDVSGSILTISDHNIANASYSAVHPVKTASHDAAYVVYTSGSTGAPKGIVIEHG…
>OG0000602|AF36|FUN_001092-T1
MTSRTDRLAKFFDLVLSGKRPVATVDNFTLLLEAIFEKNNHAACVERIVASPAARNAIHAGVRFNTKPDFLNRHTALFLQYLSDPSIKTLCNGQHLRDIVEVMIEPRTLWNAFMKAFQANALTEPAVQAFTWLVIECLTHASANEADMVDDAHTVVSSGSLLKSTSPETRAYGHKLKQVLELKASNTFIEKSDYVPGGRHDNDHVDFRQIAIYPTNDESCSVEKPFYRRADEILQLPIEKRVAGHLDNQFRLLREDMLSDIREELQAVKGRKKRRTVTTLKGLSIKEIFNGTERRMTPCGLVITCLQGLEALKARDKEGRKAFLKNDRGYLRHQSFGCLLRGKEIVSFATVDRQIDYLLEDEPKIVLRIIGDDAVRKTLSYFKLYSDLMFLFVDTAVFA…
>OG0000603|23mAF|FUN_006571-T1
MGRKPNQLILEFFIRGQKLEDASNRYQHTCKACGEKFPKGRIDSLTNHLVKKCQAIPLRDRQRVLLRLHELPDLADGDQNKDPNVAGQNKGKGSDLPFTTRQNFDGLNVLAEASRQVGASDQTKRGGPAYTQSVTVGGKTVVVDPALEAEGFQGHPQAEHVEEDVKPPGTPQGSNATLPSLPNASQDQPPSASPPLAEASLTPDPTSNARQSQLSMIAASASEMVPQGMPLDHDIVDGLPKVGAWNQQLSTQEQLLFDSLHEHDPTLTAATQRAAAFPRPIAMNPNSQAKGFVNEFGNSTKPAKPKVRGRFSAARRREVQEVRKRGACIRCRMLKKPCSGDSPCTTCASVESARLWKHPCIRTRIAEEFELYNANLHATLAYHDVSGIRNQVKFEHYAG…
>OG0000604|21mAF|FUN_008890-T1
MRIFHFSNKFPPDDLADLFRRLRLHSKCPNHVILARVLEEVTDVVREEITELPAELRSLLPPFQSILDLAESFNWHQGPLSGTFECVFLVLVPVCLFVGHYESRPDEFVFRRDTSLFTGLGLGFLAATAIVASPSLCSVPVTVAEVVRMAMRTGLLIYQRSQDLEPQSLDGALESWASIVKGMGEVAVREGIDEYNSSTVSKTKAQNTPQPSSIYISVVEPDGSVFINGPPSRLRKFFSTSRKVQSAAHAPLAVYGGPCHAPHLYNHSHSSWVVKKCRAKVSSHDLSHAAYLLSMADGNPLKADTVLELFESATYILLTSIIRWGDVVNAITASSPLWEKDMELQVEMLRPSPVVDGLVSAIQKSHPGCSAYVVDLGEWIFDDTHISPHGAHEKIAVVG…
>OG0000605|MOD1-587|FUN_007458-T1
MEQSEKLLSNEIRLLILLPGKWSDPIRCKWRVVSLNGKPEYKALSYVWGRSKHSQPIYLNGSPVYITRHLRRALRQLRSDSEAVCLWIDAVCINQSDDEEKTEQVKMMGKIYAQSQEVVVYLGDAFAPSFSQSFNHPSDTSDAIAHTITPHECYSTAALDEKDTGLVWRRQMSYNDGSYLFCFIQLLADGVDMKSFMAGKGQGSLDEVMEALRLFLSAVKWWKRVWVIQEVVIATRIMILYGSMIAPWEMFVKAANRVLGNSQMQISSLAVNDTKVLLEFSRRILSIESIRARWQSPEQITLLQLLRQFSGREATDPRDKVYALLGLAKDKPSVEPNYAASERDVFVGTALDIISRSKSLGVLTGDFTMKNNHALPSWVPDWSSPFEASIQSRVESVKH…
>OG0000606|10mAF|FUN_008288-T1
MGSQALARGEAAALQRHGQQLYQTGSFKAAIDAFTEALNSKDADMLGILDNRAATYTKLGQYDRALKDARHMIKNDKQDERGYLRCAKCLLLEGKLEKALELYAYALKTLPSNHPRRELVEQLHNKLRDKLTSKCCDPFSVLPLEIAAMVLEHLNFKQIVAILRVSKQWDSFLSSMRDLWMRIDLTGARSKIHWCSVRAYIRRSKSMVTHAIVKNISSSSAERVLQFFSRCPRLEYLEVGTPFSCQNFYEMFKGSRRMKTLIISRDMPVPQEYITKFLGSLPLLENIKIYKARTSPSSKVQWPSELPHLRSIILGTTEGSWLNGHTSALHIPRKQPDLPYSIANLEELCLNSDPDVFFPYPPSFNPIDFSRLLRLDLSGIYISDEFTLPPSLEYLRICG…
>OG0000607|GA10_5|FUN_010223-T1
MYGASDLVDDSKLSVRFYEDFFYNEVFDFDSKKPGGPLHRRKKEQKWIRERRLGRGTFADVWLYKCDEDVGTKFQAVKVIPRLSHSTKAIDYTRELEAMFKFSHRKYKGLFVEALGWFDNPRSVFVTMEYIELGDLEQHLDPPLGEAAAQQISSQLLEGLEHIHSNGFVHRDLKPAVSNPRHYLMKQNIFVVQKDPHWLVKIGDFGVSKRTREGDSAFQTVAGTPGFWAPEVNMTLGRDDVQYTQMVDIWSLGVMLHYILTGCLPFSQHLQLRKYIQDGQFPTALLDARGVSSECKTFIQKLLVVEPTARLSAKDALLHSWIQSLSHNSHVNGAELESAYLGDRIREANETPLLSAPIPQPSPSQDGIEGTTAGQSNAKSMRKENRRCRKEQDITIFER…
>OG0000608|MOD1-607|FUN_012340-T1
MSFPHDHGKRAERAASQSAIRCDLQQAIGDCSIPPGTFVSRESLEQIWSQERVVESIRPLDPTVHSSHVPLIRCKFLQTISILVYMQWDNWSRFNEIFLSHTDGCGRQDRTDGNIPEYTLETLKSSTFLGPAAGIKFFYDRYIFCPIDIVVGTSIVRSEEWKLPFLRDKSARLGRREYGHTNARDDPRESLVRIKGCLLPGTAVVVAQKVFASKKATRRETRSLNMIRDILSRHDRVALHLAIITIGDDVHILTPMADMNLEKFLLFQLHQYGIAELLQEAANLANALDYLHNRLQAGDQVYFYHRDLKPSKILIYSTSPSSEYHRVGRWKITDFDLSVVKKPEGHLAVRGFVTRTTDQQSWIPGPYQAPEVCVNDGADFRSNIWSFGCILVRLLSSKL…
>OG0000609|10mAF|FUN_011566-T1
MSNQQQSPVPQVGKLVSVVPVGLKEAALDSPTFRATTLHFADQIEYLERWLDGYARAASKLSMELASMENIVNTFLSYSTHPVAVSEAALDHDYTLLSMRRCGDSSKELWNGLVSTSKKIEMLVAEPIRIFIQEDLRNFKETRRVLDQTQKHYDYLLSRYSSQSKSKEPSSLREDAFQLHEARKAYLKASMDFSVLAPQVRNGLDRLLVGVSFDQWREFKTFFQINGAGFAKWHHEMDRIKGWVLEMDASERSSKRELFSARKEIEEAAETAARPSRELDDYSVSTVPYLGSRPLSNLSMTKEARPEKQGWVYLRTLYGKPTRTAWVRRWIFLKNGIFGCLVQGPRTGGVEESERIGVLLCSVRAAFQEERRFCFEVKTKSNSIMLQAETQKELMEWIS…
>OG0000610|10mAF|FUN_000270-T1
MVSSEGPGAAPSQRPLMMPTYPSNCLQFAKTLDGTLPTLPNPTSGPPALNILVVGAGLGGLVTAIALTQAGHKVTIYEQTAVLGEVGAGIQIPSNSARILFKLGLESYLKPYVTTPESISFRRWQNGKVIGKTRLIPDFIDNFHAPYYVIHRADFHSALCQKAEDMGIEIRLGARVVDYDSVLGSITLHDGTRHTGDLVVAVDGIKSVARNIILDGKRMPFQKPGFAAYRAVVDVNRMRNDPEVSWILERPALNIWIGDSRHVMTYTIGAGRAFNMVLSHPDTSDPATWDAQTALQAMKTEFQGWDSVLTKIIGMVEKTIKWPLMSGSLLTRWTRGKLVILGDAAHAMLPYMSQGAAMAVEDGVALARSLSYMQSQEQLTEALTIFEKVRILRAGQMQE…
>OG0000611|48mAF|FUN_012919-T1
MSNLQTFPSVDVIWWTDTDFWVRCPYCEEIHRHTFVSYESGLRVSHCGFQRPSYRYNFPVAYEIDKVKARFVNICTLQDSEEDPDDTVSLSNEFSTMALSNSLNESNQSEISFDDSMEIITVPINDDEPFEMRRIICAISNCVNGNIHEVKQYLKDSSETSIFLRGRDHSGDTSLIMAAREKSADMISLLLEHNTDVNATNKNGRSALMEASLWGRLESTKILLSRGADRYLRDDKSQTALDLAQPTKKNRKERHTKAGGIWGDPSTEPIYKEDVVNRDADRREIARILGGTILYNRRDNQLEVPNAAHHSFWRSSDGRLIVHCGPVREYPIPKHHKTIAVLERGNPFPAIMAMSGWGHLGYASTRVSGKDWTERVLKIAAIVGHTLSADPQKDQGVPG…
>OG0000612|59mAF|FUN_011999-T1
MILCPRFQLFEIEDQSWCPRWLILFIQTYLTTLWNRRIPRVLRRSAAEVAAAVIMDNLPDFSTYTFVDLCAGAGGPIPTIEKVLNEECSTNSYIDRQSEEGLRDQNHLGPIKFILADLVPCQKGWEKLALQENIICVPKEVDVTQRGGVDVTTLEGVDGITLAGALDNRRECRMFNISFHHFDDDSARNVLANAMESTQAFIIFEFLQRDLTTLWFCCVTTVSILPLLHTLLVYWGSPVHLLFTLIPIAPAALAIDGFMSMLRTRTPEEIDRLIKQPNPLSGKWHLQHGSAMILWPWHLHWYIGYQTSPPDS
>OG0000613|10mAF|FUN_002429-T1
MVAAPLLRAHQAARLQSVCTSRLGLNPHVIKSAGRLRLLRGRSFSTATSKWQAEVLDRTRNIGIIAHIDAGKTTTTERMLYYSGFTRRIGDVDEGSTVTDFLPAERARGITIQSAAITFHWPPQTAGDGNTTPQEPQTPRSASSHTVNLIDTPGHADFTFEVMRSLRILDGAVCILDGVAGVEAQTEQVWHQASTYRIPRIVYVNKLDRDGAAFGRTVREVASRLGGWPAVCQIPWFEGGNGRFTGIADAINLQGLRWEEGDGKSVKMFNLEQLASEEPQLAQELKRARVALVELLSEHDEAMVEKFFDCEEDHLAVPANDILESLRRCLLEEQGRKIIPIFAGASFRNIGVQPLLDAVTNLLPSPPETPEPEVSIGGVKGGLRRLLSGDLLVEQGEKA…
>OG0000614|13mAF|FUN_002812-T1
MRFRTIIRDFGPPKEVVAYESYKPQVPGLGQVRIRMLLACINPSDLVTISGAYRSRFPLPFMPGFEGVGVIESVGAGVSELHVGQRVLPLGSAGAWQDMKVTEECWCFPVPPDLTDQQAAMAYINPMSAWMMVRQYAPNPSTVVAVNAATSAIGQMIIRMLNRAGIRPIALIRRPDGKRQLSDQLDLSAVICTSETGLRRKLSELSGGRGLAVAWDAVGGTEGDDLVRSLAPGGTLVHYGLLSGIPLSYRLREECPDARIELCRLRDWIHTAKRHELQRALDDIFELVRDGTAASKVAAVFPLSDIRQALECEATPGRQGKLRVYDSEKYTRAWTRYSGAVAEYVRPYLITNGGPIILWQIENEYGVQWIDPDLKTPNNTAINYMELLEEKHRGWDIDV…
>OG0000615|14mAF|FUN_000255-T1
MAVSPYLSRRTSRAFSNFKSMSSSMETGRVLYRPIEYVERMEYYEPGRYHPVKIGDCFHNRYRVIHKLGHGSYSTIWLARDEISNTNVAVKVCRANSNPREIDILARLSNPKQPSDTGRSIIPSILDKFNIQGPNGTHVCLVTSPARMSVSDAKKESWISLFQLEVARAIAAQLVIAVQYIHSQGFVHGDLHRGNLLFLPSCEFTELSTETIYKEYGEPEFLPVNRLDGQKLPPAGVPEYGVVPIWLGEASENISLPESRILLSDSGEAFSPAQEKRLESHTPLLMRPPEARFEPTKSLTFSSDIWSLACTIWDIVAQKTLFEGIMTDEDDMTCQQIGLLGPLPTEWQEKHGESVHQSKYLNRSLEDRFEKTVQQARIEARMPSLESEEQDALLTMLRS…
>OG0000616|4mAF|FUN_001092-T1
MSSEAKGSAIHMESTTPANLDIDGKDGNGELDTQSVIIDEETNKRLLRKIDIRLMPVKPFGIAYNGRKMCFTYALQYYDKALLSQAAIFGLREDLDLQSGLRYSWVSLIFYFGYMAGCYPITWVSQKVTVARVCPIICILWSLIVLCTPACSTYTGILINRFMLGVIESGVSPAFMLCTGAWYTHSEQVLRSSLWYSFSGGSNIISPLINYGLGHITSGSLHPWQYMYLIAGLATLAWAIALFFVFPGSPQTAKGFTAEERMLLLERVRANNAGAENRTFKWYQIYEALCSYHFWCIFLLSTLSSTGSGAVTTFGSIIFNGMGFSTFESLLLNIPIGALAFICVLGSGYIGRKYPNARLHTVSASCIPVIVGGCMLWRLPSSKTAARIIGFYLINFFSA…
>OG0000617|GA12_2|FUN_000085-T1
MYDCMIHMVELRNTSPLGKPTFSQLAAEGNADAVMEFTSRSVGEQPSSRISAKASSIGTRQDILKAYALTNSRWGGIVDQFRAFGIDAKADATRGSNGTSGPSTSMDAPAAPRANGACDVCRRMKIKCDRTYPCSHCRESFNDCVFSQRRRRKRSPAQLDRIEHLEKRMKAVEESCQQRDVPTTASVPVGSTEVVDSRQGNLNDNSVLDTSGRVPNATLPSALENEGEARFLHSAAHMDFVRRLKDELGNWPGADAENRVRARNVPAPKLFSLGNGLGQPISLPPQDRARHLVNLAFSAHFLHNFIHRPTFDSVFPLLFTLNVSDYSGEEYRYLALLFSLMALGCLFEIDDEGSREAYIVEGTQYFETCRSLADLQGCNDLVTLQAILYMNIFLLYTAR…
>OG0000618|10mAF|FUN_003852-T1
MTAPKPHIAQTLLSRAHSPDTASQLFKERIKQKPLYLRPTSPTPEDNRDRRRRHRLQKKAYFLRKQKPRPLSAREKRVSGIYDLPKEECKYAIFKGLHAMWVEYMRNVLDIGGRKAEEVNVTALSHGSKLVSADFHGAEVEVVRSRCAGRVGVRGIVVRDTKFTFVVVTEGDEVKTLPKEQTIFRFRVPLSAPRQDEMDVTEDAGANAGSSARKELTFELHGSQFLNRPVDRANKKFKWRNVDYL
>OG0000619|10mAF|FUN_004882-T1
MAAEGISVRVLPTIDPSAGHTFLQPSKRINEPDDVSEFLCSKAYVDIMTFLLQLNRSVFPAKLTDGSIQTWPLNSEAVVFSASVRQLQQLLSKLEVELENTPLQDGEWRFANGGYRDWYDKVAEKASTFLEECLSAEILHARSSESDAPTAETELKEYFLGSWGSRERMDYGTGHELNFLAFLAGIWKLNGFPKNEFGVEERAIVLGVIEPYLELVRAVIKKFKLEPAGSHGVWGLDDHAFIPYIFGSAQLGPAVSDSDPVPETGSLPDAVDPDGVTKVNIVNKERRVNMYFSAVGFIYDVKQGPFYEHSQMLYDISGVRAGWAKINKGMIKMYNAEVLSKFPVVQHFRFGSLFSWDRDPSAIPPPSRIHTSSGPENPSRQVPSTARHDLGPGTKAPWA…
>OG0000620|1_1|FUN_001204-T1
MGRPSPQLDNSEYAVGWIAALPHERAAAKAMLDIVHAPPRHKHAKDHNSYTLGSINGPNGEHNVVIASLPSGRYGTVTAATAAKQMLSSFPSIKFGLMVGIGGGIPSDDHDIRLGDVVVSQPTGAFGGVRQYDCGKVTARGFEECGALNCPPEALLNAMGELQSNHEMMGGTSIPDILESMYAAYPAMADSRRGPAYIYQGADHDRLFCSDCIHEKGAKDCGGCNPEKEIKRPERLDQDPYIHYGTIASGNKVIKDAKVRDLLAKSCLCFEMEAAGLMNQFPCLVIRGICDYCDTHKNDRWQKYAAATAAAYAKELLQVTDASDIQNTPEARSVVMDNISEIKTIVKGLARDQEQKDLFRWLSPLSPSARHSENQRVRVEGTSVWILEDPRFLDWSGEG…
>OG0000621|11mAF|FUN_008629-T1
MNSTPDEKPQRATAAQMAQRKIKDVRRRARPNTAAPSTTASFGGPFNSLNPNTVSTPSVPQPISNGFTFGQSQSFPGASSNPSQPTQNGSTPFSFGSGGSSSSSFNFSSSFGGSGSTTSNPFASMTAGSTTQSSDGGSFSGFKGNMFNVPPAGSSAPAQQPLPSGGLFGTGSQQNNTTGGLFGSSTTSGSSGQPATAAPATTGSIFGQNSASSSAPSTNVFGQSASNKPSPFGQSTAFGESMQTSPDAKNNGAQSKPPIFGGGASQTGFGTSTNFASPGAGSLFGGSASKPAETPKPLFGAKPTEQSTPSTSLFGATTQPSSTPSPASSTPAASSTTAAPSPSIFGTSSSAKPTTSFQNPFQSTNLFGTPASSTAAPALEDKEKQEKKPEESQPKTGFQ…
>OG0000622|10mAF|FUN_005288-T1
MTKGCYTCRRRRIICDNGLPTCRKCRDAGKECLGYQKPLVWVKGGVASRGKMMGRSFDDVAQNTSDRSSEDDSNAAADPPPPEVGAQGQDSLDTGSYDVPQTLASDNTPDAAQWGSNFDLIIPETSISVVDHVPTPRGMVDPLFKDMDSVSRFYISHFHQNVVGCLAFYSNVRNPYRDLTVLVGDSPVLAHALAATGALHYALLASCDFSPTPWLSDGASVTGALPSPQDVEKAVISSMSRRPASKFYEQFLKLKQRTLRQLSLDLQDPLKQNDTKTLAVIMVLALMDAIESGDGAWKYHLEGAKKLLVSRQSKSPSSPTQRMIDWLDAFVFDSCLIMQVMGATLARPGSLSKPFYSSDIGPETLKRLEETAWIGCPAYLLEVIFFVHEGWCVDPDPST…
>OG0000623|12mAF|FUN_009543-T1
MESLRNRRKAAPASLDVKNTAQFYPAWTVVKKRQSESTDFADTDFEYGSSDEESPRMSMGSFGRDSSSSLSTPELPTPDQAPNEPFSFQLDKRIKGPSGPHLFRSSIASYGSAPSTAEIDVYFERSPVQSQLAQAPYSGTQFSETPVTQSQFAPTATPSARSQFSEASSARSQFSETQTRFQYSEPPSGRSQLSVPESLTSSAQFSETQRSRFQYSEPPSAQSQLSVPESSNPRTEFSETQSSRFQYSEPPSAQTYFSGTSSTRPNISIADTPTSRTQFSEPPTARSFYSETSSTRPQFSVAETPNSRIQFSEPPSARSQFSETKSTRSQVSSENPYSRAHFTETPSSKSQFSAGEASMNRYQFSPCTPKAFATVHPDVSQVEESEIRGWMPTQVAHWM…
>OG0000624|69mAF|FUN_008156-T1
MSLDPSSFPRSNSPASSESSLARSRLRGKEENLKKDKNYRRYASSVERALSLFDTALQEWADYISFLSRLLKALQSHPPDLPIVPHKVLVSKRLAQCLNPSLPSGVHQKALEVYTYVFGLIKVGGVTWVMSRSPEGLSHDLPLYLPGVAPTLAFASLTVRPLFLNLVETYICGLEPWAIRPALKAIILALLPGIEEETSDDFDPTLRLINKFRDISSQMDTQRPGGDVNTSGQYFWQCLFLASITSPSRRSGVLAYLNRYLPKLGVTDRRPSKSSSDGSNDMPHDMQMAADSVVLPEPGLLIRCFASGLTDEQVLVQRNFLDLLVTHLPLSSPILQSRITVDDLQRLLIAAVGVVARRDMSLNRRLWAWLLGPDPASDRTSFEARNSISENADASTGSG…
>OG0000625|10mAF|FUN_008270-T1
MDGPPPPPPPHGEKPNTTGGQEYRKASDLPEGNYDIFIIPPHSSGSGFLYLPSLQCQRNSFVAGSVCTLFVVLVWSFISPIFKTWYIAAAAGGGGAGGMGIGLLGIGVGIAGWGFGVYQAGFGGSGFGRKGPGSGAASGGAGANTGQAGAGGEYARGSGNAGGQQGNYGGNYGPPPGSQYSGNQYGAGPPPQTPPPNAGPGPNKSDSAKAEEKARAEEKAREEKAREERAREQRAREERAREERAREERAREQKVREERAREERAREERAREEKARAEREREEKAREEARRKEELRRKMEEFKRKREAERQEKQRQQEREAMEKEMRERREQFEKEMAAAREAAAKEARERAEKEAAEARAKAERDAAEARAKAEREAAEAKAKAEKEAAEKEAAAKAA…
>OG0000626|86mAF|FUN_000137-T1
MARDQEIVSLSSFGKDLLASGFFTSLDAPNFADNNVKGPPRRNLEIAPEETFPPQPASPATWMGLSTLSAVTSAYADSPESPEQLIVGGAEVQNVSLVMVDEHGTYNDLKVMPVPVSGAKSSGGSLLVAPVGESKQITAQPMLLLPAKADSDLSFSDDSKALPMAELEKAMKESKGKVGVAAVDSYVLSGEIENFFGVKGVTGKLYCFRSDEEEGSKDEEEKPIDEKVKLQDMESPLGIFFPEIENKTIKTLPLKNLEFTFSNTKKETLLPDGLRLQGDLELTDGLQWVSDGLKNVFGSNKATELPSKIRVSALLAKERDWTKKPKIEGIVLQAFLHEMKLPAWDFLEFQTVGIELSARKEAAKKDIEDDPEEEQKEDTDKTKEEEDGRSKEIVARKDK…
>OG0000627|10mAF|FUN_009239-T1
MSSYTPHLHDPFVNPSITGSEEETPSCEKQAHMTSKGSGQEVKSGSPCSESDISTLKPYHSGNSREQEENRKYDTSQEPKNLNSPMTQPPSRIPRGPVFQRQGQESVVTSLKGGRVISEQRSSIPIPIRSPERLNSRSKTPGEGFSGGIRVIEKPRGPRPHILAEQKKDSVPSSVEEAPNQPKESITSSSAPFGGWDLGEEMPKRPTNVYTGEYRTRPALRIAPSAEKIIMGSDSPSSMYAVTRRSNPTLVQYPDTPKQSLKKGRNTDDTSGTLGYSKQDSNTSGGNPVTLPSNPPQTSLETTPKRDTSGRQFSIPRKPVNSPSLSSLFTPSPESMQSAPPIPKLPESYKALMKESMASGPVTPKKTASPGAKKFGQSPGESESEMTIKPQNKRTASLQ…
>OG0000628|42mAF|FUN_011167-T1
MDAEKSAVVETSSVSAKPPDSYLSGWQLAAVIFSLFLGVFVVSLDTSIIGVVIPSISSHFHALDDAAWYGSAYLLTITAFQPLMGSMYKFFKVELVFQICLVVFEVGSILCAAATNSAMFIVGRAIAGTGAAGILQGALSIIAITVVLEKRPLYQGIVISVFVISVCVGPVLGGAFTTHGIWHDALRVALTSTSNVPIGGVTLILLLFVLRIRNAANDNRSLPLKVKLQHMDPIGCVVFIGAVCCLLLALQWGGQTKPWHSATIIGLFVGFGLLSILFVGIQVWRKERALIPLRVLRQRSIWTSGGVLFCLGSATYAVTYYMPYYFQAVQGADAVHSGVDLIAVFIPQMLAVIVTSALVTQWGYYVPYMIVGELICIAGTVLLTRLKVESSTVYWAAAL…
>OG0000629|T19_10|FUN_002583-T1
MSGVELLGVLSAVITVLDATTTLYQRARKDIRLSETFEVAARRLPVLLHILQTFKSTLEPLKDSLSSDVCEALEETLNSCEEKARRLSEIFTKVLSGPTDSVSWRQRYSKIVHRLGQRNKVDLLMIAITQDVQLLVNCESIGSVTPSQNTELETILNEMKDHCDTTLLEDGFSLSFHSSGAQNNNVNSGNGQLNTGNGQQINTHARVETQTFNFANTIQNDDFSFRKPLGICLDQAPSMSPGLFVGRDAELRTIRKDLHPSSQGGQRKQQQQQRLAIGGIGGVGKTQIALTYAQTPHASYETVLWFNAATEISLKNSFATAAGLIFGSKVSQSLEGNEAVRRTREWLSDPENSKWLLIFDNYDNPSDFKLDSYYPPAAHGAIIITTRQADQVTGRTALF…
>OG0000630|17mAF|FUN_005881-T1
MSLRRLLNPTDDDAGDEWPDDMRRVRPRLGGPVDWALNPTEDHPDQMVYPTDMSFNHSFADQDMMFVNQLVPIPGLDAISFDQTSFLQPVPDDVGLSGTSMTSTPGLEFIDGPVGNVDVSMVDVASSVQEEQVCYGMVGHNPLHKHQILTFTQLVHEKVKLVGIGQDLETKILALKETNQHFQTLTIQPSSDGPLFLRFPDGTDLGYLSRKMEQALQELIGRPLFEIDALTNLNSLIDSLRRAGKPSDAAARVSINVYGRESDRDKVGRELSNKDLFLQHPDGCRVGVKYDNPHILHLDGMDETDTDEEDEEDVIEVDVAETTPEQEEGLRETLDEVFNSLTRGDHLRQLGGSETLNRTLYQHQAEALDFMIQRETGDIPDEYRLWQPKPMARGQLYFH…
>OG0000631|10mAF|FUN_000587-T1
MVCESDTRNTCSSGCCGEQDKGIKTRDASVPHTSDRGPTESRGSTEKLQEEDPNKPSCCKDKPSPCCDVSCLDRIALRECHKEQILSSNEASPKLPTPSCQTPDGKPCEQHRLSARTRYLARLEALGCICRALIALGQESCCAPPRRFSLGKDRRSADSCCAGGITRPKTHHSASIEGRGESCSSGCCGSPKAPTVVKQCPSTSKGKAADSGSSCSKPETPESTGWHTSVTNGEFRNIITYSKGCCDKPNMFLVPTAEQCSSPEKGNYCRRACSPSCRSKSKRASSAWSGEKPDKPACSSPCGSKPEVPSNTFPGAKPVRLEPGTRSTGCCGKPVTSPCTSTEETPTDFIEVIPGTATPDLEKGFTGQEHVVLSISGMTCTGCETKLKRTLGTLQSVQS…
>OG0000632|10mAF|FUN_000757-T1
MPDSSTSPRSPSVLSERRNWRRLSGLSTSSTAQQPANGHSTAITEEISEIKRYEDFTTIDWVQDAVHEQARRRAKRRDGFGFWDQEGAFGWRRKVRESYDAGQAWLVITIVGAVIGFISAFLNIITEWLSDIKLGHCTTAFYLNESFCCWGAEGGCPEWKTWTSWWLLNYVIYICYAMLFALIAASLVKSFAPYAAGSGISEIKCIIAGFVMKGFLGAWTLLIKSIALPLAIASGLSVGKEGPSVHFAVCAGNVISRLFSKYKQSASKTREVLTATAAAGVAVAFGSPIGGVLFSLEEMASYFPLKTLWRSYFCALVATGVLAAMNPFRTGQLVMFQVQYDRTWHFFELIFFIFLGVFGGLYGAFVIKWNLRVQAFRKKYLSQHAVMESVVLAAITAVL…
>OG0000633|1_1|FUN_005205-T1
MHHFIIIITLYLSALVAGGGIVSKPQPPPDGGIPMTDMKPGSSPETNIHKGGALHSECRFLKVHITSPSTTSKTPAQDPKKQGKGPTTITTPYRQVLLTADCRRPKSDPTKGILDDDWRETKLDLDKCVGWDAQTQKLTPESDGKGLMKGDCWSCDYFSEVMGAANKGEFECYCDNVEKKSKHKIPHSKDKSLKVKFDLDSVLWSKDGRLNCHKHIGS
>OG0000634|MOD1-576|FUN_001039-T1
MDNLQSSWQSIMRVNRQREPSTTRSRRPPLSCAPCRRRKDKERSRVSSHLPPRPVSHISNSPLSQSNPLTAATNSDSGRKVTMSPDCAASGSADSRTRTFSRPQGTLRGIPSRQETANPVHFLGVSSHETRVQMTARYHTKIHPTLYPPLLETLIPDDRTVANQLVELYFSTFETTFRILHVPRFLEEYNDHWHPDNHGPMSTGCGDIFAAKLLSLMTCATCLVDTAVSGEDSQSLNEKAKSWIQAVVSWVKTLTSHARLTLDVIQVKCLLLLARRAVGHEGDFAWLAAGSLVREAITIGLHRDPSHFKGLSPYWGEIRRRLWLTIIELDLQAALGTGAPVTLSEDEYDCAPPSNIDNEDLLVDSPVAPTPKPITVLTRTAFQVSLAQTIGVRINITKA…
>OG0000635|14mAF|FUN_001844-T1
MDEKMKHTDPESQRDLAKVASMKEGEIFPITHQGMTTMRGLKSRHAQMLALGGTIGTGLFIGSGQSLNMGGPVFLVVAYCIITGLVFGIVTATTEMSSYLPVPGPSMSYYASRFFSSSLGFALGWMYCYIFAITVPAEITAASLVIQYWNPPVHVAVWITIFIVLLVVLNCFPVGVYGEVEFWFASIKVISIIVLIIMAVVLVFGGGPNRELLGFHYWKHPAPVNEYLVPGHVGRLSAFVATICYSVYAFGFAPELLTVTGGEMESPRRNLPTAGKRYFYRLVLFYIIGAFAISLILSSDDPKLLGGGSGAGASPWAIAARNAGIVGLDSVINTVILLSALSAGNSYFYMSTRALYSTALIGSAPRFLMKCTKSGVPYNAVACTTAICLLSYLNVSSTG…
>OG0000636|12mAF|FUN_011439-T1
MDMHLNTISTTCTTIIGTELANIEDVFTLNNLSGKGKYTRLCEQWLEQFMKGNNGRALVVSSCTSALEMAAILANIQPGDEVIVPSYTYVTTVNAFALRGAVPVFVDLDDTTMNIDANLIERAITPKTRAIIPVHYGGVACDMEKIMEVAKRHQLFVCEDAAMACTSTYKGQMLGTIGNIGCFSFQEKKNFTAGGQGGALLVNDPVLAERAEILYDHGTNRSRFMRGEVDSYQWLDLGLNATLSELQAAFLYAQLQAADGINARRRHIWDHYFISLLPLVRKGYITLPQVPDGTTHNANVFYIRVITPVQRQDLIRHMASANVQVHPQFMPLHSSPFGRSHGRFHGEDRVTSLASSQILLLPVHLALSDEAQEVVIREVFAFWGETANGGVSLYSG
>OG0000637|10mAF|FUN_004274-T1
MHFQALPILAAMLALPALIMGEPDCPYGGYWTWSHEEARSAAAHGIDKWCNNIAPSTFKGGQEVTQCLEVDYDPKNVNLWMKNDNSGDKVLSIDQCKKLLKKIVDSCPAGGSDRTLDGWAPQAKPGGACWV
>OG0000638|10mAF|FUN_004581-T1
MSLRPPAAIRRPSSNVDGISHELSRVSSDIGRNEQLDSHDQVLLSNEWDKKEGWPVVAAGSAIFFVYLGLVYSYGIVQLHLADAHLASASTLSFIGSLGAAMSPLMGMIVARIIKRIGYRFTAFIGSIFLGLGEFTAGWSTQSVPAMFATQGLLFGIGAAMLFLPAATVPSLWFKKKRGLATGLVYGGAGLGSAVIAISLEELISVTGLEGALKILGGMAWGICIPASYFLKAPSGSARAVSSIQWRLLRSLRFILMLLMGAIATFPLFVPPFLPPLYISSIGFSSRVAASILAAWNFASALGRIGMGFGADIFLGPVNSMILSLTVIGVSAMALWPFASSLGLLIFFAIINGMGSGGFFSLMPVVVGAVFGDGQLANIMSMLSTSWTFGYFLGSPIAG…
>OG0000639|33mAF|FUN_006585-T1
MHSTARQYDSLEGMSRTEPDVEPALPHEEQPLLSSEDIWKPPKGFLWIQIGMDHCEVQSTRPLMISPAIMSNVFLSGFDGTITASTYAVISSEFNAANTASWLTTSYLITSTAFQPLYGRFSDIFGRRASFFTATITFMVGCIGCGIAKDIIFLNLMRALTGIGGGGLMTMATIVNSDLIPFRRRGMYQALQNVMHGFGSICGASFGGSIVDSIGWRWCFLMQAPVGLLALITGHLVIHLPRKTDLIEPGQGLRAIWQRIDLSGACVLILGLSSQLVGLSLGGNDLPWSNIWVISSLVSSVILLGAFVVIETKTSAIPLIPPRMLRGLLPIATQVSNVCVGMAAYAFLFTLPLLFQVILLDSAAKAGARLAIPSLATPVGGVISGIVMSRWGKLAQLVR…
>OG0000640|37mAF|FUN_006550-T1
MTPSAPQLPSRFPCWCRAVYSWGGETKRDLGFVEGDLIECLNAGDGQWWMGRLRRDRRMVGLFPSNFVEVLGEDFVPVSRTTTGPMVQAAQSPITNPTSAPKKQKTVFRKPFQAHKEALAPSGELSRNGTSTSLVKSSIPQTPPRDGSHPRKVKPLRTPASSVRQSTPTARPSRSRPPSRAISPRPPQEPDLPSISTPTTSNQTVSRPRPPSRAVSPRPTEADPSLDPTIPTGQDLVVYRPPSRVASPRPLDQSDIAPPAVPRHSVSLSRPTSREISPLQLQEREESPPPPPPPPHRVAVNRQPSIDVPARYDMNDRYVTMPRTPSPAAHSDVNGHTPSPLRDAMEDVMTSLEDMGMSRETHSPSPRPMFDDPWSPDAYDSLRDSRSLQVMNRPLTSLG…
>OG0000641|GA2_6|FUN_005484-T1
MTPARCNLKEVSFSHLFPAEVARALVGGLTLAIAYMHSRGIVHGDIHLGNILVKLPSSLNHLSIKQLYEEYGHPETVPITHRNGKPLPPNIPAKAVLPLYLGKDAEEFSLSDAQILLSDFGETFNPDLEPRLGKDCHTPLAARPPDAWFEIQTSLLYSADIWSLATAIWEIIGMKAIFSSEYTSVDEVICQQIDVLGSLPLEWFESWGKRDLYFDDDGVPKDGRYVWSSIDGAFEEGVQKYRRKFGMGEFDGEETAAFLDLMRRMLTFRPEERPTAREVLQSRWMVEWVLPDFERSSQMGFLHETIQNHVLTPTLLPNLLRASRAALFPSNARSTQAASANQDGAPAPYLPAQPPASPTVTSPPSEAAGASNASSSVLTTSISATAPSLSPEQRPTAAE…
>OG0000642|10mAF|FUN_007611-T1
MTPLPPGSEAEEQTNCTTDIKAMEKHIEDVSEYNKQQPPEGVYIPSEEIQARFELLRYLSPEQMEALDKRVLKKIDWHMMPCVTLMFLMNYLDRINVSNARLAGLQSDLNMTDTVWNAGISTFYVGYLVGQLPGNLLMAKSNPRWFLPVIMFMWSCGTICMPAMTNGVGFCVVRFFIGLAEAPFFPALTLLTSSWYTKEESPMRMAIWHAGNTISNIISGFLAAGVLENMDGISGLHAWQWFFLIEGIASIVVAVASFIFLPAWPHNTRFLSEEESQMAQYRVLVSNGGRDETVGGTWDGLKDAVKDPFTWFFCLMHFALVTAQSFKDFLPSIIKTFGFDTMTTYLVQAPPYAIAYVFACAAAWSCGRLQESTWHIVIPIIISAAGCSILTSTLNVGAR…
>OG0000643|9mAF|FUN_008401-T1
MLADGFKGLVDLTLRKLSTQLTLQSFLGALVEKTATIVTVLDYPTEMVSEKGIQRQKERKTSDYLESILVRLTSLLAALAGATAASCQTDDQNHDSYTGYTQTITYIKRHPDWTREEFWTHWQTEHAPKVAPLATYFNITRNQQILVGGMIPPTAMGADQPANTTLVSFDGIAIFPYLNPSALTAMLSHPYYTNIVEKDEKTFIDKSAYGDGMVTTYVGKNVEVVDEGSNVWVGDAATAEKYQKLFESYL
>OG0000644|GA7_11|FUN_013206-T1
WEDIAPRAEDVEIPHQVDQAFPELPTYPDGLLCRRGYPGCQYIGRSLKTMRNHWRTVHGWSQHARGGRTTREQRQSQEAELRRSYMIVTCQQIFPSRRGSHYIHVRGGQQKEPYIPVRTEQVNQAIQQVTAAWEAMKTQTGPSGTGEIHDANSWLRVTGWTRYLQEFTTPSDFDALRAMVATPLPDADDPVEQGVWRMWVAMEGVVRKSQWTVQHTGQAIRIEAVRSEKGQTPYRPLLAYMDPDSVVKHMQPWQQILAFIARTQVPRTEKHPPYGMTPRQRKKWRQLWQMATAHSPTAENDKEDSGEDDPEPPQWRMSDMERACLEFCIELMNQTYHAQEYESVLICAMAVLGRGEFGWRDPESYPPILSRVIKIARFMIVQKALWLDPDVMAIIETWQ…
>OG0000645|2mAF|FUN_007005-T1
MSLLNLPNEVLLLIIETLSSQKDILYFLMTSRRIYHIQQVDPLYKFNIKFGGSSSLRWYSRKGYTLPIEALLKRGADLECTNERGWTPLIYAALYGHEEVVRLLLEKGAVLECTDERGYTPLIYAASLGHKDVVRLLLENGADLDNDDHPYGRTPVIWAAMNGHEDVVGLLLEKGARLDLVDNEYHRTPVIWAAKKGNEGVVRLLLERGVDLSHGDGQGYTPLAWAAIEGHEGVVRVLLEKGADFKNKIGGSRTPVLWAAKRGHGGVVRVLLEKGADPEEKDSLDRAPLAWAVMKGHEDVVRLLLEKGADLETEEKFSYTPLAWAVLEGHEGLVRLLLEKVLIPSTEALTAVHQWYMLSQQDMRNGAELWCVSKRGHTILAEATIHGREDMVRLLLGKS…
>OG0000646|10mAF|FUN_009496-T1
MAFNLMGSKRAYNWYISCVAAACMVLYGYDASVYNSVQGSKNWVLYFNDPDDNMIGAVNTAYTVGAIFGGFFLGGPVADFLGRKYGMAIGCVMVIASTFMQTFAPRGNIACFLAGRCIIGIGQGIALTAGPIYIGELAPAEIRGKIMTFWQMFYSVGSFICFWVNYGCTEHKENLGEWDWKMVVIFQLLVPCLILALMPTIPGSPRWQVYIQRNNDVEKARKALQRVREPHEVEEELLKIREAIEYEKEAISGSYSALWKDKSLRKRMALALVINAGQQITGQGTLNTYSTKIYQKVFPNAGQIALINALNATFGIIFTLNAVWIIDRFGRKFLLIVGGIGMGICMIIVAAVETETPSIGDPGSDVKSTPVGISIVFLLFLFIFFYKPSWGATVWIWTS…
>OG0000647|12mAF|FUN_009606-T1
MLIAPIHTANQPVPGKEVHLLLVVDPTTDLVSQSELVRCRVQVLVIFLIDASIIAMIAYRPSTTPCVCLCLVSKLSAKPDSDNFSTPAIRRCFTGWSCSEIPTDDFHVEVWKWKEHDICSDTIFTAAPSARDVYLYSSVNTAVLRGWASESGLCKLTKLQRLTIEVHPKDGNDEKDCQEFAVEFIKTVSSRCKTLDPSNIKMIYPSDHPNQESNNLEIQRNRPKDDSIPSHSQPKPDAWILKLQPLKEFIRPILRSTGGLSARVALLDDGAKLTGKYGKQKGQSFHPDKEEYFVGPCIHGTKMADYIRQLCPEVELLIARLDDSRKVESGQRFTTASAYKDENETGFSDLITKNSKKVIFSGSLMDKGPEAEVKDYAPVGIDGVIKIGSATLYGQQAER…
>OG0000648|10mAF|FUN_010444-T1
MQNSVKHPEVLLIIAPWDLSVSFLERLPTISPGIRVITFKCNMQDMERPRAISQETWNSVTIRLTRNYLPGKEQIPNLRYIQFHTAGCNHIADTSLFEDSDVSFGTANGVHPQVVAWVLSGRKLTTRSSQIAEWVVTTLLGFQHHCNRFVDSSAINEDTEDAVGLRMCVHHPSVGMKDRVLLSCIGCTGRQCARLANALGMDVHAFTLHERPTPESKGDHSYVEAGMDDPNGDIPSRWYHGCDQLNEFLAGLDLLAITLPLTSLTWSMIAREQFQTLGKRNAFVSNVGQGPIVNNDDLVDALNNGKIRGAAVDVTDPEPLPAGHPLWKAKNVITTMSEF
>OG0000649|10mAF|FUN_011009-T1
MSERGSFRGGRGRGGGHDRSGGRGGHAKSGGASGGAQQQEKPKKENILDLSKYMDKEVRVKFNGGREVVGTLKGFDQLMNLVLDDVKESMRDDEGNENTRSLGLIVARGTIIVLISPADGSEEIANPFVQAEE
>OG0000650|GA1_8|FUN_009678-T1
MTELTARGGNDSVQPPLSQAVGYVIVVVIGLIIAFVMMLITKVLKKTTGEDNKKTEMFMTANRTVRTGLTASAVISSWLWTTAMLGSSFVGYDYGVAGPFWFAAGCSPMIVFFALIGISCKRKIPEAHTSLEVVRIRYGVIYSTTVSSAMLTLQGRTAHIVFMTLCLVNNIFACANMLLGAAAVISAVTGMHIIAATFLLPVGVTVYTFVGGIKATFLTDYFHTAIILIIACYFSIKAFTIDEVGSIGKLYDLVQAAAQRHPVSGNHDGTYLTMTSKGAMLFGILHICSNFGLVIMDTSYFIKAFSAAPSSVVPGYTIGGIAYFAIPWALGTIMSSVAIGLENQPSFPTYPRRMTTSEVSGGLVLPYAAMTIAGKGGAAAILLITFMAVTSTLSAQVIA…
>OG0000651|1_1|FUN_012418-T1
MSVSGPCIWLSSLPPPSSSHLTAITNSWSTPSWNVEQATSRTKAVSPELPRSLEKESNSAKTPVDMQSAVIKAENAFPAGAPVGQSNSVRYSGVEMPSDSSGNRNVQADGDASLSRMKLERLNHSEPLLSIPRGGSSPQAPRELTPEARTGDQEEQHDHEKDNVEAGASSDDGIGSPRTALDPKTEKKKMKRFRLTHNQTRFLMSEFTRQAHPDAAHRERLSREIPGLTPRQVQVWFQNRRAKLKRLTSNDRERMLKSRALPEDFDTTQVLRTPFDNKTASETPVPFPFYHMTSISGANASKMLLTDGLQRLNDDDYVISPLSSASTTTGSGFPSTAADRNLEGYMPNGTLANRAAPTPVPDLQRHNRSAFPFSRSSSFSEPSFNPSLHFPGRYSRPGE…
>OG0000652|40mAF|FUN_008718-T1
MDQSTRPRRPSLTQHLQRILHIDGHGNSRLKTSAPVDSWKQRHHSSSQVSPDAGLTASPQQQQFIQQRAHKPQGYLDVNENLSHTHTRNHTSYSYTSLGSRLTPLNGEHPERISNSSAHEACLQKSQASCAPEETPTKSDICASPTWTSNSPLRNERRATLRLEAERVELEKKLMKIEQMEATKDSSPMRREPRRLTKKQPFGSSSRASSVSADEPRASRRISSFFSSSRHSSRSRSSSLNEDDKGAPRPQSLGPGGTPKSDPSTQSATRTLSTTLPERLGTAISKELAVQSNPLLADHTPCLRSQKLSHSEVAMAVGQGTESNKSFDKIEASTSHVQGFSKLRQEPTEQIAPIPMSISHVQQVSDPSELDRSSFAAALNLRKRISSKVQSHGRLSQPT…
>OG0000653|1_1|FUN_003610-T1
MPHPQKGRSRPRGSDEEFVLFLQGIPAHCRWQELKDLVRQTALHIRQAVVYDDHHGFPTGLGQIIVKNEDEAWRTYHRLSTNGWEGQSLVVTLARTSSPTRPIAGPTKSPHCVIPSDYVAGYSTPPRVSQNMAVPPSPISPEPMIAGTSPTYPPPEYGHVPVMGLPHQSFFPIYPDPLSQPMSGIPPSPAQRPSYCDPLTFTVYPPYPVSPMPVFQDASQRRTPHKPSYTYTYSYTPTPIPIYAPQSNGNPRSPPRRTIFIQNLSPATTQSELHSHLQDAGSIESCEVPLDPTTARCKGFARITFRTAEEAKRAIARYNNTIFLNARIRVKIDRAVPYAASYRLSSPSTVPVTIVSAPHPPSTTYTPEHTIITTLPTDESPKSEPTSTTEEASQTKCQP…
>OG0000654|D17|FUN_005883-T1
MELPSDQATLQGPPSKRRRVALACDICRTRKSRCDGIRPQCGMCKDLGFECVYTPAVTATNVIVQKDYLQNLESRMKSLEDNLSTMRSDMTRLAAHMSSKSPPSDGQPEPCHQPVVDLAGPEDPTDAMGAVTFADEEECGYFGPSSNIAFLRHLSRAVSHSESNQQEISSPRMDKIAYDGGFVSATRPPSPVSGRTPTAVHAATDPLLPSSEETLQLIRRYFYDTGLLFPYIHPPTFFETYHQFKNNAKKVRRTWLGLLNIMLAMAKVTAVSTHAPAETRITESTRYYRQALNLCRGEILRGTTLERGRKINIPVVQYLLLMGQYLQGTQKSVQAWTVHGLAVKAALQLGLHSKDASQAFPPLEREIRKRAWFACVVLDRTLSMTFGRPPAIPDNYVQL…
>OG0000655|72mAF|FUN_002808-T1
MSSFWLHPRAATACPIAVEDTFGPVVNHECKDGFDFTLYFEETVLTLPVTLFFLFWALPRIYHLRQQTIKVQGGYRYFVKLVRCARSQGPMKKGGYALLAVLQLTLVGLWAAPSGKTTRATIATAVVSWLASIVFGVLSHYEHICTIRPATINCGYLFLSSILSLAETRTLYFLEKNREIAVVYTVTLCIKVVLLVAETMSKRSLLRRNYRDSPPESTVGILGECLYCWLNPLLMLGNRVDLTVELLPPIEDSLRSTGQGESGLRALWRKDPNRNSPHSLLWACCRYYLVPILLGVVPRALQVAFTFAQPFLVEATTTWVASNELTHPKAQGYALIGAFGIVYTGIAVSTAFAHHQAYRVVSMIRASLVDMLYSHVMVMRDIDVETSAPVTLMSADMER…
>OG0000656|11mAF|FUN_004955-T1
MSTYQGYPFQFSEPVETIGPAPDRFYSTLPVRVSKFSDQIRLAGEKAKETLPARLGIDSKLLIRNGTLTSCGHVVSWMLPECPPHLIPSVVELAELICYLDVIYSPIGFLATNTQEHDMILADALAAVSAGKFATSECSFVPDALATLSSFFDIRDLSTIQTKLKECVSAQTAHVDKTMSFDQYKIFKINHSGMRYRPSSKHVFLLFMASIISLVKGQRASPQEIDSVSYFVDKILLSSSLLNDLYSFPKEFEEHSSAGNMDTIGNAMALLMSGYGYNEDEAVNILKREISELEERALKEFHAWQNSNLTKSPSLVGYVFTVMTAAGGFNYWMSHSERYFRTDFTTTAEDRARLVRNPDSSLGCLQGYPAPLALNGHSTSTVELDAVSESHVSGSDSSL…
>OG0000657|GA8_4|FUN_000631-T1
MRFAYSTVALTATALAVPVTVPSTYHRTSTVPGKVLEASNPAAGRLTARTFGPFLNWIGSLHGSTCEECATGERTGNTMGVSVGSSEEDCDENSNSNENSNSNSNSNSNENSNTNTWGSSTDSGSMPPGGMPPIGGMPPSGGTPPGGMPPSGGTPPTGGMPPTGGTPPSSGTDTCEDCEGGTPPSGGTPPSGGTPPSGGTPPSGGTPPSGGTPPTSGTPPTGDVPTGDTPSGTPPTSGTETGEETGTETGGSPPSGSTPPTSGTPPTSGTPPSGGTPPTGSTPSGTPPTGDVPTGDTPSGTPPTSGTETGEETGTETGGSPPSGSTPPTSGTPPTSGTPPTSGTPPSGGSPPTSGTETGEETGTETGGSPPSGGSPPTSGTPPTGDVPIGSGTPPSSGT…
>OG0000658|64mAF|FUN_001923-T1
MLLKSALFYIALPILQAIAAWQVPAEYAITPSSNGRFLQDSDAKPFFWQADTAWLLFHRLNFSEAETYLSDRAGKGFTMVLAVGFTQAGIDSPNRNGDLPFINDDVTKPNEAYWAYVDSIVELAWSKDIRICMVPAWGKYVHGSDNSGSVLNTSTAYPFGKFLGQRYPYLPKTLVGDTNPYWQNKTAVKADYTNGGAPTTYEVTDWSPVYDDLANGIVAGEREAIAATSAQNATTWAPLMSIHPTNQWFTGGPLALAHAFFGNRTWLTLDASQSGHADYPPNPPIPWWNCRRGWEPVELMYAAGSVPGGRARPVIDNEAHYENRYNNGNSSEAFWNASDVRIGSWQAVFSGAAGLTYGANAIQQCIIPGLFDSDGSGPSENWLEDLVLPGSSQMQWIRK…
>OG0000659|10mAF|FUN_002050-T1
MVTGKSQGAEAFQSLPPTTTQPRFIAASPPSKRDLTSWWRQFKRNTRKEEPKEKPQGIFGVPLNISIKYANVAISLTNDNGESFIYGYVPIVVAKCGVFLKEKATDVEGIFRLNGSAKRIKDLQEIFDSPERYGKGLDWTGYTVHDAANVLRRYLNQLPEPIVPLEFYERFREPLRIYQKQVQGGGPTNEGDKFDHAKAVAAYQQLIRELPPLNKQLLLYILDLLAVFASKSDQNRMTSANLSAIFQPGLLSHPQHDMSPEEYKLSQDVLIFLIENQDHFLFGMNGTAADEATVKEVEGGMLRPTSHSTVRRSVSSASGGAESFRKFGSLRRNVSVSSKNSRNSNSNNASPATPTSMSGAGVHRSNTLPSKMSPAIAQARYGRVAEAPGGNTPGQTSTQ…
>OG0000660|15mAF|FUN_003278-T1
MAGGAESPRSGILPNRAQKPPKKYVTRACDECKRRKCKCDGPAIVAYLWDSERSASPRERQQPVRTNGARPQGTQGQQQPEDDDKGDASTHTFLSRVYTHLKSMGHSLPRNMSRPAEEVLSEHPLKTSLIPLDRGLAEEYIDCFHSHSCATYRYIPRSQSNEFLGKLYSEDESFLQDDASMAVIFLILAVGCIWYPSLHSRDIFEYKTKASRLYEAAQSRLEKTASMFPPSILVMQAHCLKCQFLLAVNIFNCAWLAVGTAVRLGQIVGFHKAKATGSNGLEEFTRRGMFWSLYTMDRLTEVLRYLSAALGRPMMIDDDDITIPYPEAAVSSSPGIDDPHEAKTVPGIVAHIKLAQITTQVLRKLYGSKKHDKVARDESTSQIEAQLSKWLDETPRFLN…
>OG0000661|10mAF|FUN_002785-T1
MGLDGVPQAQAVTVSLKDLINGTVSFETLTEAFGPSSLGIIVVKDLDPEFQRLRTQVLSNASYLAALPNDELESLTSPSAKYLVGWSCGKETLRSGHFDTLKGSYYVNCAFYQDPTLQGAPADNFPDLSEYTAPNIWPPADRLPTFRPALEELCRLVIDTAALVARACDRYATENIEGYKSGYLEHVVRTSLTTKARLLHYFPAEAGVGERDGEGEGEGDDDWCATHLDHGCLTGLTSAMFVDEVASPPGQGGELVELGASPDPKAGLYIQSRTGKVVKVNIPRDCLAFQTGEALQLITRGKFRAVPHFVKGAKPSAGKRIARNTLAVFTQPNLEEEVESGKSFAEFAREVVARTY
>OG0000662|61mAF|FUN_001971-T1
MFRAQQNAFDDAVGTISQLHFFHTGMQCVGTRYQTRCFVELADVTSFAQLAKATDENLTSENWEYILDVCDKVAAEESGAKDAVAALIKRLAHRNANVQLYTLELGNALAQNCGPKIHRELASRSFTDALLRLASDRNTHQQVKAKILERMQEWTEMFSSNPDFGIMEQAYMKLKTQNPNLQPPSKPVKTEITDADRQKEEEELQMALALSIREKNPVAPEPQPESSTSSAAPASQAQAPAHQAVPSGTSAATVSRVRALYDFQPSEPGELQFRRGDVIAVLESVYKDWWKGSLRGQTGIFPLNYVEKLPDPTVEELQREAQMEGEVFGQIKNVEKLLTLLSTRSTEPNVQDNEEITALYHSTLAIRPKLIELIGKYSQKKADAYQDEFTQLNEKFIKA…
>OG0000663|1_1|FUN_008931-T1
MRLLRTRTLELVEFTPDRIPPYAILSHTWGEEEVLFTNMQNRTGQKRSAWSKVQGACAQARVDGFDYIWIDTCCIDKSSSAELSEAINSMFTWYANAEVCYAYLSDVTMREGHSGAEVNTAEFEQSRWFTRGWTLQELLAPSEVMFFSRDWVHFGERSSLANWLMDITRIDEAVLRNKVRLLERSRPLFQRSIAQRMSWAARRQTTRPEDMAYCLMGIFSVNMPMLYGEGGEKAFLRLQEEIMKQSDDQTIFAWTNKRAPEYSLGGLLATTPAHFEDSQDIIAYQQWEPTPPYAMTNRGLRIDLPLHCPTRERRETNIIALLRCGVSQDIKGQTGYKFLAICLIRLSVFDNRYARRDLRLLLRESVSSHMQTIYVPQTTFDEDMKGPLGHVIFNIPGYP…
>OG0000664|10mAF|FUN_004272-T1
MTTSLQSTTDVVIIGAGPSGLMAALWMARCGVKTRIIDARSTKVFRGHADGMQTGTLEIFDSFGIVDDLYNKAAPSVEMTIWAGSKDVPLKRVARFPKWSPDLGQYHLVHTSQGNTERALLDGMKAFDGLEVERGVLATAINIDEAGIHDPKAHAIKLTVRHLTDKELAAASTPDTIPQPGDFNYNSADEPYLKRKVAGKEGRTEVIHARFVIGADGSRSWTRSALGFDFLGDDGEEDVGGILDCIATSNFPDIRIQSMIVKDGRGAGFVPREDGLLRIAAPVPSRSEATPEAILRSLREILSPYEIDITHIDWCGVFGTRRRVSSSSSKHSRVFLVGDALHVHSPRAGIGMNFSIQDAYNLGWKIAHVVKGISPLSILKTYDEERGLTTKQLVAFDKA…
>OG0000665|16mAF|FUN_003006-T1
MFRRLTGREKVDGSILSKLKELTQFSQADLKIIIQGLHKADPAQYIIDKGYGHTFEKARNEYDARQLMWKHGVDRQDAKGALESPMADQACKELADAAMKNLQIPFVIPTRHTRSAPSVTKNTRVVAVLGADEGLNDPNAASPSLGDGWMVSNFYLWLIVLDGVGKSQQWIIGMDPAYLLDKYGREDEMTMEDIEGNGTVLKPVQTKCAAGFIHGDPFEERKVVLDDYLLPRIRDRVTIGPKGSALHDFFLNQLEETVKDAAQCWDKSSANDISYGDYDTDGGLLVGVSPFDNEEDIKDVVIRPQYIVSILAQHPSVKLTIYMTSCYSGHWVETVEFQGRDL
>OG0000666|10mAF|FUN_009130-T1
MEPSPRQWEPTPSSLLWAHEIRRENIHLADEIHKIKVDFTSTVDTLNDLKQNINELSRQVKQAEANASEHLKCLEIRLLDGSNELLKRVEALEIENGRFKEELKDVRRECAARSRELSLLLKTMKSGVINEIRAILTQERGALPFTNLLGGSHGNSGEYLSRSPLDSGLLLLCIGLSGLGCEFLDNTASTQERGDSLQALSETTWGPSRSSSIEGRRSPELGLSNGMIMQGQENLHRLFRQNARPLGAYWSYAIDTRIRLPLWIKSSDVAKAFVNGLEDTAARGLMERKLYAAAWSWDVLVDIMHNKLNERKSQTANLPVRMNAGSGEAGEASKHNTSLKHKKKKRRVIPIIPADEDDLLEMNS
>OG0000667|12mAF|FUN_007625-T1
MLGTTARPDDREFTVGWVCALFKEYIAALEILDETYDDTTKSSLTSDGRSYYTRGRIGGHKVVVGCLPIGRYGLVSTSTVAEDMKMRFPSISLGFMVGIGGGAPSDKNDVRLGDVVIGTKVVQYGLGKKTPSGFQVTGHTFTPAPILLHAVTGLKTRVFDGLDLTALLEQMVAKSPPMKATFGRPESNTDRLYNPRYVHLDNCDCTNNGLQDQVHLIQRPSRGKDQVRVHDGIIASADQVIKDATARDQIAHELDALCFEMEAAGLSDSLKWIAIRGICDYSDSHKNDRWHGYAAAAAAVCAKELLLTIPPVGPTGMEPVNEQKRWEVDRAEFMRVVEKVPPRIATTIHSALVGVCVLLAIFGQLIWSFYVWMLSVAADIRSPAFNPPVKAAQLVEGHT…
>OG0000668|10mAF|FUN_009361-T1
MSDFFAGFQQVISPSLSQLGGEEGAYDSDGGLVLRRLWQYRTQRISAFVATGNLHLAVVLLSCVVLLIAIGLRYAARSGRSKSRVSAESLNEDLPIRVSLPFAFLHLAAAIAACCLGWIDAQHANWKQPIAVSYAVLLGLMQFGFKNERARAHLYRHVNAVTLAMFLLACVEDLLPLLIIGATSGLSVIRGGLIACLAAVLIVAAATPRPRRLLVSDTEAEETKTVEELSPEETCSLFSYYCSYEWLTYVILRGCRRDLTMDDLPPLPSYDEPSKWLKKIKRQRLKGGKTFRTLCRLLKTEIKGMMCWSSISAVLDFVAPYSMLRLLAYLENPEDAILHPALWVALLFIGPMSRSLCYQQYIFTATRLLVRVNVSLVQEIYQTAMRSYLYDDSIVETST…
>OG0000669|10mAF|FUN_009728-T1
MTDQDNSYRPRSPDFSTLQSPIPSIPQPIYSFANPLVHHRASYDASRYFTPQYHPVPPPPPRQASQQYIPPFADPIVDPDMARRSSRIARAAEVVPMPETKYVEPTYVEPSYVEPPYVEPTPVLPEEPPQPNPTAGVEVKTKFPVARIKRIMQADEDVGKVAQVTPIAVSKALELFMISLVTKAAKEAKDRNSKRVTASHLKQAVVKDEVLDFLADIIAKVPDQPAGRKHDDDGSDQNEQPKRKRGGRRPKDDSD
>OG0000670|10mAF|FUN_009949-T1
MAGGAATSAGVSQGSGSNGDDATAISPYETNPDNIPQDDPFLKQSPHYGRYAPRDDDFKPRYDHWWQSDPDAISHWENIVKENLSPENSLNLQEGRQAYSVGSVIIRVDKDDVVDTTAERYSCANANELSAARKAEDALKALDITVPVIHFCGTVDGNNVTVESRIPGVSLEVAWRYLSTEQINKFKQECRQILEHMASIDPAPDSPSYVCSGLNSQLPPEIQEMEKDVLFQEKMEDEILCLVHNNMTPSNIIVNDDRVVGIIGWRHSGYFGFRRANTIHRRFRMPTWSSLEAAGGNVEAWADIYENLLNAKVGSKLEASQDTPGPQVKTEPSLVTLDKVPESDEIDNKSISSQIDGVNTPGEHPTPKKIADLKHGRGSRASSSDRSSPANSVKAASGR…
>OG0000671|10mAF|FUN_010183-T1
MLPGSVRAPDVSIAVDADENVGQSFPPGSTFPEAHDSPGDESKPTCTGCRRRGEKCQWRVLGSFREANIKVLEPGHPSMNQSVGRNNRQSKFKILNVDPPSARKERARKEQTLPERAPSAQPQQESQQEASAPSPLPVGYPDQTQAQLPQSEFHPCDDQGLSPSLSSNASFYPAAEVRNHERDGGCNEEATTEVPNHIPHTASPNHPYMHSSPEFVIDELTALRNFSNNAASFPQAAQEAYQGIASPLFDHSVFSDPVNDVFLPGSAYEALHTTLRNRQLWTARPDIPSRCSSPASVSESGAVTPNGLHPSEVNNYSRPSRPFELSPTRENVLWQNYLNEICLWLDMFDSHRHFASTYPQMAKSSPHLRYSILALSARQIERKQNQKSQSESLSLYQEA…
>OG0000672|13mAF|FUN_002132-T1
MPKSRQASDNASRLDGHDRVNRSKRGLTCANCRVRKTRCDGTQPGCKTCEVYGVECRYEKAPPMSQILAMAKRLQETEQTITELRIALHEAREANVAQHTLSIERQIPNTPSADTSFDSASYIEASSSTQVAPESETAPEQILLSDLSLDENGKLCYYGPTSAVHAPPPAESTNVNDSYSSMSDARSLLTSAALESKTWEEFALGNAAIQTDIPRQMISKLLQIHWTWIAPMFNWVYRPAFMRDMAINGPCYSPFLVVVMCAHAAHFDDHQISELLISRARLLLGTEILNPSSIPTAQGLLQLSARELAWGSISQAWLYSGMAFRMVSDLGLHHSTTKIATLGHLTAEDLEIRRRLFWSCYFWDKAISLFLGRMPILQELPFDRCPELLDDSAENDLWA…
>OG0000673|6_1|FUN_002336-T1
MAPPSSPPTKPASYIDQGLEGTPSFDGVEEAEVLVPMTQTVAIITSITCITGIGNLLVGLHTVHSSFDQPQHLHSPVAAVPARLSAWWIASDRQRPGAGLSATGTQLIALQVIVGLAASFCLPSAVGVTAHVFPANSSPRRRSIAFAAMVMVGLLALDWASRWARSAGPGTVGNLKKCRGGPLGKASLTRAHRDVDWIGALLISACLAFLYELAVATGSDADQSMRQPLYIVLLRSALALIPSPGADSKLALDQTFTAVCITVFLVWGTLNASEQLTVLYLQDVRGTSTLTASLYFMPAPVCGLLMNAAIGLSLPYLKSSIAVPAGCLLSGIAPLLLATLCGVDGPGYWRGVFQAMALNSLGADLVYTIAKLVITDSFPAKTQALAGGVFNMLAQVGKS…
>OG0000674|55mAF|FUN_007785-T1
MRPDTSIYIIGTQCTGKTTLVNALFNAFHGQRNDIVIHRIPEVVRTVLRETGITRNDIPNDPWKALELQKLILRAQYEAESKQSGNLVLSDRSGIDALVKVQLWSDLKLCVQLSWALREWLPKIYSLTRPKLSIDDALLDISMGYQFTMFSTSSLEALCAEEHLELLDSVDTLRSQGISHYISLPQIIVCGDQSSGKSSVLEAISGVSFPVKSNLCTRFPTELVLRKSSHIGVKVSIVPHRSRSHVEQDALSRFHEELESFEGLPTLIENAKAAMGIFTHGKAFSNDLLRVEVSGPDRPHLTIVDLPGLIHSETKLQSAADVALVQDVVQSYMKEPRSIILAVVSAKNDFANQIVLRLARGADSFGHRTLGVITKPDTLVEGSESEHQFVSLAKNQEVT…
>OG0000675|MOD1-607|FUN_005259-T1
MKFLHTIALIATFTVASATPAGSTPSQCTAAQANKCCTGLTNGILNLNVLPALCLPLVGSCNNQAACCETNGIWESIQLMDVPGQSGGYQRDLQHFTLNYNQPSYIPRKYRELMEFRLNYHVGTRKSGEPRYKPCQVFSFHQIPHAIWFEDALVHYGVPTVVFDLYILVPDIDVAADLLAKAGWTFDMQKPHLIGNAKVDLVTFPQQRLISPDGETRTVLLPAADWKYPLAADTRLEFAPLEDGSSHQVPFPPLAGLLDALIESWLDLPSDDAMLSIVLACQISYLYAHVPALKERSFAEQMRYEHRQFHFDRPIRDALLQGQYELRECSASRDNKDLFDPLGDIVRKRAEEEQQKLDAPELTETDCYRGVLHGAV
>OG0000676|1_1|FUN_003175-T1
MQIADMAASTTAQILVVSLGLLIFVLLCPWFGYLRLPSSMRWWPSIPSGPLSALRLSLKEYSGSRSSEDGYKAFSKKAELFAICNPSFYPQVLLPPEQIPWLLSQPENVLSHEKANEDVHALPFLAPAFDNYDHLELIRAIRTDLTRNIPNTEDAFLDELRHTTNEVLGAPGDNAWKEVNLTVALDSIIFGICLRLFFGVSLSRNRTFVYYVKIFTRVTGAMMLFVSQLVPWPLKPVVGIVAGFPIYYYWVRLIIYLYPTFKERIQCLRTKKETPPADMVTWMVDLAISQNPTRKVHISSLIVRLTLIVFLPVDVLIAMTDNFFLDLLSSDPDRKYYNALRQEAEAAFTNRDKTQPISQSMPYMESTIRESLRLSPLSDRMLSRRVVHKGGITLPDGQF…
>OG0000677|64mAF|FUN_008925-T1
MASESTTIDPTSVLAPEFNEVRRAELIEKISSIVPFVSTATWSLLWFADMERLEYMANLQEGILTISLASANHEILLKWASRMHAKEDPERTTAPSKKRKRSEPLKDMCLHRDECCILTKKDEPLEIAHIYPFSMGGRPRTEQQSFWNSLSSWWTPEKVKEWRKVVMGPQGTEILENVLCLSCDSHALWGKARFVLQPIELSDDRKVLKARFFWLPIFKYSNSIDVTTRPSLPSNLTFVGKRIKLFNCDTAAQIHSGDIITMETLNPDTHPLPSIQLLNMQFALTRALGMSGAADLDPEELDSSDSDEEEEVLVAPRRGRAYNLQENQNPSRASSRTSGKETPGSRDTSRSFSLSIRRQC
>OG0000678|36mAF|FUN_003065-T1
MFSYHRVLVVFGRSVWDKSLVCDCDIHPWDIDINKEQWPGKIRLIAFVDVFFLISYSANASFEKGIIIYNHDLSPGPPGKAPQANEVQYEFQSENDSSPTKPVSSRVKQEVKKRFNFVNGAKYSVKGWGHQIGLKYTYPRSCLREYEIEINKPYHRAMRRSMKRGLEEHSILQLLGDDIWGGIIKQGQVTGHLVSKYLANGVLDDALKEYVDGVVSTDRPGSMILSNDNVR
>OG0000679|10mAF|FUN_002488-T1
MASKPPRLSMINHAAGIYADMSVDGPAIGTLVLVIDRAKNLPNRKTMGKQNPYCAARLGKEAKKTETDLRGGQTPRWDQELRFTVHESPDYFRLKVTIFNDDKKTDLIGETWIDLKDLIIPGGSQSDHWHPLQFRGKYAGEVRIEMTYYDTRPEDEAVIERRLHAAEKVNVQGKPSASSSSLNLRSSPAPISSSSSLSGPRQLKEVKRRPLPSGPPGSGSARPALPEKTASAPPAPTQSPPRPTPEHTHSTPPLPTHDYPHSTPSPVEYTRHSSRHPGPPEVPLDASAYGPPPGVASHSARTYESPDDFQREWSNPSHQAPAPPRRHLQEVPYHSHRERPDSYDTRSHARPRSGYGNAPPTDFRSSRHDRPTSRSGPEMYAPMSGATPPRPSSHHSNHH…
>OG0000680|D13|FUN_002462-T1
MAPSYRGSSTLRGSFNLYLAFLLCAIFIFSDTTFAYSWLPPRRENSPKPTPTQSGNATALTAVSTATIEYSSAVAIESKVSYQLSQLATVPAIPLPTDLPDYDILNQVVGLMPPLQTGSVQNNSVQMLAAMRDNLRSSENSTTGHLHERATGLKVMIVGDSISQGREGDFTWRYRIWEWFQSQGVAVDFVGPYTGTVQPDKAAPPSPPALYGEPQPTGAIKVSGGYAKQVSSDFPKSHFAVWGRAAAVDKGLIKEVMAAHPADLMLLLLGFNDMGWFYSDSIGTLDSIHTLISNARAANPKIKFAIANVPQRSFIGGREDLPVSTNIYNSLLRDTIPKWSTTASPIHLVELEENYNCQPSSCPVGSDGLHPNAMGEYQIARAFSQTLVRDFRIGSSALS…
>OG0000681|14mAF|FUN_008992-T1
MSPPYIFKGSSPQPSNLSTQDFNFRAIIPSVEVADEDPPSSVGGERTPSVSDSEDSSHRAYTPSQSTATPPRRKNLSLGVTESFRTLNLEGTLTSHRTPSWRHDARRQSTGLSPGRSTSTYGGLFNATPEPTPEPSRVQPTLNRDSSVDGLVSDLENSHLHGGGPPSDDSDQLSESDDEDDDNATDSDDSSLYNVRCERLPSAPIYNAGLQEILRDIKSQLSVLQNDMNRCSLSRDRGSDLFQLHEKVRMLNELDCPETRTVGFIGNSGVGKSRLINSLLDQEGLARSSGDGAACTSVVTEFRHTDARHPDRYAIEVDYMDGEEVKELLEELVQSFRMYYTDLYREVTSIEEQERIRDRSTRAWSTLNSLFRDQPELTHEFLSDQADGALSGILERLKD…
>OG0000682|14mAF|FUN_002054-T1
MSNSKHALPKGSRVLVTGANGYIASHVVDQLLSHGYLVRGTIRAPKPWLSEYFAQKYGDVFEAVIVTCFENRDDINRVLDGVDGIIHLISAALPVAAIPWVVKATTNILESAAGMPSIKRVVLVSSSNALSMLTPNPNGGVLHESKYADIGCKRLILMFMIDSWSDEAVKAAWDPNTPDESKGFKTEAEREAWTWVRGHKPEYTFNTVLPCMTVRLCKIIGAITRMGWTRKLLKGDPTDLSVFLDQWYVDVEDLARLCAVGLSDPSAQSERIFAFAQQMNWFDAVSLLRQLRPKNTPIADVPEENIRGRRDFLPRGGRAEELLRTFYGLPGWTSIRDSLEKGIEGCE
>OG0000683|D10|FUN_000073-T1
MSHLPVSYSEDQSSPWRLANAQRHRARRIKCDETPESCHNCTSTGRKCEYDIQRLPRRLPGKRSTVGSIVRSTNIADGFRWKITSDERLCFSFFQHRSLPTITGYFDSPLWQRLVLQMSQVDQAVYHAVVAFSAIHADYEARGNPLAIQNLDNSWQRFAIDQCGRAYALLIARSASQDPNLQQVTLVCCMLFVLSELIRGYYDLAFTHLRNGLQILKNAGCHRLSDACPTHTSTIEQSLVDTFSHLDMQSAYFGVGGPVLPMQLGLSRCESDEDDVKAFQHVCEARRALDRLMGAVFQFHTSISPLSPIEISVKYGYLSTRQFDLISQLRHFSRAFDPLSKSVSAHCGSKEKRGMDIIYLHQFSLSIILETCLLDRTKEVLNYYTPAFEKIVTLAEAIT…
>OG0000684|GA13_4|FUN_005305-T1
MDDSIMDDSVFEDDGSDFEPEPKPKAKAAPKKAAAPKKMTQTTLTGKATGKAAASKKRAKPDSDDDDMSDGDPLDDEDSVLSHTPPKKAKKAPASKKGGSKPLADVENESFTNEADAGPKDSNVSEKYQKLTQLEHIIKRPDTYIGSIERTSQQMWVYSTESDGMEFREVSYVPGLYKIFDEIVVNAADNKQNDANMDEIRVTISRETGEISVWNNGRGIPIEMHAKEKIYVPELIFGHLLTSSNYDDTQQKVTGGRNGFGAKLCNVFSTEFSIETQDSRQKKKYKQTWTSNMTKMGKAKITDAKGDDYTKVTFKPDYAKFGMDGMDNDFEALVKRRVYDLAGTAKVAVKLNGSRVPVRNFKKYMEMYTKAIRRERGDDGPAAKDEIITCSPDPRWEVG…
>OG0000685|10mAF|FUN_004116-T1
MKATTASVLLGLSSAVNGRPTVDNRFPYKGPAVPVGDWLDPTINGNGKGFTRLVEPPAVKPASSHPTNNVNVISLSYIPDGIHIHYQTPFGLGQSPAVKWGTSPNHLVNVARGFSHTYDRTPSCSQMKAVTQCSQFFHEVSLPHLESGKTYYYQIPAANGTTESEVLSFTTARKAGDPTEFSVAVLNDMGYTNAQGTHKYLTKAASEAAFAWHGGDISYADDWSSGIMACEDSWPVCYNGSSTSLPGGVITSEYKKPLPQGEIPNQGGPQGGDMSVIYESNWDLWQQWMGNITKKIPYMVLPGNHEAACAEFDGPHNVLSAYLDHNEPNSTWTKNDLNYYSCPPSQRNFTAFQHRFRMPGSESGGVTNFWYSFDYGLAHFVSMDGETDYANSPEWSFAE…
>OG0000686|MOD1-586|FUN_005870-T1
MVVEERKQIIVFGDLTCDSVAGLRTLVTIKDNPLLTPFFERVTSSLREEIGLLPFSQRQRFIRFTTFEELLARVQRSTCPHPALEKALACTYQLACFIRQYTSPGHKYPSTQQTCLVGLCTGLLSAAAVGCCQSITDLLPLATHTVLIAFRAGLFVADVRDRLEPQTGAPWAWSVLIPGLDGDTASLTLHRYNEEKGLPATSAPYISTYANTGVTLSGLPSALNDLLNSSCLPKNRALTIPIYAPYHASHLYGQKDIESILRKASATEFASYQCQFSILSSITGQSIQVDTFGALIDYALNAILREPLRLDRIVSSLGEALLSDSPIRGCTILPIATVIGQSLAAALRKHGAPDITVDPCMNSSIAVRDDRTSTTGHLGHSKLAIIGYSGRFPDANNNE…
>OG0000687|10mAF|FUN_004329-T1
MPPSQGTAGRKKDAIHFVNARPSSERERLKIQRLVRAHVGKWISHQTKDRSIESEANSSRDAPRENASRTVDLDGDEPMLNIYPPSLSSRSSASSCSPESASSHNSLTVIQTVPTSAWDAQPTMSIVPTSQLYLDSMVNQYDNEYDYGHDSQDSSPESTSPPGPIEHIETIGANFIDPFMTYPWRHSPEIANACQAYCTSVLWPTLTPGASRSDVSALNWFPLMMSEPTLMTAITFGSLSHQRVQWLNRWIPDGAFREREQQLLKVCEMETIELINQEMKKPGRAISNAVILSVMCMAHNATDISEERQFRHIPFTAPMRRLQWIDVYGSLRPNLVHVQGLISMINLRGGLEAIDLPGLAPVVSLSDIVTSSAYHTPPVFPFFPLRAERKKVPLRDMLG…
>OG0000688|11mAF|FUN_004744-T1
MASVESSPVDTSMIKDADVTVSNWAGLKGRESTVESSEDVEAGQSGKSSGVLNVFISGLALFSDGYNAQIIGYMEPLFSVLYKDGMSPTIKGRLSNSFLIGEIFGMLFFGVLIDRLGRRTGVVAATTFLVLGIALAAAAHGKSELGMFWMMIIARGVAGFGAGGEYPVCATSATEAADETTKLRKNRGFLVASTTDFAVDLGFVSAGIVALIVLACYGQETRSGVWRVSFGLGFVLPLVICFFRIRMINSTQYQKHSIKSRYPYGLILKRYWKPMLGTSLAWFCYDFVTYPFGIFSSTIIQQLMTDNSTVQNIGYGTVINCFYLPGCLLGGYLMDKIGRKQNMTLGFMLWAIWGFILGGALHPIQSVFPLFVVMYGIFMALGEMGPGVSTFLCAAESFP…
>OG0000689|10mAF|FUN_004561-T1
MAKQEVFYLQPLGWENDPDEERYKVSTLDYLTARSYYNYALFFKLDNVDKPKVVDVLKAGLERTLSQTRHLCGTIEKDSTDGYSFVKRKDSTVRFFVQWLDSPEENFPSFEDIEKAHFSATILGDLNLWSVSPMTYGEKPEAHPDCNPVVAAYKANFVRGGLVFIMHHHHYANDVLGWAGFTHQLAENCYAIVNQTPFPTWDLACLDRSRLLKPEVPQEAKVDGPASPERHPDHTVAVSLLFHLPRGKAIELKQLATPTDGSWISTYDAFSAFIWRTLTRLRAPVFKADMSSNIFWSEAVDMRRRMVNPKVPPRIQGNIMFAAFSPTAPVPQPTLAEIISEWPFPKLASYIRQLTDSMTEESLSQALDVIATIRDKAAMNVRINSYPAMSILQTDHRDV…
>OG0000690|10mAF|FUN_004916-T1
MSSNSAPNELTQLPLDEDARPRYSDAELRDYFECIKLPQKYLDSIVLKDKTQTGTKEYGLPLLQALTRYHTCHVPFDNLVLHYSPHKTVTLDQAELYTKIVRRRLGGRCMENNTFFGTVLRSLGYEVRNCGGRVARAMSPYPDVRHNQSATYDGWNHMLNLVRLDDEWYVVDVGMGSMGPNLPYPLRDGFETTSIPPRWIRLQLRSIPESYATRSANSTGPPKMWCYDVCYKPGDDGKKTWLPVYCFTETEFLPQDYEVMSWFTSTNPRSFFTRYITCTKMLMDEDKEMIVGNVTLFKDTVRKSIGANREVIKECKTEDERLQALAEIFNVYLTEEEKRGISEDQMLA
>OG0000691|10mAF|FUN_005211-T1
MGSNNEGRVGVYSSAHFIPRFQPAVPPVLERLRPRRRSRAPVPQKRSHTTFPYEPLDPAKHEIRLFELWPGKPGSKVVGRLFHVSLDENPSFEALSYTWGPPKPTYNISINGYKAFPVQRNLRKALDDLRQPDKPRVLWTDAICINQGSKEEKEHQIKLMGSIYSSAQVVCAWLDHSVRPMDVSFDDLARLGEEIQISDYDPSHWYPVADIFRNPYWRRLWIQQELILAREINIYCQRDVFDGQQLLEFQRRVNDDSFFKRSGEAGRLAKYIDRERMPHQSLGSNILQARADRLLGSQLHHQQSNDGVTHYEVTRRYLGSSLLQLFLQTAGLNMTDPRDRVYGILGLVWDTDVSKVRVDEAAPVIEIYLQVFSLFIERHKSIDFLCFSHKRPYRTASRG…
>OG0000692|10mAF|FUN_005221-T1
MFAQHSSRVLRSQIRRTSTVVLTTNYSALKITLTTRPMATIARPEQWMNTSGETTPVWVHKMPFSKYPRFETLSHDIKTDVCVVGSGIAGISTAYELITRGKKVTMIEARNVLSGESGRTSGHLSNALDDGYSAIAKKHGKDGAKLAADSHTWAIDRAADIVKKLKLDCEFRYLPAIEISQYPRGDPKHDKEVGVMREEVDAASKAGLHASFREGLAIQGWDGEIDQRDGALFTGQGTFHPTKYMVGMLEWLRNHPNFQCFTHTRMASVEENDLVQVRTANGNTITAKDVVQATCVPIQKLSVIAEMEYMRTYCIAIRVPKNYIEDCLIYDQADAYKYIRFTDCDEHDDYLVIGGCDHKVGQDQVEGRFQELETWVRERFTKAGSVDYKWSGQIFEPVD…
>OG0000693|15mAF|FUN_005446-T1
MSDTISRGKSNALETLKAPLSEQETIVLSAAPSPHDDGYATPTGEELESLRRVAGSVKWTAYTVAFVELCERFSYYGTTAVFVNFIQQPLPPNSSTGAGHAGQSGALGMGQRVSTGLTTLNVFWCYVTPIIGAWVADEFWGRLKTIQVAIAFAMVGHIVLIIASLPQVIVHPNGALGCFIVGLVLFGIGVGGFKSNVAPLIAEQHKETRHYIKRLPKTGERVIVDPAQTITRIFLYFYFMINVGSLLGQIVMVYAEKYVGFWLSFVLPTIMFALCPLVLYVCRKNYEVTPPTGSVVGRAFKLWAFALKGRWSWNPIRFVQNCRASDFWENVKPSNVQRKPVWMTFDDKWVDEVRRALKACAVFLWYPLYWLAYGQMTNNLTSQAATMELHGVPNDIIMN…
>OG0000694|14mAF|FUN_004443-T1
MHLTGLPNETLFSIASYLPCQQDVYALVQTNHRLYHTLYDFLYEYNSRYYHGSALAFVTKQGNIGRVEKLLKGLKNTRTKSRFLPAPSWRSQHFPEEQWEDELEWDSGDEDELPFTRDISAHPLKIAGYSVADIVQIQKAFLAAIEVNNQEIVTLLFEWGAQANFYRGNLRVDDPGPTRRRHHRAQDPPPVYLAVRCGHADLVEYLLEKGAVPDLYRPSPLYRAVEDSRYNIVAMLLDHGAPLCYASVLKLAVQRCDRTMLEFLLDHGVDAAVYGHRALRVAIRTHDQEMVEFLRLKGANLEQYLEESEERQDEWDQEDGDGMDGTVAYDHSFVACRVELLRDEEREDERGLDTTPP
>OG0000695|18mAF|FUN_004072-T1
MVRLEPLLLLLHAADVLAASSSGLSSLGTFENPSVRSRPRFRYWLPDAGVDKEIVSTNIKDSGARGAGGVEFVPFYNYGGEAGDPPPQADWVTNGFGTPAFRGVFRAALQAHKDAGLLMDFALGPNQGQGVPASSDDPGLQWDLVPYSVPIGSNEIFQGPIPGWGTGELVAVVSARVLSQTNISLPEIDSPFLTAQSGYLSLVLEHESLTDITDQVSEDGQLSIRFPTYSNGLGHRIFAYYQKRTLNRNLHFTNNATATIWDNGSFAVDHYSARGAQTVIDFWENHILIDGIKELLMEVGHYAWEDSMELTSNTSWTPALPKRFQRKFGYSLKRYLPVLNFGTLWPDNNVNIQKYRPGAVQSILSTPDAGAGYINDFRSVLEDGYREYLQTITDWARNE…
>OG0000696|D5|FUN_002942-T1
MKTSFLLLHTLVAGVLAIPTRTDYVLHERRDAVPAHWTGEKRLGGQTVLPMRIGLTQSNLDRGHDLLMEVSTPGSPRYGDHMTLDEVHNLFAPSQDSVDSVRSWLESAGISPDRISQSTNKQWLQFDAGVDEVEQLLKTEYYRYSHAGTGRSHVACREYHVPESLQSHIDYITPGIKHLEIREEKPVEKRSLDKRSFGILPPILRPLTLPLEELLGQLLLLCDVAVTPACIQGETMSTLTRAMYNVTDGDKATKGNELGIFEDLGDVYSQDDLDLFFSTVAHKIPTGTHPILNAIDGAQAPADTTNAGTESDLDFEISYPLIWPQNSILFQTDDPIYQNNYTYNGFLNNFLDAIDGSYCSEASPLDPPYPNPADGGYKSPRQCGVYKPTNVISISYGGA…
>OG0000697|1_1|FUN_005025-T1
MTIKEISPSHEDNIHPIVDIVAVHGLDESSHSAWTDAPTGCCWLSDLLAHDMPRARILTFDYKADATTFFGSSSSSRISHHAQTLLEGLGTHRYLESCTERPIIFICHGLGGIVVKKALVTSAASTTMKLSHLHSVTTSTFGLLFLGTPHEGIEKAKWYLLSKGVKGILRQHSQLVASMEKNTETLQSITEQFTPLLKQFYIHNFWELRETVHGFSKGYVVSPSSAAPVWENTGRSSLPGTHSEMCKFHCRTDGGFRTICAILQRYANESDHIVSARWTEAKQFLRTQRQYEAREILLFDIHHENKAVHFAWTHQKGSENKHYLVPLTVNRNYTGRQRLACDLQKKMLAPSEQQKRFVIYGVGGSGKTQFCVKFASDNRHGFWGVFWINASNLKAAEQA…
>OG0000698|1_1|FUN_011558-T1
MKKACVQCRVRKVRCDGSVPCCKTCERLQFHCSFQRDNSLPVGLYAPHLPPKRRGAKACLECRAMKVRCSGATPRCHNCHRRGRQCTYPSSTGPARPALTRVEELPSPTTSASSTITSDDCTVSQSNPSIPIPSAPPSPSDEVVSSLLRDYFDRLHPLPSFNFLHKDTVVRRCSEGTIDESLKLAICAITALYFSQYRSEHGAWAQQSEQLILDRLERPSIFLIQASLLTIRYRAGVGQFPRAFILAGLAARWAVSLRLNYEHSRLGLIAQEVRRRTLWSLYLLEDSFCVGLKEFELFDPETIHLQLPCEDEDFHNERPVLTGFLHPGKGLEPEFLGARAAFVKLAFIRRGIMRLNRRIFAKELSLSELFESVERFQSDLHCLRSRLTSTDQYPPANPG…
>OG0000699|10mAF|FUN_007752-T1
MHISLRLPRLPSLLESYTCRAFLIFLIPYALLVYFARLTSWRDPTSLFFRENEAYEPSYSNLRAAEGLTLIEEANNATEAPHVKASPNPTMCVGFASVAREGVSYFQSAVGSVLAGLDPVERGDIFLILFIAHTDPTQHPVYSERWVHELADKVLLYDENDIDIDHIRSLETAEARTLALEKGLLDYTYLLKACTAIGTPYTVMLEDDIIALDGWYHRTKEAISAVERQTAEKKASKWLYLRLFYTENFLGWNSEEWPIYLFYSLLSASAVLLTALIVRRYRPTSKPYLPRETIIVLTFVCTPLLIILFFAAGRATMLPISEGVHEMPKFGCCSQGFVFPHSRIKDLVSWYESKGIGYVDMLTEDYANQNGELRWALTPSVLQHVGSKSSKTNSPVPQK…
>OG0000700|D8|FUN_008207-T1
MLQPAPIHTLPPTHPTLTTHIPTFLSPTTTPQKMQSTIHALTTELITTAKTHDPNLTNPTMIPILRGALPMYVAAAPLFPTTTCILARCSKKKGTKEVVVEWPGRRPFPPAEDEGKIVVLDTLVATGDTVVRVCEELWEMSSGTGGAGRERSVVVLCCYAAPEALERIAACPVVEYVVVAMRAERCDEHGYLVPYTHGDIGDKIYGAAWKGKQEVVVAEGEDVDCVLSGVEGLLVRNGGLWELTGDGLGIEREIRFPSFKKAWAFMQLVADAAAKYRHHPEWTNVYNKVSIRWTTHQPKGLTELDVKLAQLCDSYCETGKPGQDYSRRHKEEYTSHHHGARKHLQAPIGPVLSTQDRPSNGTPRERSDTDTSEQNALTNPSLGHVGRDLAQKGRYHADE…
>OG0000701|41mAF|FUN_009056-T1
MPLPRWRFRRLVVLASALAFVFICAVQWSHAEALSALSAERGSPLLSKYVQTQSGKGGGECGRTIAIPAVSQSRITKVAAWHIPDEWIEGSTSRPETIVDAAKLATQRATLSPQRKIPHSEIPLIVHQTWKNTHVEAWSPLMRQSATRWLQAVEESEMAYFLWDDEGVAQFVKSFEPELEVQFYSLPSNVERSDVFRIIVAKWIGGIYGDMDTEPLRNPSSWITTDDLRNWEDSETNQTYKAADPIRVIVGLEADCPPESDAYWRMGYAEPVQLTQWSLAAAPGHPIFQTFLDRLSANLRNTTSRRSSRIHGTEDQAALNRIDPLLLTGPAAFTEAVKGWLETTTGLRWNALSGLTDGGQSKVVGDVLVLPITGFSPGRGMYGNMGSKSVDDPSARLFH…
>OG0000702|13mAF|FUN_005554-T1
MIDFELSDTQTRVREHAHSFATKHLETAHTVYTNLLTPQARFSAIRPLYEDLIKAGLIQAQVPAEYNGLGYGLVDMALLTEELYSADANVALTILATGLGLSPLLIGGTDAQTKRYLSPFTDGKGGTVGKLDAQGQTMILLVTREDVAADPPDAYGVLFHPETIGHRAVSGSHIRFRNFVAKEIIAMPGAGAEAIEAALTASAGLVGAIAVALMRRCFEMTLRFAKSDTRNDTESIINKQSVADLLIKMKMRCEAGRALTWKACSSVGRLPEAAETAHLAKIFCSENAVQCVIEGMNAVGVQAYQAKFHYGVLLNDAACLPIFDGGNVGVRRREVEAIFYYTGYDPLASTFGSKL
>OG0000703|A1_2|FUN_010655-T1
MVAQTTSILTALLSLGGLELVAARNAAQEPTLKPRFMPKHMKRLINYQTSAAPGASSKAPETVEVPRSNTNVLDSILQPPQEATPAPTETPEVVVITLSIDAAGNTHTLTGTPAGTASTSTVTSSVLTSEPAAASAAATTTASTASQAASNQETTPSSSTGAESPKATDASTSSEAASESVSPSVSQTSSTLAAEDSTTASTSSVVGSSQEPGTSTTAVTPSATATKTGNVLSDLVSGLFGGSSSSESASSVQPTEVSSGSASSVVPSNSATGASSSESASSVQPTEVSSGSASSVVPSNSATGASSSESASSVQPTEVSSGSASSVVPSNSATGASSTEGTSTVVSPSQTGVVSSTEQPSSTPGLVNSLLSGLLSGSSTSSVSESSANQATSSDVIPT…
>OG0000704|1_1|FUN_001330-T1
MGASSLSPTSRPRVWNIVRQRFKDSLHDETDLEICMETFSLDILLSQLKSVAKAHRNENFLLARLSRFRPSLVYLNDFMTVLVLSFALDGKTGALLWGGICLLLSLLAPLEEIFSEVQTMLEELIAALPGIHPFGDNIILDEKLETAMVDLYTELALFCARAISFIRVRRQHLLPIRQSWPQLSREFQQGLKRVQMLSQQVERETQRAATTAALKWNNEMITLFQSLSTGHKHAGPELPCFHIPLTLNDRFYIREGLLDQISGTLNPKAGRSGPRALVLYGIGGAGKTQTALQYAYRAREQYDAVLWISADSTVKMAQDYMAVARRLGVLPETQETQDAFGAMAKMKSWLADTTCSWLLIFDNADNLEVLEYGWPNGVVGSILITTRDFNASLHPASQG…
>OG0000705|10mAF|FUN_009571-T1
MEDHPRPRVHKACDACGRRKVRCNGQQRCQQCEHMGLVCTYTDNRLARSRKHALRRGEVISKHKIESSSNVLLAPALSPVSTSYFESLIPEYMHFVYPFNPIMTEDEVQDAVSKMDSDRENAAFVYAFAAATIDLAQSNRPTSSASTHITQLVNQAIETQPPMFLGFRPSILRTMTNVFIQMCFMSLGQYDLGFIYLREAITMIHLLRIEDKTALANLNPTERARRQRLYWLCFIHERFMSIVHFSPATLSPHASFPEADPTLAPGISQGWTQVIKTFLILEPTFINLWIGDRSQVSAKWVEKKYQELDDARWELEVSMLSETQQADLVITRQWMRTLLWQMAMSNWLLSSRAPCPSLSLELPLRLSGQLRQFLTKISQNTIRVHGSSILTKLVEIINT…
>OG0000706|1_1|FUN_006356-T1
MNAQDSSQSEQCFVPETEESRRYRERRARRDWRRRLRLHVISRLTDDNLRDLLTRPAEERDEDRNILDMETVRQYVPLEFEGRPVPDIDAPEELTWATEEAVKKRLCGIESIYAYTWSQPYNRTTRLVALWYGEEEPQLPEFLQDVPYFELRLGRDPRNIRPQVSCKILCVEPQSISAVMQPTRSFGSLGFLGLLEEDTHNGGRVRHVGVTVGHTLDDSIEDIVEPETDDQMYSVQLHPAPNFERRGRRRPAFRNHLPRFRSCFDSICLLEADTLSAELMDLLHISNAIDCNALFSVPEGIPLVDSLWDPALLDSEHVLKSLTQMLPLEVHKHGAATGQTTGQLVDIEDLENNDSHAKQTLGDDTLAKQLVIEWLSPEKPFARDGDSGSLVYAKKNGKI…
>OG0000707|10mAF|FUN_010625-T1
MPWPTAATEDSSLWKDLGLGSSCGVELRLPLSLSSHEVLIQDKIIQDAQDTSHLVTYLATFLLPRPGDNGHRRVLVLPLMGPCLSWQVLEKTSMATRMFAARQLLEALENLHNAGIVHRDLNEKNCMWGITPLHDLSRSAKYEVHGRPLKEVIPVVDLWKQGELVGPLKIPENLRTEKSYLGDFGLAVKVNTPVTHKGYPPMKFCSPDRLHGKHPSFACDMWSYMVIFGVLYLNGYSPFSTVAHGGVISDIVRSLGPLPEQWKGLYVYPGGGLDSWYDQSKTPEPNRNLASTIAYFRADADPVERELVYLHLNPTPTKQRKELSKTKQQHRLNWTIDYKTGEYKSQFPTPTGNPADPTLTSHGVRQSLELAEHLISPEFYPKPFRIYSSPFYRCLQTIQ…
>OG0000708|1mAF|FUN_009698-T1
MSPEELDALLAAPALAPPPGVTPNFDNPSRHNDYAWGITTVCMVVATLCLFLRWYVRIWLDRRVRMEDVLTIGAYGAYWGTAYAAYGMIYTPGYYVHTWDLRNRDLIRPLYLILVYGCCYSATLPLIKTAILLDWCRVFVSVNRSRSFFWWGCMAVSFVQCLWGILCILLLNLQCRPHRAIWEFYVPSKCYSLPDVMLCSASVQVISDVCMFLLPQKMIWSLHMNWQKKMGISIIFGVGILASIAACFRLAHTVTFAKSTDSMYFIGPLLFWACAEMTCGFFIFSVPCLSKLAMESGLRSRLSSALGLSGKTISGPSDQGGNSNSGPRSKPKPWRMSETNYSKIEEGSVVPLTNVSVSQHDPAEGRLSRDGNKSPLGVIRTMDVDVRSTDGAGIKLQDH…
>OG0000709|14mAF|FUN_010123-T1
MPATGNIYLWMISHRNIELEEDEHGDTKWLLVVDDTERSALDLARDSNTTQRQLQEAVQLEFKTLWDQFNLYHTWSLTEAAKQGDLFAVQRLVEAGAEIHMQSDRSENSYSAVRIAARKGHNLVVHYLLDAEKDRLSRHIYTPERLERAVRDGIHEEVARMIPEPDFISRSLSAKNEAFGGQVNARPNYRPYMTALESAAQGGHLPCVRYLLGHGATVTPQNSHSSALKRASAGGFPDVVDALLQAGAGPNDDNALHAAAFGGHLEIVNRLVDAGADIDASHEYENSFRAGHLTALQEAARGGHLNVVDTLIRKGADVNALPRGMTALQAAVASNSPEVVRYLIAVGANINAPAEKWGRTALQKAAEIGSIEMVNMLLDAGAVMERSAHQNGRDAPALE…
>OG0000710|MOD1-578|FUN_010205-T1
MIRVKDPKKSLEFYKFLGLTQIQQLDFPENKFSLYFLAYNGPKSLQGDRHWTDRNAVLELTHNYGTENDPNYSVANGNTEPHRGFGHIAISVDNIESACKRIEDAGYPFQKKLTDGRMKHIAFAKDPDGYWVELIRRHNEDVGTTTDTANYRLNHSMLRVKCAETSLKFYQEVMGMTLLRTAENKDAGFNLYFLGYPAGNPKVQEDAKNPVAEWEGLLELTWNYGTEKQEGPVYHNGNAEPQGFGHICVAVDDLNAACERFESLNVNWKKRLTDGRMKDVAFVLDPDGYWIEGTLGCKWGDSPPSQKPSAPIVSRLPQEPHPRDPTAFCAAMLSNFIILANLAMDMYSAKPSSVDPPRLLLKTGENFVSPTLPATLTCAMESQSEKPKRAPRKHVTTAC…
>OG0000711|27mAF|FUN_012466-T1
KHGIFRPTLLGMVKANQAKTVQKATSDAFTAVNPTTPAEGEAGAETGDKPETDPTASFPKPSLDALMKPLRGVGIATASLLLSVGTIRDSEHEAPFYSDDTYLWLCMKEFPCPGTRLGQESEKTELNKLGKKASKFRRPNGEINVKYDVSEYRTLWTAVNELRARLNESETPSGKVSCADIEKVAFVLRHIDVSGYLEEYDVVDHDLQPADEGIHEAKTNPGIKRKRPDKEDLKKGGRNTLKWHTLLYDIGLLGAHPVTKYESFDLASPEPNILKWDPRCEEKYVFLSPRGHFYPHPGPLIFDNKGDLVWMEDRFGMVMDFRVQRYRGEDYLTFWVGEDDGTRGLGVYYMLDSTYTLTHTITPLNNQRGDVHEFQLTPAGTALITIYEIIPYDLTPVNG…
>OG0000712|11mAF|FUN_011125-T1
MTDARPPSAGEPQVHQATSPNPEMNDLKKDISHVERVLSPNDKDAVDYSRVDNELQDYANRGRVEIDEATSRQLRRKIDRRVLVIMIITYFLQALDKGTMSFASIMGIREDTHLRGQEYSWLTTCIYIAVLIVEYPTNWILQRVPIAKYLGINICLWGATLALHAACHNFAGLVTVRTFLGIFEAVCQPSFVILSGMWYKREEQADTVTYWYMMNGGQQIVGGLLAYCFGLIGKDKAIHSWQALFISYGCLSVLWGLFVLWWMPDSPMRAKCFTEEEKHLMVERVRANQTGMQNKKFRSYQMWEAFCDPQMWCYCAIQVFTTLPTSGLGSFANIIITGFNFTELQTQLLAMVLGFYIIIVLMSSAWLVKKTQQNLLVMLGFMIPSYVGTIVLMTVENKN…
>OG0000713|MOD1-590|FUN_000954-T1
MAFLRLRETAAGSFGCPIPDHLDQYDIGPFVGNLTFYQFNMIISGICTAIVLILIFGLMGRHAMHMSNPNEQLKIMRICNLIPSYQILSFISICFPNSYIYLHGFTEVLQGVALYAFLMLLCDFMAPNDKSKVEFFSSLKIKRQWQPKKKRNGLAFLSLTWYSVLQYPVVTWITAVSQVVTQSLHVYCLESTAPHFAHVWLQAITSISTSVAINAILQFYMNMKGYMTKHKPLLKLMAFKLVVGLVLLEKVNTYPKKPRGKREYLQETQILFLILTSTNVLKTQSTSMTYIDAMMGLPTMVICVQMVPLSVLVLYAYSTKPYEISNSPRTVRLQEYQTVESDEDGEILMSGFQKRYQGSRWGLRAWAVYLNPLELLRDVKAAYVMIHIARALQKAHAKE…
>OG0000714|23mAF|FUN_001436-T1
MGLIPRVKLYLNPWGNYEDFQHHAPAQRRNFIISRLESARRREWLWVVVVAGVGFFADAYCIFSVNMVVPMISEVYWGSLDAKPDRVHNYEVGLSIITLAGALVGQVLFGIAADIWGRRKMYGLELVVLIFSTLGMSMASSGKFDSMSIIGVLLFWRFFMGLGVGADYPLSAVICSEFVTPFPPYSTANIYVRLAPTRIRGRMLAAVFLCQSLGEAAAAVVALIAVAGFRHSLPNDPEIRECTGFCVRNLDSIWRLIVGLGAVPAFIAIWFRLTIIESPRYTTDVLQNSLQAAADVSQFYQSAEISSASSLGHESLHPVGETISLSPTQTREYGFMPSVISRQPSSVELENASSPPLHFWRDLRSFLKQKRNLRTLVATSLCWFCLDLPFYGLGLMNVD…
>OG0000715|10mAF|FUN_000623-T1
MASVVTDFVQEYKSKRWIYARNAATTGRICAEMLQAEFLPGVVTHRTKDPSSLERKLRQRERLRKRLYPSKEDVQDEISDLAGVRIAVCFPQDRERVQDALSQRFDVELKKSYGEVNTNSIARDTFSNIHQRPGYCATHCWVYLREGEPQARDGSRRRRVEIQIVSMLRHAWAQFEHDAVYKAQSKMNLEDRQLLHSLSCAIHRGEWLLNCMSENEAVRHISTDLLFEMVYEVGCLVADVAKQESRARGTTKPLEEFLRNLKMTRPKRSSGPMAKARL
>OG0000716|1mAF|FUN_007103-T1
MNRFFLFLACLLAISNVIGSLTPPSQDPFYRQPSWLDAAAPGTIIRSRKSPFSYKQPLTEWVDKGYQILYRTLDSYGGPVAAATTVIIPPNPDLTKIVAFQPFMNSAGLDCSPSYYFVADGVEMGQYDSIVILVHRVAITSALNQGWIVTLHDHEGLDASFMANRRGAHAVLDGIRATLRSSDFTGVDRGAAVVMMGYSGGSSPTALAAELKSTYAPQLNIIDAVDWTLLAAIWGLASEYPTPSRLMHQSLGHNTTRKKQFEEFRPMCSEQLRSTLVYEKIASYFQRMQFLNSPDIQEIFSNNSLGQDVPAMPMFVYKSRHDEASPTVDSDNLVSWYCREGARIHYRMQTQESHRSLALTGILQDLAWSKERFNGLVMPEGCQNSIHSFASTDFDALAF…
>OG0000717|10mAF|FUN_000961-T1
MTSLFKYLWGSSTSQASSPSPQSTIADIIFPSGLYIIRNVATDTVVDLTGAHRQDGTPAVGWHYHDAKHQKWQIASAGHNQFFILNDATGTYLTADAQPTGGVVLTTGSLVSPTNKRARWTIESAETKHAYTIRSVADPSHVLDLSFSDSKNGTPILIYSDHGTKNQQWTLEQLDAAPPPGVIKNTPVGGEGGTPFEEFKYVPVRVVETWSGEVEDETVVRGLRWTWDDGSQSQLYGAEKGDHQVLVVPPGGKVKESSVSSGKRVDSIVIVTKDGKKFKAGGDGGEEHTQDVGDGVLVGFDGASGLDVDRVGLIFLKKDGGK
>OG0000718|14mAF|FUN_000097-T1
MGLSAFPEQFIIFSPVDLKIAYILETKKEKRHSQQHLQQNPFTTIDKQKENMTTRKRNEFLDLAPSDDEDNDRGYDSEAAEESKARISKRRRTQTQDDESDQSDNDSVASDEDLKLSKSKGKAKKPQQRSEEDVISDNDDEQQETSGTQYLDVTEQETKSSKRKPLDKGKPPKKNKTGVVYLSSLPPYLKPFALKSMLEARSFGPITKVFLSPSVRPASAPRRRSNKRKTYTDGWVEFASKKTAKLCAETLNASIVGGRKGGWYHDDVWNMKYLKGFKWGDLMEQVQRERQEREAKQRIEDARARKEDKVFLQGVETGKVLDGMQRKNEEKKKRKMESGDAGGQQTEELKVRRTFKQNEVKKGRHTIKDGEAALEDDTKRVLGKIF
>OG0000719|11mAF|FUN_000944-T1
MEELRRACREALSQRDSTSSTFPEAQVVNIALPEELDLLWQDVSLQGNSSNLEICESLLVAYNFFKARGPKDLCRADEHAANSIYSWASDAALPSPVYAQIEETSDEKNDVILEDQLRSRIALSVLATLSESLPVSKAENVADIVIALASFSSTEDPWTTQEAFTYATTLLNAFASTTATNKESNTTFWSVIEKILKDRIRPLFAKTRNPAITSAGRKNFHPVPLPRFDAGILDPETKPWKIQDIYATAVLSWIIQQYKPTNQTNLETHFPLLVPPILALIDDDTSAIKTKGCTLLRNLLTPIQQTKSPILHRTNLTSVFEDALKPCLLSLPTITPEPDSIDLLKEAYPALLTLQKTTYTNTPSPSPQSQSKTQPNKLETYISRLTTTLRENLIPSFHH…
>OG0000720|10mAF|FUN_001393-T1
MRLLNTKPSDTGNFIIEEFFGEPPSYAILSHTWQEMEVTFQDITTGVIDKKGFKKVKDCCTFARADGYEYAWIDTCCIDKTSSAELSESLNSMYRWYQEADVCYAYLADVPSKPFAESRWFKRGWTLQELIAPSRVIFLDHEWNELGTRESLRDVLSDITSIPVGILVGDDDVETASVAQRMSWAARRETTRIEDRAYCLMGIFGINMPPIYGEGKNAFIRLQEEIMKVLDDHSIFAWRSDSEEENHGGLLATSPDAFRESSNVVPYNPFTTLEGPLTVSSKGISLELRFIGVGHPGLGLAILHCTEGKSNEGRLITIHLQDSFLTMQRFERKQCGTFEFINLGDLKPSQYPLRRLCVQQRRSVSRKMNKARKPKDTGVALDDPHLLVPTNPLQACRDA…
>OG0000721|42mAF|FUN_013131-T1
MHKYRRQARNLAWYDQDGEPSTHNPFKKFRRQRPRRTDSIQLESKLTPIRTAGDVPLDEERRRRRDMTDGLVGPEHSDTFPPESSGTDQGTPYRAGREPSMHSNEPINIPAQTGLDEDQMGGPRKRRTFASGFGDKSLDGDMNSNSAEDVKEKPKFTAMGQLKATLFNSWVNVLLLAAPAGIALNYVDVDPVAVFVVNFIAIIPLAAMLGYATEEIAMRTGETIGGLLNASFGNAVELIVAIIALVDDEVVIVQTSLIGSMLSNLLLVMGMCFFFGGVNRLEQHFNPVVAQTAASLLALAVGCLIIPTAFHNWSGGKSMNSPLGYQMLIRLQRATVVLQNSREVSYVRRQLTDHFSRIVGTSIIMLVVYGCYLFFQLGSHTEMYNSPSPKVEKRRGKVN…
>OG0000722|MOD1-586|FUN_009945-T1
MNATPKFDDWEVQLSIWIFLAAIYPHYPGNLQYFLRNLLESQSFVEAFSKARSYTPDSHRGINNVLHLYSNSGGSVLLTFYVMLKLARLRLKDQRPPDVKIMICAIFSNSTKVGDIDFERQELWGEEHGYSGSNLGAVPRLYDSAESWESSGSSSESKTLNDLTSWEERRLTRWEERLPNLADINVRARGTLSDWFHGFTFTCLQRLPPAGEHSRIVQAGWTQLRKNLLIRFPSEVVASLLSSKDYNLVELEDILRTGVDGFKSPERAAPVTQVLDALQRLRYIVTDEHDIVRLIKCGYYSAADIVNAGDKGEKQMIDKGVSPERCKRIINHARLVARYHEGLLVKAARERSSLQVLGTANTDPPTTAEINLARMFGMEAMSCEECASLTGPAAYFVEL…
>OG0000723|13mAF|FUN_005966-T1
MAEVSISTTTLWQNRKCLFLCSLVSMANLQYGLDLAAIGSLQAMPGFLKVFGYPDPGSEGGYAIDSTVQQLITSLLTLGSFISSLVAGFFSAYLGRRHALWLACIVNAIACAIQIGAPSARVLYLGRLLLGFANGFLVTFSNIYTAEASPAHLRGVMVALFAYWVNIGSILGAAVDNKTKERMDRLSYRIPLACLYIVPTFLFVALFFVPESPRWLLHRGKAQAARQALEQLRGTSYATICASSSGDDSSDEIIPSLLELEWAEMVKGVEEEKREQGNVTALDMFRGIDLRRTILCYGMIGCQSASGVWFLIGYQTYFFTVSGITKAFEFSIMNTCFGFLGVNIGMYAIRNWLGRRAILMLGVIACGLCQLASAIAATVSPNSLPTGQALVAFTALFMF…
>OG0000724|10mAF|FUN_002672-T1
MAGGFLPYHEPGIVEILIIISFFFFLSLAEWVSAKVLRAGIIGQIAVGIIYGVPLANILESNWQQTFLALGYVGLILIIFEGGLGARLDLLKENLVVSTIGAATGVCFPIGLSYLLLYLGYGYGAVETFIIGAALSATSLGTTFAVISSASKTVDLAQTRVGSVLVSAAVIDDVVGLVLSSIISDLGKLSNSDANLGWIIGRPIVASVAMAIVTPIVTKFLFAPIFRKYIEFHFARYDHISNIILMTLVLCAFISIAAYTGTSVLFGAFLAGTFLSYLPSKRPDGPFVVMSREEGEQNEDKSPTFVHTFEAYLLGVQTYLMEPLFFASIGFAIPFVQLWTGKRIWRGILFTLLMVVAKFVVGIWIPVWKHLPWTKSKAGKTSKESSSGPDVPIETPKDN…
>OG0000725|10mAF|FUN_002872-T1
MPTSNTSSPVKRPGLGRRAVSSHAVVTRSTSTQSELANSNTAHQQSSKLSHRPHRAHVVGGGHRNHHRNPSFGKNLNKQLQRHLSHTQIDSERPARHHQRKKSAPATPAAVTPATSPRGTHHVRWDGALGDSQQTTTSMKKNNSSPALRRNSSSVVGKVGKKALVTDRPHTSSGKKKTVGFELADSDDNDEGDWEDTTQSPESTRRSSVAQSKDSVENTTVLVDPLTFVKRSYPQFPRSTSLPESSLNNFGHNNPLPDDDSDDEPDEDGDTQQPLKTEEREEGSRATDHGDIASRLLSPAHAAKAPPAMSSISATAKPATVDSLSRNASLTNIASGHDGLRRPPLSSSQNALANTPGNLTQATSSSIEGGVSRFIKTGFHATSRTDSDPNTPSSFLPHY…
>OG0000726|21mAF|FUN_001501-T1
MLKLSNPSWLYRLAPRSSSDVERLSSKEQSSPDVSRQSLESQNEADRLVNGQEWRKPRTHISKTMKWYWWCSLFCNILLLLLSGTLITQVFKNLGLNELKCTAMLSASSPALDSVEYEFIKFQGALDAENRFKGAPNDDLDQAWDDLVNMGRIRVSKREFDKLGKPTKGSVQYPDGSFQGGLEVFHQLHCLNYLRQSTYPEYYEMEEHKPEAFHDSAKTRRLHLDHCIDMLRQAITCYGDTGIVTASWVEGREGPYPDFSTWHKCRKLEPLSRYTDIYAGPPDLKKPDDAFSLSEPPV
>OG0000727|1mAF|FUN_009553-T1
MSTRPGLAEKRLSAHRFQQIPDYSGDGMANPNDVTIEIPLNPVPSRGQTGARKTSINPTSPDPNLYEPPGESGAEEKAALVTGPGRRKRVDSARARSVDDPEDGTLTRMGRIYQAIFNFSIITRYLIYVSPLALLIAIPIIVGATVRQDTRIGGVPLHWFFTWIEVVWLSLWVCKLVAHFLPYVFQFLVGIVSSGTRKYALILHSLQFPIATVLWAVVSLVTFLPIMTLNPVKKAENDTGTKSWEKALKNILFALLVCSLIFLAEKAIVQLISISYHRKQFDKKIKESKRNVTLLGELYDASRSMFPMYCKEFREEDAAMTDIIASKVKGMPRSGSAPLRLIREVGQNVGRIGDKVTAASHFVTDAANILPNFPNQSQNVGRIGDKVTAAFGDVAQELT…
>OG0000728|81mAF|FUN_005330-T1
MYNTHRGMVPAPNSRLTELLDQLRQEFENQSRSTGEFEHQLTGQLQEMEMIRQKVYQLEQAQIKMKQEYVSTEWPSKDNSLFRKLILYSYEAEIRVLRHELESRGVQPVSSHIAGPAQHAGPSQAPPPALGHGPSNLFGGIMANQGGSGPGLAPPPPQDQQPPQHTLQQPAPAAQQGAPQPPQSSFGGYQPGAAVNGYAPPPPPTASPGPGKRPRAPPGPATPQQTHQLAYPDPRVSPQLARPTPPSQALVRDRPGNMLANWNPDDLPASQKREGADWYAVFNPEVQRVLDVELVHHLVHDSVVCCVRFSRDGKYLATGCNRSAQIFDVTTGQNVATLQDENVDKNGDLYIRSVCFSPDGKFLATGAEDKQIRVWDIAARTIKHIFTGHEQDIYSLDFA…
>OG0000729|21mAF|FUN_008295-T1
MPFWPLHRATKEEIVRNDDFLQGSAATYIDMMYSSWKNDPSSVHLSWQAYFHNVENGHIPMDQAFMSPPGLVTASTRTSIAPSSREDSSTVKQLKVIQLIQAYQRWGHEHASTDPLGMANEGKIRRKELQLSHYGLSEQDLDLVLTVGTGSVQDFTSEKPKPLWEVIAACEKTYCSTMGIEYMHISNQEQVDWIRARIEGAQRHRFTDEEKRRMLHGLVRATSWEKFVATKFPNEKRFGLDGVESYIPALETAIDRSAEHGVDKIEMGVAHRGRMNMLYNIVGKDGASMFRDFDPKGTSSWGIPGDIKYHYGGSGERVTPSGKKVYMNVLPQPSHLDSVNPVAMGKTRGIQDRLADERESTMMLNVHTDASFAAQGTIYETLGLSGLPGYTTGGTLRVI…
>OG0000730|32mAF|FUN_012659-T1
MEQARATHGREPNPLDSTGLCLLSLDGGGVRGLSTLYILKGLMDRLNQARPKGSPAKKPCEVFDLIGGTSTGGLIAIMLGRLEMDVDECIATYVNLMQMIFGKPSKWGVSSLFGKIEPRFDAGKLERAINEVISSCGASPTDLLNDKAERGCRVFVCSITQETKDIVRLRSYQGTDELDISATICQAARATAAATTFFEPVSIGARRFADGALGANNPVNEVEGEASNIWCSETGDLKPLVKCFISIGTGNPGKKAMEDNLFKLVSKTLPQLITQTERTEKEFIARWRQHYDSKRYYRFNVDQGLQEVGLAEYREQGRIEAATEGYLNHQAVKFQVRDCIQNLKSKQNRTPLHFIIAYHEYYQGQMIFQRHWRDRTRWQVPFERNTKFTGRKGLLSDLT…
>OG0000731|GA7_13|FUN_001968-T1
MGWLSTTTKSSWNPFSTGSSGSSLVKNILPGPSDSGGSLASLAFGSKDQKWFQSVLSKFGFNGVLATVLSFFLYALYLKFVNHDEKGLQTLIKEKASQYLGKIPGLNKLSFLKGHLPLGKFSKSLIPKATKGALGSIAGSSGGILSKLNPFNWKIFNKRKIAEEEDDMRYQAGEPYGDPEVLAPTLRDDLKAVGLKAGVQDLKVLLDVVKNKGKPIDDRDLTMEKLIAIVSSLPRNSKAREKLTGVLIDTLWQSLPHPPMTYLGNKYQYRTPDGSYNNPLQPDLGKAGSPYARNVPKLKHMHGVPPDPGLLFDLLMARSDETFKENPAGLSSVLFYHATIIIHDIFRSNRFDPNISDTSSYLDLAPLYGSSLEDQMKVRTKVRGLLKPDTFSEKRLIGM…
>OG0000732|GA10_25|FUN_001640-T1
MVSRQILGVLALALLCLFQSCGALPLESRVSLSASGSEAKLEPRLFGLGKIASLIGKLVGRSKGSGGSVGGSHRKEEPKKEEPKKEEPKKEEPKKEEPKKEEPKKEEPKKEEPKKEEPPKEEKKEEPKKEEPKKEEPKKEEPKKEEPKKEEPKKEEPKKEEPKXEEPKKEEPKKEEPKKEEPKKEEPKKEEPKKEEPKKEEPKKEEPKKEEPKKEEPKKEEKKEEAPKDGKAEDKKEEAPKQQSGQGQQPRQQPGDPTQGQQLGQGQSPAQGQPPVQGQAPVQGQTAVQGQLAAQEIAQQVPPQQQSAQQQQPGQGQPKAQDNTQQQGFQQQQPTQQQQPGQGQQTAPETAQKSSQQQQPGQGQQAAETAQQQQSTQQQQPGQGQQPGQGQQPQSTTQQ…
>OG0000733|55mAF|FUN_005015-T1
MTLAKRMAISAFPWLMIDLDASREVWPNPIPEGDAMCNCSTAQSRRRQTGNLRSWSNSYELTAPVHRRKLQKWERKGERGSDSGRPTSRTGNQRYGGVRMPRHSTFSGPRVIESAGNNSGSLKKLASSKITAFGLKQRLSNSLAFITVVTTISVTSVISLSTFSSNRRGSRPAGVEDPTGLRDLSRASSEASKAPTVWLSEELLHLPQVIARRRDSSKSITRVSLNDRAHKNPFLSSGWAATKLTLFSMTASPALFVTETCKFCKSSATHNLGQKHGSCGCDSGFCQYSENRCLSIASNATIAALRFSGCR
>OG0000734|1_1|FUN_006950-T1
MNNPGIHSSDIPHSLHLDALSGVAEDASTLAAAQAQHHQHDIQEHVPSAESTDAQSLHPLQTAVGVLDSYSIQQQEEQNDDRSFRESYNLLPGDDSHSLRMQPQCNTFSEASIFSPKQGGYLRDMPSVLDPPDLDLWRERLFNVDETIVLSEEQFLTYFPHVDNIYSHRSTQHYKRKPLISHYWDCRLKGRPPGTPKSDDPNKKKRKRTARQRDLCDVKIKITEYFPGYSPMMIAEGAANDAGAILGAESMSSGNAVFPPPDDPEPRDRQPFGVLTPNPPLPEGHPGANGQRFFTIQRVNGNGANGKNDGVSGGHRHTLEESDRVKKNSVQRYLLKEAREKKKASSVRAMSTQNQPSQKTYHTKATGLAALTVSNHSSENELKLYGSCFCPFVQRVWIA…
>OG0000735|10mAF|FUN_006619-T1
MGYTDLDQLAINTIRVLAVDATSKANSGHPGAPMGMAPVSHVLFNKFMNFNPQNPDWVNRDRFVLSNGHGCMLQYALLHLFGYQLSLDDLKNFRQLDSITPGHPEAHDTPGVEVTTGPLGQGFSNAVGLAIAQAHTAAIYNKPGYDLINNYTYTFFGDGCAMEGVASEAASLAGHLKLGNLIAIYDDNHISIDGDTKCAFTEDVMKRFESYGWHHVWVKDGDNDLEAIEKAIQECREVKDKPSVIRLTTTIGFGSKLQGTGGVHGNPLKADDAESVKAKFGFDPKQSFVVPQQVYDLYHKTASQGAAKEQEWNQLFEKYASEYKDEHADLTRRLAGKLPEGWEKSLPTYKPTDPAVASRKLSEAVLEKVHSVIPELLSGSADLTGSNNTRWKNAVDFQP…
>OG0000736|91mAF|FUN_011072-T1
MSDHGDLTHQAISSYFIGPQAENMSYFKDNISTILHELEEARKKYKFDGDQRFITSSIQNSEEFQRITRNFAQAVKKAARLMGSHSIPFWNPRYQAHMCTDLSMPALLGYFMTMIYNPNNVALEASPLTTVAEMEVGEQLCHLFGYNTDPSRKDVPTGWGHVTCGGTVANLEAIWVSRNLKFYPLALRKAMSETVVVDGSEKKGPLSFVADTFVVTTCKGERKLFTDMSTWELLNLRPKTVLDLPQELHEQFGISPKFVESALQNFNIQSTGKDALEREFEVKQPIKCFLSNTRHYSWPKGGAITGLGSDAFEGIEVDDAARINLDVLQERLQRCLDEGQAVYAVVAIIGSTEEGAVDRLSAILAMRQRFQSKGLSFLVHADAAWGGYFATMLPRNLYD…
>OG0000737|1_1|FUN_009506-T1
MNTRQVIDESVGPFSLSATFNNDNSCFSVGLDTGFCVFNADPCELKVSRDFNAGIGVAVMLGQTNYLAIVGGGRQPKFPQNKLAIWDDAKQKAVITLEFRTSVLGVRLSKSRIVVALLNSIHIFAFSNPPQKLSVFETTDNPMGLACLGQKLLAFPGRSPGQVQLVELETGNVSIIPAHSSPLRAMTLSPDGEVLATASEMGTLVRVFSTSNCTKMAELRRGVDQAVIFSLAISPSNNLLAVTSDKSTLHVFDLPHPLNPSHRNPLASPPSEEGTNQKWGILGKIPLLPRVFSDVYSFASAPFEIGDESAPGSHYVPPLGTSFGRPLKGVIGWPDDQTILVLGSGRDGRWEKFTLREGGDGKRYCMREGWKRYLGGG
>OG0000738|17mAF|FUN_000741-T1
MDFVSFLHQENFKGVLETDLLQLGVSAALLGVLLHITIFRRVALLTTLFNTSLNTSISIYRLFVHRLHPFPGPFACKPTRFYSAFLAAKNIQYNVELKRLHKQYGDFVRTGPREISILRNTALPLIYGPQTGCRRSTWYGHVDVDDTKICMALSRNFNDHRRRRRAWDRAFSIKSLSVYEPRVIAQAKKLIALVEANQGKPLDAITWSMLFTFDIMGDIGFGKDFGNLTTGKAHPAISAIRDHKRVIAVVSHLPWLLNMLGKIPGAAAGYQGFFKWCTDQVETKRKVLSPRYAFGLAVDETSVYPDATQQSWDHDKYPQDIISWILKAFIDNDVSAPPSEPALHDDSRVVVIAGRYRHNRLGPSKHHLLPRQTSSNPPKLQAELDNAMPNGPRSWTYDK…
>OG0000739|71mAF|FUN_004587-T1
MVTHHASQDSLQAVTADEPRISKNEALEQPTAEENEHSTINKGGAPVMRSKEDDLSIWQTVRRYKLVSIMAMAAAFSAALDGYQINLNGGLVSNTGFIRQMAKPGTTVIEGQYVSAWSGLQSSGQAVGQVLLQYVTESYGRKLAFYIIWVIFVVSIFIESFATRWDHWLVAKLFSGMGVGMLQSTLPVYLSEIAPTQLRGFFINAYSFWFVVGQIFASVALNQLHAMDPLDFRTPIYTQWAMVGATIIIFIIMPETPWWLVSKGKLDKASKMLRRYNGRVEGYDVSKQIVCEMPPFSGLQEIMSATVVEERRIAERDSQEGMWAVFQGRNFIRFIIAGWPKMTQQFVGLAVFNSNATYFFQYAGNKDPFLVTVILSCVQLISMIMTAMLTDQIGRRPLT…
>OG0000740|10mAF|FUN_008254-T1
[truncated: 34,229 more rows]

## Sheet: Table S5
Supplementary Table 5. Annotation of 17855 orthogroups in AflaPan genome
[truncated: 17,856 more rows]

## Sheet: Table S6
Supplementary Table 6. Secondary metabolite producing pan-genes in AflaPan for 10 selected metabolites
[truncated: 170 more rows]

[truncated: 1 more sheets: Table S7]
